# Supplementary material for: A New Algorithm for Integrated Analysis of miRNA-mRNA Interactions Based on Individual Classification Reveals Insights into Bladder Cancer
Source: PLoS One. 2013 May 24;8(5):e64543. doi: 10.1371/journal.pone.0064543 (PMC3663800; doi:10.1371/journal.pone.0064543)
Supplement: Table S1 — List of all selected differentially regulated interactions and their Jaccard-indexes for all samples for the bladder cancer data set. Only, interactions were selected that exhibit a negative correlation, i.e. ρ≤−0.4, between the normalized miRNA and mRNA expression values for at least one experimental group. (CSV) [file pone.0064543.s006.csv]

miRNA	geneID	geneID	state_cancer	state_normal	JI
miR-200c	ABCC9	10060	HL	LH	1
miR-429	ABCC9	10060	HL	LH	1
miR-429	AKAP2	11217	HL	LH	1
miR-200c	DDIT4L	115265	HL	LH	1
miR-429	DDIT4L	115265	HL	LH	1
miR-200c	DMD	1756	HL	LH	1
miR-429	DMD	1756	HL	LH	1
miR-429	ZCCHC24	219654	HL	LH	1
miR-429	FOXF1	2294	HL	LH	1
miR-429	FYN	2534	HL	LH	1
miR-200c	MYLK	4638	HL	LH	1
miR-429	MYLK	4638	HL	LH	1
miR-429	NCAM1	4684	HL	LH	1
miR-200c	ROR2	4920	HL	LH	1
miR-429	ROR2	4920	HL	LH	1
miR-200c	RAB23	51715	HL	LH	1
miR-200c	PLCL1	5334	HL	LH	1
miR-429	PLCL1	5334	HL	LH	1
miR-183	SOBP	55084	HL	LH	1
miR-429	ARHGAP20	57569	HL	LH	1
miR-200c	KIAA1462	57608	HL	LH	1
miR-429	KIAA1462	57608	HL	LH	1
miR-200c	REEP1	65055	HL	LH	1
miR-429	REEP1	65055	HL	LH	1
miR-200c	ZEB1	6935	HL	LH	1
miR-429	ZEB1	6935	HL	LH	1
miR-429	C7orf58	79974	HL	LH	1
miR-429	RECK	8434	HL	LH	1
miR-429	DIXDC1	85458	HL	LH	1
miR-183	SACS	26278	HL	LH	0.952702702702703
miR-200c	GIT2	9815	HL	LH	0.952702702702703
miR-429	GIT2	9815	HL	LH	0.952702702702703
miR-183	PDE4D	5144	HL	LH	0.918918918918919
miR-200b	ABCC9	10060	HL	LH	0.898648648648649
miR-200c	WASF3	10810	HL	LH	0.898648648648649
miR-200a	DDIT4L	115265	HL	LH	0.898648648648649
miR-200b	DDIT4L	115265	HL	LH	0.898648648648649
miR-183	PRUNE2	158471	HL	LH	0.898648648648649
miR-200b	DMD	1756	HL	LH	0.898648648648649
miR-200a	ZCCHC24	219654	HL	LH	0.898648648648649
miR-200b	ZCCHC24	219654	HL	LH	0.898648648648649
miR-429	RGL1	23179	HL	LH	0.898648648648649
miR-200a	ZFPM2	23414	HL	LH	0.898648648648649
miR-200c	CORO1C	23603	HL	LH	0.898648648648649
miR-429	CORO1C	23603	HL	LH	0.898648648648649
miR-200b	FYN	2534	HL	LH	0.898648648648649
miR-200c	MAMDC2	256691	HL	LH	0.898648648648649
miR-200c	LRIG1	26018	HL	LH	0.898648648648649
miR-429	LRIG1	26018	HL	LH	0.898648648648649
miR-200c	GEM	2669	HL	LH	0.898648648648649
miR-429	GEM	2669	HL	LH	0.898648648648649
miR-145	GJB7	375519	LH	HL	0.898648648648649
miR-200b	MYLK	4638	HL	LH	0.898648648648649
miR-200a	NCAM1	4684	HL	LH	0.898648648648649
miR-200b	NCAM1	4684	HL	LH	0.898648648648649
miR-425	NCAM1	4684	HL	LH	0.898648648648649
miR-429	NOVA1	4857	HL	LH	0.898648648648649
miR-200b	ROR2	4920	HL	LH	0.898648648648649
miR-200c	PBX3	5090	HL	LH	0.898648648648649
miR-183	SIDT2	51092	HL	LH	0.898648648648649
miR-429	PIP4K2A	5305	HL	LH	0.898648648648649
miR-200c	PKD1	5310	HL	LH	0.898648648648649
miR-429	PKD1	5310	HL	LH	0.898648648648649
miR-200b	PLCL1	5334	HL	LH	0.898648648648649
miR-183	GPCPD1	56261	HL	LH	0.898648648648649
miR-200b	RELN	5649	HL	LH	0.898648648648649
miR-200b	KIAA1462	57608	HL	LH	0.898648648648649
miR-200c	SDC2	6383	HL	LH	0.898648648648649
miR-429	SDC2	6383	HL	LH	0.898648648648649
miR-200b	REEP1	65055	HL	LH	0.898648648648649
miR-200c	SRF	6722	HL	LH	0.898648648648649
miR-429	SRF	6722	HL	LH	0.898648648648649
miR-200c	KLF9	687	HL	LH	0.898648648648649
miR-429	KLF9	687	HL	LH	0.898648648648649
miR-200a	ZEB1	6935	HL	LH	0.898648648648649
miR-200b	ZEB1	6935	HL	LH	0.898648648648649
miR-429	ZFHX4	79776	HL	LH	0.898648648648649
miR-200b	C7orf58	79974	HL	LH	0.898648648648649
miR-200a	KATNAL1	84056	HL	LH	0.898648648648649
miR-200b	RECK	8434	HL	LH	0.898648648648649
miR-200a	DIXDC1	85458	HL	LH	0.898648648648649
miR-200b	DIXDC1	85458	HL	LH	0.898648648648649
miR-200c	AP1S2	8905	HL	LH	0.898648648648649
miR-429	AP1S2	8905	HL	LH	0.898648648648649
miR-429	CYTH3	9265	HL	LH	0.898648648648649
miR-200c	SLC4A7	9497	HL	LH	0.898648648648649
miR-429	SLC4A7	9497	HL	LH	0.898648648648649
miR-200b	DUSP1	1843	HL	LH	0.852564102564103
miR-429	DUSP1	1843	HL	LH	0.852564102564103
miR-200b	MAMDC2	256691	HL	LH	0.852564102564103
miR-200b	GEM	2669	HL	LH	0.852564102564103
miR-200c	NDN	4692	HL	LH	0.852564102564103
miR-429	NDN	4692	HL	LH	0.852564102564103
miR-200b	SLC16A2	6567	HL	LH	0.852564102564103
miR-1	BRI3BP	140707	LH	HL	0.845637583892617
miR-200c	ACTC1	70	HL	LH	0.845637583892617
miR-429	ACTC1	70	HL	LH	0.845637583892617
miR-200b	GIT2	9815	HL	LH	0.845637583892617
miR-200a	KIF1B	23095	HL	LH	0.812903225806452
miR-200b	WASF3	10810	HL	LH	0.810810810810811
miR-200c	GPR146	115330	HL	LH	0.810810810810811
miR-19a	CTGF	1490	HL	LH	0.810810810810811
miR-19b	CTGF	1490	HL	LH	0.810810810810811
miR-200a	CCDC80	151887	HL	LH	0.810810810810811
miR-222	CXADR	1525	LH	HL	0.810810810810811
miR-143	DNMT3A	1788	LH	HL	0.810810810810811
miR-145	ELF2	1998	LH	HL	0.810810810810811
miR-204	ELF2	1998	LH	HL	0.810810810810811
miR-143	SLC39A11	201266	LH	HL	0.810810810810811
miR-145	SLC39A11	201266	LH	HL	0.810810810810811
miR-33a	FGF7	2252	HL	LH	0.810810810810811
miR-200b	RGL1	23179	HL	LH	0.810810810810811
miR-200b	CORO1C	23603	HL	LH	0.810810810810811
miR-183	CLIC4	25932	HL	LH	0.810810810810811
miR-200b	LRIG1	26018	HL	LH	0.810810810810811
miR-145	EIF2AK1	27102	LH	HL	0.810810810810811
miR-23b	HOXB4	3214	LH	HL	0.810810810810811
miR-429	JUN	3725	HL	LH	0.810810810810811
miR-429	MSN	4478	HL	LH	0.810810810810811
miR-200b	NOVA1	4857	HL	LH	0.810810810810811
miR-425	GULP1	51454	HL	LH	0.810810810810811
miR-425	BNC2	54796	HL	LH	0.810810810810811
miR-200a	SOBP	55084	HL	LH	0.810810810810811
miR-200c	THAP1	55145	HL	LH	0.810810810810811
miR-429	THAP1	55145	HL	LH	0.810810810810811
miR-429	PRKAR2B	5577	HL	LH	0.810810810810811
miR-200a	TSHZ3	57616	HL	LH	0.810810810810811
miR-429	PTPRD	5789	HL	LH	0.810810810810811
miR-200b	SDC2	6383	HL	LH	0.810810810810811
miR-425	CPEB1	64506	HL	LH	0.810810810810811
miR-200b	SRF	6722	HL	LH	0.810810810810811
miR-200b	KLF9	687	HL	LH	0.810810810810811
miR-429	TIMP2	7077	HL	LH	0.810810810810811
miR-200a	TNS1	7145	HL	LH	0.810810810810811
miR-200c	CACNA1C	775	HL	LH	0.810810810810811
miR-429	CACNA1C	775	HL	LH	0.810810810810811
miR-200c	PTP4A1	7803	HL	LH	0.810810810810811
miR-429	PTP4A1	7803	HL	LH	0.810810810810811
miR-200b	ZFHX4	79776	HL	LH	0.810810810810811
miR-200c	CCDC82	79780	HL	LH	0.810810810810811
miR-23b	BORA	79866	LH	HL	0.810810810810811
miR-204	GPT2	84706	LH	HL	0.810810810810811
miR-200b	AP1S2	8905	HL	LH	0.810810810810811
miR-200c	STARD13	90627	HL	LH	0.810810810810811
miR-429	STARD13	90627	HL	LH	0.810810810810811
miR-200a	AKAP6	9472	HL	LH	0.810810810810811
miR-200c	ZEB2	9839	HL	LH	0.810810810810811
miR-183	RHOBTB1	9886	HL	LH	0.810810810810811
miR-200a	CEP170	9859	HL	LH	0.806666666666667
miR-200a	SIDT2	51092	HL	LH	0.781456953642384
miR-200b	PKD1	5310	HL	LH	0.781456953642384
miR-183	PTCH1	5727	HL	LH	0.781456953642384
miR-200c	AMFR	267	HL	LH	0.769736842105263
miR-429	AMFR	267	HL	LH	0.769736842105263
miR-200a	DACT3	147906	HL	LH	0.762820512820513
miR-30a	LSM14B	149986	LH	HL	0.762820512820513
miR-425	RNF145	153830	HL	LH	0.762820512820513
miR-200b	CYP1B1	1545	HL	LH	0.762820512820513
miR-200c	CYP1B1	1545	HL	LH	0.762820512820513
miR-30a	DNMT3A	1788	LH	HL	0.762820512820513
miR-33a	EBF1	1879	HL	LH	0.762820512820513
miR-200a	FKBP5	2289	HL	LH	0.762820512820513
miR-200a	SIRT1	23411	HL	LH	0.762820512820513
miR-200b	JUN	3725	HL	LH	0.762820512820513
miR-200b	PRKAR2B	5577	HL	LH	0.762820512820513
miR-200b	FGD6	55785	HL	LH	0.762820512820513
miR-200c	FGD6	55785	HL	LH	0.762820512820513
miR-429	FGD6	55785	HL	LH	0.762820512820513
miR-200b	PTPRD	5789	HL	LH	0.762820512820513
miR-200a	RARB	5915	HL	LH	0.762820512820513
miR-200a	GNB4	59345	HL	LH	0.762820512820513
miR-33a	SGCD	6444	HL	LH	0.762820512820513
miR-200a	TRPS1	7227	HL	LH	0.762820512820513
miR-200a	TTLL7	79739	HL	LH	0.762820512820513
miR-200c	FEZ2	9637	HL	LH	0.762820512820513
miR-429	FEZ2	9637	HL	LH	0.762820512820513
miR-200a	KIAA0408	9729	HL	LH	0.762820512820513
miR-204	ARID3B	10620	LH	HL	0.753333333333333
miR-200c	DDX3X	1654	HL	LH	0.753333333333333
miR-503	FGF7	2252	HL	LH	0.753333333333333
miR-143	TANC2	26115	LH	HL	0.753333333333333
miR-204	TANC2	26115	LH	HL	0.753333333333333
miR-143	GXYLT1	283464	LH	HL	0.753333333333333
miR-183	PLCB4	5332	HL	LH	0.753333333333333
miR-30a	SLC22A23	63027	LH	HL	0.753333333333333
miR-200a	ST3GAL3	6487	HL	LH	0.753333333333333
miR-425	STAG3L4	64940	HL	LH	0.753333333333333
miR-429	SLC2A3	6515	HL	LH	0.753333333333333
miR-200b	ACTC1	70	HL	LH	0.753333333333333
miR-23b	MAP7	9053	LH	HL	0.753333333333333
miR-210	GIT2	9815	HL	LH	0.753333333333333
miR-143	EFS	10278	LH	HL	0.736486486486487
miR-214	TGOLN2	10618	LH	HL	0.736486486486487
miR-200a	MAPRE2	10982	HL	LH	0.736486486486487
miR-200c	OSBPL11	114885	HL	LH	0.736486486486487
miR-429	OSBPL11	114885	HL	LH	0.736486486486487
miR-200b	GPR146	115330	HL	LH	0.736486486486487
miR-204	SFXN2	118980	LH	HL	0.736486486486487
miR-200c	DENND5B	160518	HL	LH	0.736486486486487
miR-429	DENND5B	160518	HL	LH	0.736486486486487
miR-183	DMXL1	1657	HL	LH	0.736486486486487
miR-494	LCA5	167691	HL	LH	0.736486486486487
miR-183	DTNA	1837	HL	LH	0.736486486486487
miR-182	EBF1	1879	HL	LH	0.736486486486487
miR-23b	ELF2	1998	LH	HL	0.736486486486487
miR-125b	ERBB2	2064	LH	HL	0.736486486486487
miR-494	FGF7	2252	HL	LH	0.736486486486487
miR-30a	IKZF2	22807	LH	HL	0.736486486486487
miR-200c	ELL2	22936	HL	LH	0.736486486486487
miR-429	ELL2	22936	HL	LH	0.736486486486487
miR-222	ZC3H13	23091	LH	HL	0.736486486486487
miR-204	ZMYND8	23613	LH	HL	0.736486486486487
miR-200c	CLIC4	25932	HL	LH	0.736486486486487
miR-429	CLIC4	25932	HL	LH	0.736486486486487
miR-205	SYPL2	284612	HL	LH	0.736486486486487
miR-1	HOXB4	3214	LH	HL	0.736486486486487
miR-23b	HOXB5	3215	LH	HL	0.736486486486487
miR-204	RSPO4	343637	LH	HL	0.736486486486487
miR-200a	KPNA3	3839	HL	LH	0.736486486486487
miR-182	MITF	4286	HL	LH	0.736486486486487
miR-494	GULP1	51454	HL	LH	0.736486486486487
miR-30a	OTUD6B	51633	LH	HL	0.736486486486487
miR-182	PDK4	5166	HL	LH	0.736486486486487
miR-200b	THAP1	55145	HL	LH	0.736486486486487
miR-205	LIMS2	55679	HL	LH	0.736486486486487
miR-200c	PELI2	57161	HL	LH	0.736486486486487
miR-429	PELI2	57161	HL	LH	0.736486486486487
miR-145	PLEKHH1	57475	LH	HL	0.736486486486487
miR-183	ARHGAP21	57584	HL	LH	0.736486486486487
miR-34a	KIAA1462	57608	HL	LH	0.736486486486487
miR-28-5p	SDC1	6382	LH	HL	0.736486486486487
miR-200c	HSPA13	6782	HL	LH	0.736486486486487
miR-205	ZEB1	6935	HL	LH	0.736486486486487
miR-200b	CACNA1C	775	HL	LH	0.736486486486487
miR-200a	PTP4A1	7803	HL	LH	0.736486486486487
miR-200b	PTP4A1	7803	HL	LH	0.736486486486487
miR-204	ELOVL6	79071	LH	HL	0.736486486486487
miR-34a	CYBRD1	79901	HL	LH	0.736486486486487
miR-34a	DIXDC1	85458	HL	LH	0.736486486486487
miR-200b	STARD13	90627	HL	LH	0.736486486486487
miR-429	RABEP1	9135	HL	LH	0.736486486486487
miR-34a	MYADM	91663	HL	LH	0.736486486486487
miR-494	HTRA3	94031	HL	LH	0.736486486486487
miR-183	AKAP12	9590	HL	LH	0.736486486486487
miR-200a	RHOBTB1	9886	HL	LH	0.736486486486487
miR-200a	DUSP3	1845	HL	LH	0.731707317073171
miR-200b	DENND5A	23258	HL	LH	0.731707317073171
miR-429	DENND5A	23258	HL	LH	0.731707317073171
miR-200a	KIAA1826	84437	HL	LH	0.731707317073171
miR-30a	YWHAZ	7534	LH	HL	0.717948717948718
miR-200a	CSF3	1440	HL	LH	0.710526315789474
miR-33a	PDE4D	5144	HL	LH	0.710526315789474
miR-200b	PHC3	80012	HL	LH	0.697530864197531
miR-200c	PHC3	80012	HL	LH	0.697530864197531
miR-429	PHC3	80012	HL	LH	0.697530864197531
miR-34a	CDK6	1021	HL	LH	0.685897435897436
miR-200a	CDC42EP3	10602	HL	LH	0.685897435897436
miR-494	CELF2	10659	HL	LH	0.685897435897436
miR-182	OSBPL10	114884	HL	LH	0.685897435897436
miR-200a	TTBK2	146057	HL	LH	0.685897435897436
miR-33a	PRICKLE2	166336	HL	LH	0.685897435897436
miR-205	LCA5	167691	HL	LH	0.685897435897436
miR-429	PPP1R18	170954	HL	LH	0.685897435897436
miR-494	DPYSL2	1808	HL	LH	0.685897435897436
miR-34a	MRAS	22808	HL	LH	0.685897435897436
miR-200a	CPEB3	22849	HL	LH	0.685897435897436
miR-200b	ZCCHC14	23174	HL	LH	0.685897435897436
miR-429	ZCCHC14	23174	HL	LH	0.685897435897436
miR-34a	SIRT1	23411	HL	LH	0.685897435897436
miR-200c	C9orf5	23731	HL	LH	0.685897435897436
miR-429	C9orf5	23731	HL	LH	0.685897435897436
miR-494	HSPA12A	259217	HL	LH	0.685897435897436
miR-200b	CLIC4	25932	HL	LH	0.685897435897436
miR-200c	USP25	29761	HL	LH	0.685897435897436
miR-23b	HMGB3	3149	LH	HL	0.685897435897436
miR-425	IGF1	3479	HL	LH	0.685897435897436
miR-200c	DNAJB9	4189	HL	LH	0.685897435897436
miR-200a	NFYB	4801	HL	LH	0.685897435897436
miR-33a	NOVA1	4857	HL	LH	0.685897435897436
miR-200a	PCDH9	5101	HL	LH	0.685897435897436
miR-23b	PFKFB4	5210	LH	HL	0.685897435897436
miR-200c	PRKCA	5578	HL	LH	0.685897435897436
miR-200b	SCN3B	55800	HL	LH	0.685897435897436
miR-200c	SCN3B	55800	HL	LH	0.685897435897436
miR-200a	LMO3	55885	HL	LH	0.685897435897436
miR-200b	ANKH	56172	HL	LH	0.685897435897436
miR-200c	ANKH	56172	HL	LH	0.685897435897436
miR-429	ANKH	56172	HL	LH	0.685897435897436
miR-200b	RIMKLB	57494	HL	LH	0.685897435897436
miR-200c	RIMKLB	57494	HL	LH	0.685897435897436
miR-429	RIMKLB	57494	HL	LH	0.685897435897436
miR-200a	PTPRD	5789	HL	LH	0.685897435897436
miR-200c	SNX16	64089	HL	LH	0.685897435897436
miR-429	SNX16	64089	HL	LH	0.685897435897436
miR-182	ZFP36	7538	HL	LH	0.685897435897436
miR-23b	ZNF138	7697	LH	HL	0.685897435897436
miR-200a	CPEB4	80315	HL	LH	0.685897435897436
miR-34a	TMEM22	80723	HL	LH	0.685897435897436
miR-200b	NCOR2	9612	HL	LH	0.685897435897436
miR-200c	NCOR2	9612	HL	LH	0.685897435897436
miR-200b	FEZ2	9637	HL	LH	0.685897435897436
miR-200b	ARHGEF17	9828	HL	LH	0.685897435897436
miR-200c	ARHGEF17	9828	HL	LH	0.685897435897436
miR-429	ARHGEF17	9828	HL	LH	0.685897435897436
miR-200c	MAP2	4133	HL	LH	0.681818181818182
miR-429	MAP2	4133	HL	LH	0.681818181818182
miR-200a	PTCH1	5727	HL	LH	0.681818181818182
miR-222	BCL2L11	10018	LH	HL	0.675675675675676
miR-200c	GJC1	10052	HL	LH	0.675675675675676
miR-429	GJC1	10052	HL	LH	0.675675675675676
miR-30e	ABCC9	10060	HL	LH	0.675675675675676
miR-183	YAF2	10138	HL	LH	0.675675675675676
miR-30a	PSME3	10197	LH	HL	0.675675675675676
miR-33a	AKAP2	11217	HL	LH	0.675675675675676
miR-25	GNPDA2	132789	HL	LH	0.675675675675676
miR-145	ESCO2	157570	LH	HL	0.675675675675676
miR-182	PRUNE2	158471	HL	LH	0.675675675675676
miR-200b	DENND5B	160518	HL	LH	0.675675675675676
miR-29a	DNMT3A	1788	LH	HL	0.675675675675676
miR-200b	DTNA	1837	HL	LH	0.675675675675676
miR-30e	ZCCHC24	219654	HL	LH	0.675675675675676
miR-494	ZNF25	219749	HL	LH	0.675675675675676
miR-200b	ELL2	22936	HL	LH	0.675675675675676
miR-25	PALLD	23022	HL	LH	0.675675675675676
miR-183	ZHX3	23051	HL	LH	0.675675675675676
miR-34a	CORO1C	23603	HL	LH	0.675675675675676
miR-30e	ABI3BP	25890	HL	LH	0.675675675675676
miR-204	C2CD2	25966	LH	HL	0.675675675675676
miR-204	TOX3	27324	LH	HL	0.675675675675676
miR-183	GMFB	2764	HL	LH	0.675675675675676
miR-205	EFHA2	286097	HL	LH	0.675675675675676
miR-27b	MSL1	339287	LH	HL	0.675675675675676
miR-25	MAP1B	4131	HL	LH	0.675675675675676
miR-30e	NCAM1	4684	HL	LH	0.675675675675676
miR-25	NFIA	4774	HL	LH	0.675675675675676
miR-494	NOVA1	4857	HL	LH	0.675675675675676
miR-200b	NTF3	4908	HL	LH	0.675675675675676
miR-34a	PDE4B	5142	HL	LH	0.675675675675676
miR-182	BNC2	54796	HL	LH	0.675675675675676
miR-200b	PELI2	57161	HL	LH	0.675675675675676
miR-28-5p	AS3MT	57412	LH	HL	0.675675675675676
miR-205	TSHZ3	57616	HL	LH	0.675675675675676
miR-183	BACH2	60468	HL	LH	0.675675675675676
miR-210	BDNF	627	HL	LH	0.675675675675676
miR-143	SMARCD2	6603	LH	HL	0.675675675675676
miR-182	TACC1	6867	HL	LH	0.675675675675676
miR-25	CLIP4	79745	HL	LH	0.675675675675676
miR-494	ZFHX4	79776	HL	LH	0.675675675675676
miR-497	ESRP2	80004	LH	HL	0.675675675675676
miR-494	COL21A1	81578	HL	LH	0.675675675675676
miR-23b	CCNL2	81669	LH	HL	0.675675675675676
miR-33a	RECK	8434	HL	LH	0.675675675675676
miR-30a	RUNX1	861	LH	HL	0.675675675675676
miR-30e	PDE5A	8654	HL	LH	0.675675675675676
miR-25	PER2	8864	HL	LH	0.675675675675676
miR-145	CCNA2	890	LH	HL	0.675675675675676
miR-34a	AP1S2	8905	HL	LH	0.675675675675676
miR-182	ANGPTL1	9068	HL	LH	0.675675675675676
miR-200b	RABEP1	9135	HL	LH	0.675675675675676
miR-30e	CCPG1	9236	HL	LH	0.675675675675676
miR-200a	NRXN1	9378	HL	LH	0.675675675675676
miR-25	HAND2	9464	HL	LH	0.675675675675676
miR-182	SLC4A7	9497	HL	LH	0.675675675675676
miR-29a	ZBTB40	9923	LH	HL	0.675675675675676
miR-125b	CDC25A	993	LH	HL	0.675675675675676
miR-23b	ARID3B	10620	LH	HL	0.675496688741722
miR-200c	AP3S1	1176	HL	LH	0.675496688741722
miR-429	AP3S1	1176	HL	LH	0.675496688741722
miR-200c	SPTSSA	171546	HL	LH	0.675496688741722
miR-214	TANC2	26115	LH	HL	0.675496688741722
miR-23b	TANC2	26115	LH	HL	0.675496688741722
miR-200c	GPM6A	2823	HL	LH	0.675496688741722
miR-125b	IGFBP3	3486	LH	HL	0.675496688741722
miR-204	JARID2	3720	LH	HL	0.675496688741722
miR-200c	LRP1	4035	HL	LH	0.675496688741722
miR-183	NR4A2	4929	HL	LH	0.675496688741722
miR-23b	CDC40	51362	LH	HL	0.675496688741722
miR-33a	PCDH18	54510	HL	LH	0.675496688741722
miR-34a	FAM46A	55603	HL	LH	0.675496688741722
miR-200a	ATXN1	6310	HL	LH	0.675496688741722
miR-503	ZFHX4	79776	HL	LH	0.675496688741722
miR-490-3p	HM13	81502	LH	HL	0.675496688741722
miR-182	GIT2	9815	HL	LH	0.675496688741722
miR-34a	GIT2	9815	HL	LH	0.675496688741722
miR-425	SSX2IP	117178	HL	LH	0.666666666666667
miR-429	NPC1	4864	HL	LH	0.666666666666667
miR-200a	ZFR	51663	HL	LH	0.666666666666667
miR-425	PTCH1	5727	HL	LH	0.666666666666667
miR-200b	AMFR	267	HL	LH	0.66025641025641
miR-200c	EVI5	7813	HL	LH	0.66025641025641
miR-429	EVI5	7813	HL	LH	0.66025641025641
miR-200b	RBPMS	11030	HL	LH	0.652439024390244
miR-200c	RBPMS	11030	HL	LH	0.652439024390244
miR-429	RBPMS	11030	HL	LH	0.652439024390244
miR-200b	ADCY9	115	HL	LH	0.652439024390244
miR-429	ADCY9	115	HL	LH	0.652439024390244
miR-205	AEBP2	121536	HL	LH	0.652439024390244
miR-27b	SAMD10	140700	LH	HL	0.652439024390244
miR-200a	C5orf41	153222	HL	LH	0.652439024390244
miR-200a	STX2	2054	HL	LH	0.652439024390244
miR-205	PI16	221476	HL	LH	0.652439024390244
miR-200b	USP25	29761	HL	LH	0.652439024390244
miR-30a	HELLS	3070	LH	HL	0.652439024390244
miR-200b	CDK17	5128	HL	LH	0.652439024390244
miR-200c	CDK17	5128	HL	LH	0.652439024390244
miR-429	CDK17	5128	HL	LH	0.652439024390244
miR-182	BRMS1L	84312	HL	LH	0.652439024390244
miR-182	RECK	8434	HL	LH	0.652439024390244
miR-200b	GAL3ST1	9514	HL	LH	0.652439024390244
miR-429	GAL3ST1	9514	HL	LH	0.652439024390244
miR-494	RCAN2	10231	HL	LH	0.636942675159236
miR-200b	DCBLD2	131566	HL	LH	0.636942675159236
miR-200c	DCBLD2	131566	HL	LH	0.636942675159236
miR-429	DCBLD2	131566	HL	LH	0.636942675159236
miR-200b	ZDHHC17	23390	HL	LH	0.636942675159236
miR-200c	ZDHHC17	23390	HL	LH	0.636942675159236
miR-429	ZDHHC17	23390	HL	LH	0.636942675159236
miR-23b	GXYLT1	283464	LH	HL	0.636942675159236
miR-30a	GXYLT1	283464	LH	HL	0.636942675159236
miR-222	KPNA2	3838	LH	HL	0.636942675159236
miR-503	TNPO1	3842	HL	LH	0.636942675159236
miR-145	MYCN	4613	LH	HL	0.636942675159236
miR-503	PAM	5066	HL	LH	0.636942675159236
miR-200a	PLCB4	5332	HL	LH	0.636942675159236
miR-182	PCDH18	54510	HL	LH	0.636942675159236
miR-222	PCDHA12	56137	LH	HL	0.636942675159236
miR-200a	SP4	6671	HL	LH	0.636942675159236
miR-200a	FAM188A	80013	HL	LH	0.636942675159236
miR-200a	PLXNA4	91584	HL	LH	0.636942675159236
miR-23b	ENTPD5	957	LH	HL	0.636942675159236
miR-34a	PPP2R3A	5523	HL	LH	0.633720930232558
miR-200c	CDH11	1009	HL	LH	0.62987012987013
miR-429	CDH11	1009	HL	LH	0.62987012987013
miR-183	SIRPA	140885	HL	LH	0.62987012987013
miR-145	DNAJC16	23341	LH	HL	0.62987012987013
miR-204	MRPS17	51373	LH	HL	0.62987012987013
miR-182	PDE4D	5144	HL	LH	0.62987012987013
miR-200b	GJC1	10052	HL	LH	0.628378378378378
miR-200a	YAF2	10138	HL	LH	0.628378378378378
miR-145	CPSF6	11052	LH	HL	0.628378378378378
miR-204	ADCY6	112	LH	HL	0.628378378378378
miR-145	ARAP2	116984	LH	HL	0.628378378378378
miR-204	ARAP2	116984	LH	HL	0.628378378378378
miR-27b	RAB3IP	117177	LH	HL	0.628378378378378
miR-26a	CXADR	1525	LH	HL	0.628378378378378
miR-27b	SLC39A11	201266	LH	HL	0.628378378378378
miR-143	ERBB3	2065	LH	HL	0.628378378378378
miR-145	ERBB3	2065	LH	HL	0.628378378378378
miR-28-5p	EYA3	2140	LH	HL	0.628378378378378
miR-25	FBN1	2200	HL	LH	0.628378378378378
miR-222	RNF44	22838	LH	HL	0.628378378378378
miR-183	SLITRK3	22865	HL	LH	0.628378378378378
miR-30a	HIC2	23119	LH	HL	0.628378378378378
miR-23b	TOX3	27324	LH	HL	0.628378378378378
miR-182	GNAO1	2775	HL	LH	0.628378378378378
miR-183	NR3C1	2908	HL	LH	0.628378378378378
miR-183	MBNL1	4154	HL	LH	0.628378378378378
miR-145	MEST	4232	LH	HL	0.628378378378378
miR-30a	ARID4B	51742	LH	HL	0.628378378378378
miR-214	PFKFB4	5210	LH	HL	0.628378378378378
miR-28-5p	GON4L	54856	LH	HL	0.628378378378378
miR-497	FNBP1L	54874	LH	HL	0.628378378378378
miR-494	ATP10A	57194	HL	LH	0.628378378378378
miR-494	DSCAML1	57453	HL	LH	0.628378378378378
miR-204	RBBP5	5929	LH	HL	0.628378378378378
miR-183	CX3CL1	6376	HL	LH	0.628378378378378
miR-183	GREM2	64388	HL	LH	0.628378378378378
miR-29a	PHLDB3	653583	LH	HL	0.628378378378378
miR-204	SOS1	6654	LH	HL	0.628378378378378
miR-494	CACNA1C	775	HL	LH	0.628378378378378
miR-182	PTP4A1	7803	HL	LH	0.628378378378378
miR-25	CALD1	800	HL	LH	0.628378378378378
miR-590-5p	RECK	8434	HL	LH	0.628378378378378
miR-23b	RUNX1	861	LH	HL	0.628378378378378
miR-30e	ACVR1	90	HL	LH	0.628378378378378
miR-204	CCDC120	90060	LH	HL	0.628378378378378
miR-182	STARD13	90627	HL	LH	0.628378378378378
miR-182	HDAC9	9734	HL	LH	0.628378378378378
miR-494	RHOBTB1	9886	HL	LH	0.628378378378378
miR-23b	PPIF	10105	LH	HL	0.621794871794872
miR-205	SORBS1	10580	HL	LH	0.621794871794872
miR-27b	TGOLN2	10618	LH	HL	0.621794871794872
miR-494	ADAMTS6	11174	HL	LH	0.621794871794872
miR-200a	OSBPL11	114885	HL	LH	0.621794871794872
miR-34a	C14orf28	122525	HL	LH	0.621794871794872
miR-30e	JDP2	122953	HL	LH	0.621794871794872
miR-200b	CNTFR	1271	HL	LH	0.621794871794872
miR-33a	CPEB2	132864	HL	LH	0.621794871794872
miR-30e	PRUNE2	158471	HL	LH	0.621794871794872
miR-494	DPYSL3	1809	HL	LH	0.621794871794872
miR-185	EBF1	1879	HL	LH	0.621794871794872
miR-30a	EPB41	2035	LH	HL	0.621794871794872
miR-182	FBN1	2200	HL	LH	0.621794871794872
miR-200a	JMJD1C	221037	HL	LH	0.621794871794872
miR-25	RGL1	23179	HL	LH	0.621794871794872
miR-30e	RGL1	23179	HL	LH	0.621794871794872
miR-25	ZFPM2	23414	HL	LH	0.621794871794872
miR-200b	TTC33	23548	HL	LH	0.621794871794872
miR-429	TTC33	23548	HL	LH	0.621794871794872
miR-200b	C9orf5	23731	HL	LH	0.621794871794872
miR-200b	IFIT5	24138	HL	LH	0.621794871794872
miR-429	IFIT5	24138	HL	LH	0.621794871794872
miR-25	MSRB3	253827	HL	LH	0.621794871794872
miR-182	ST6GALNAC3	256435	HL	LH	0.621794871794872
miR-30e	GPR124	25960	HL	LH	0.621794871794872
miR-25	GATA6	2627	HL	LH	0.621794871794872
miR-139-5p	MYCBP	26292	LH	HL	0.621794871794872
miR-200b	GLI3	2737	HL	LH	0.621794871794872
miR-200c	GLI3	2737	HL	LH	0.621794871794872
miR-429	GLI3	2737	HL	LH	0.621794871794872
miR-23b	GRHL1	29841	LH	HL	0.621794871794872
miR-200a	TNPO1	3842	HL	LH	0.621794871794872
miR-34a	TMEM200B	399474	HL	LH	0.621794871794872
miR-200b	DNAJB9	4189	HL	LH	0.621794871794872
miR-34a	KITLG	4254	HL	LH	0.621794871794872
miR-30e	MYH11	4629	HL	LH	0.621794871794872
miR-143	FXYD3	5349	LH	HL	0.621794871794872
miR-145	RBM47	54502	LH	HL	0.621794871794872
miR-34a	FGD6	55785	HL	LH	0.621794871794872
miR-145	PRKX	5613	LH	HL	0.621794871794872
miR-200b	EIF5A2	56648	HL	LH	0.621794871794872
miR-200c	EIF5A2	56648	HL	LH	0.621794871794872
miR-429	EIF5A2	56648	HL	LH	0.621794871794872
miR-182	LRCH2	57631	HL	LH	0.621794871794872
miR-30a	PTPRK	5796	LH	HL	0.621794871794872
miR-33a	RAP2A	5911	HL	LH	0.621794871794872
miR-30e	REV3L	5980	HL	LH	0.621794871794872
miR-30e	RGS2	5997	HL	LH	0.621794871794872
miR-200a	BACH2	60468	HL	LH	0.621794871794872
miR-30e	RRAD	6236	HL	LH	0.621794871794872
miR-25	SDC2	6383	HL	LH	0.621794871794872
miR-182	SNX16	64089	HL	LH	0.621794871794872
miR-497	FAM59A	64762	LH	HL	0.621794871794872
miR-205	TRAK2	66008	HL	LH	0.621794871794872
miR-494	TACC1	6867	HL	LH	0.621794871794872
miR-139-5p	TBX1	6899	LH	HL	0.621794871794872
miR-205	TRPS1	7227	HL	LH	0.621794871794872
miR-33a	TWIST1	7291	HL	LH	0.621794871794872
miR-205	TXNRD1	7296	HL	LH	0.621794871794872
miR-200b	UBE2B	7320	HL	LH	0.621794871794872
miR-429	UBE2B	7320	HL	LH	0.621794871794872
miR-33a	CACNA1C	775	HL	LH	0.621794871794872
miR-33a	ZFHX4	79776	HL	LH	0.621794871794872
miR-125b	CASP6	839	LH	HL	0.621794871794872
miR-143	PHF6	84295	LH	HL	0.621794871794872
miR-494	KLF11	8462	HL	LH	0.621794871794872
miR-200a	IRS2	8660	HL	LH	0.621794871794872
miR-30e	PER2	8864	HL	LH	0.621794871794872
miR-34a	NAV3	89795	HL	LH	0.621794871794872
miR-33a	NTN1	9423	HL	LH	0.621794871794872
miR-200b	ROCK2	9475	HL	LH	0.621794871794872
miR-200c	ROCK2	9475	HL	LH	0.621794871794872
miR-429	ROCK2	9475	HL	LH	0.621794871794872
miR-503	USP25	29761	HL	LH	0.613496932515337
miR-503	IRF2BP2	359948	HL	LH	0.613496932515337
miR-490-3p	PAPOLA	10914	LH	HL	0.611842105263158
miR-429	FMNL2	114793	HL	LH	0.611842105263158
miR-204	AP1S1	1174	LH	HL	0.611842105263158
miR-200b	AP3S1	1176	HL	LH	0.611842105263158
miR-200c	C10orf46	143384	HL	LH	0.611842105263158
miR-429	C10orf46	143384	HL	LH	0.611842105263158
miR-200c	CNKSR3	154043	HL	LH	0.611842105263158
miR-429	CNKSR3	154043	HL	LH	0.611842105263158
miR-145	AP1G1	164	LH	HL	0.611842105263158
miR-200b	SPTSSA	171546	HL	LH	0.611842105263158
miR-185	KIF1B	23095	HL	LH	0.611842105263158
miR-494	EBF3	253738	HL	LH	0.611842105263158
miR-429	FAM19A5	25817	HL	LH	0.611842105263158
miR-183	AUTS2	26053	HL	LH	0.611842105263158
miR-200c	AUTS2	26053	HL	LH	0.611842105263158
miR-429	AUTS2	26053	HL	LH	0.611842105263158
miR-30e	SACS	26278	HL	LH	0.611842105263158
miR-200c	C16orf72	29035	HL	LH	0.611842105263158
miR-429	C16orf72	29035	HL	LH	0.611842105263158
miR-143	HTR2C	3358	LH	HL	0.611842105263158
miR-145	HTR2C	3358	LH	HL	0.611842105263158
miR-222	NIPAL4	348938	LH	HL	0.611842105263158
miR-23b	SHROOM2	357	LH	HL	0.611842105263158
miR-23b	JARID2	3720	LH	HL	0.611842105263158
miR-30a	JARID2	3720	LH	HL	0.611842105263158
miR-200b	ARL3	403	HL	LH	0.611842105263158
miR-200b	LRP1	4035	HL	LH	0.611842105263158
miR-15a	RAB9B	51209	HL	LH	0.611842105263158
miR-200c	FAM46C	54855	HL	LH	0.611842105263158
miR-429	FAM46C	54855	HL	LH	0.611842105263158
miR-30e	FAM46A	55603	HL	LH	0.611842105263158
miR-200a	MAP7D1	55700	HL	LH	0.611842105263158
miR-145	SRGAP1	57522	LH	HL	0.611842105263158
miR-145	PRDM15	63977	LH	HL	0.611842105263158
miR-204	SOX4	6659	LH	HL	0.611842105263158
miR-30a	SOX4	6659	LH	HL	0.611842105263158
miR-145	C22orf29	79680	LH	HL	0.611842105263158
miR-204	SP6	80320	LH	HL	0.611842105263158
miR-204	RAD54L	8438	LH	HL	0.611842105263158
miR-26a	MAP7	9053	LH	HL	0.611842105263158
miR-497	MAP7	9053	LH	HL	0.611842105263158
miR-204	TRIM41	90933	LH	HL	0.611842105263158
miR-429	C5orf13	9315	HL	LH	0.611842105263158
miR-23b	KDM4A	9682	LH	HL	0.611842105263158
miR-34a	SCN2B	6327	HL	LH	0.603550295857988
miR-145	H2AFX	3014	LH	HL	0.60126582278481
miR-200b	XRN1	54464	HL	LH	0.60126582278481
miR-429	XRN1	54464	HL	LH	0.60126582278481
miR-30a	C4orf19	55286	LH	HL	0.60126582278481
miR-183	EVI5	7813	HL	LH	0.601190476190476
miR-200c	IDS	3423	HL	LH	0.598726114649682
miR-429	IDS	3423	HL	LH	0.598726114649682
miR-205	NOTCH2	4853	HL	LH	0.598726114649682
miR-34a	NOTCH2	4853	HL	LH	0.598726114649682
miR-338-3p	TGOLN2	10618	LH	HL	0.594594594594595
miR-34a	SYNPO	11346	HL	LH	0.594594594594595
miR-182	FAM122A	116224	HL	LH	0.594594594594595
miR-204	AP1S3	130340	LH	HL	0.594594594594595
miR-204	FAM122B	159090	LH	HL	0.594594594594595
miR-182	C7orf41	222166	HL	LH	0.594594594594595
miR-494	C7orf41	222166	HL	LH	0.594594594594595
miR-34a	ELL2	22936	HL	LH	0.594594594594595
miR-30a	KHNYN	23351	LH	HL	0.594594594594595
miR-23b	TMEM2	23670	LH	HL	0.594594594594595
miR-185	ST6GALNAC3	256435	HL	LH	0.594594594594595
miR-204	HNRNPA2B1	3181	LH	HL	0.594594594594595
miR-30a	KRT7	3855	LH	HL	0.594594594594595
miR-34a	ARHGAP1	392	HL	LH	0.594594594594595
miR-205	SMAD4	4089	HL	LH	0.594594594594595
miR-34a	SMAD4	4089	HL	LH	0.594594594594595
miR-145	ORC2	4999	LH	HL	0.594594594594595
miR-30a	ORC2	4999	LH	HL	0.594594594594595
miR-25	PCDH7	5099	HL	LH	0.594594594594595
miR-29a	RAPGEFL1	51195	LH	HL	0.594594594594595
miR-182	IMPAD1	54928	HL	LH	0.594594594594595
miR-205	SHROOM3	57619	HL	LH	0.594594594594595
miR-29a	BAK1	578	LH	HL	0.594594594594595
miR-25	ZFHX4	79776	HL	LH	0.594594594594595
miR-145	ADPGK	83440	LH	HL	0.594594594594595
miR-1	HIST1H3B	8358	LH	HL	0.594594594594595
miR-182	CDC42BPA	8476	HL	LH	0.594594594594595
miR-200c	MMGT1	93380	HL	LH	0.594594594594595
miR-429	MMGT1	93380	HL	LH	0.594594594594595
miR-23b	TJP2	9414	LH	HL	0.594594594594595
miR-200b	MTUS1	57509	HL	LH	0.58641975308642
miR-200c	MTUS1	57509	HL	LH	0.58641975308642
miR-429	MTUS1	57509	HL	LH	0.58641975308642
miR-30e	CTHRC1	115908	HL	LH	0.585365853658537
miR-429	LPAR1	1902	HL	LH	0.585365853658537
miR-27b	CNOT1	23019	LH	HL	0.585365853658537
miR-29a	MAU2	23383	LH	HL	0.585365853658537
miR-33a	KCNMA1	3778	HL	LH	0.585365853658537
miR-34a	MPP2	4355	HL	LH	0.585365853658537
miR-30e	NID1	4811	HL	LH	0.585365853658537
miR-33a	PCDH7	5099	HL	LH	0.585365853658537
miR-25	DACT1	51339	HL	LH	0.585365853658537
miR-30e	DACT1	51339	HL	LH	0.585365853658537
miR-200b	PPP1CB	5500	HL	LH	0.585365853658537
miR-200c	PPP1CB	5500	HL	LH	0.585365853658537
miR-429	PPP1CB	5500	HL	LH	0.585365853658537
miR-30e	FGD6	55785	HL	LH	0.585365853658537
miR-25	AXL	558	HL	LH	0.585365853658537
miR-33a	GPCPD1	56261	HL	LH	0.585365853658537
miR-182	PTGER3	5733	HL	LH	0.585365853658537
miR-30e	LRCH2	57631	HL	LH	0.585365853658537
miR-429	PTPN12	5782	HL	LH	0.585365853658537
miR-1	SRSF3	6428	LH	HL	0.585365853658537
miR-30e	SGCB	6443	HL	LH	0.585365853658537
miR-19a	BMPR2	659	HL	LH	0.585365853658537
miR-33a	TRPS1	7227	HL	LH	0.585365853658537
miR-30e	CALD1	800	HL	LH	0.585365853658537
miR-30a	CDC7	8317	LH	HL	0.585365853658537
miR-200a	FSD1L	83856	HL	LH	0.585365853658537
miR-200a	ARID5B	84159	HL	LH	0.585365853658537
miR-33a	RERG	85004	HL	LH	0.585365853658537
miR-497	CCNE1	898	LH	HL	0.585365853658537
miR-25	STARD13	90627	HL	LH	0.585365853658537
miR-200a	NUMBL	9253	HL	LH	0.585365853658537
miR-30a	GCFC1	94104	LH	HL	0.585365853658537
miR-205	CDK14	5218	HL	LH	0.58433734939759
miR-200c	LPIN1	23175	HL	LH	0.58125
miR-429	LPIN1	23175	HL	LH	0.58125
miR-182	MEF2D	4209	HL	LH	0.58125
miR-200b	NPC1	4864	HL	LH	0.58125
miR-200c	NIN	51199	HL	LH	0.58125
miR-429	NIN	51199	HL	LH	0.58125
miR-185	THRA	7067	HL	LH	0.58125
miR-200c	CLIP2	7461	HL	LH	0.58125
miR-503	CAPN6	827	HL	LH	0.58125
miR-200a	KPNA4	3840	HL	LH	0.578616352201258
miR-495	POU3F1	5453	LH	HL	0.578616352201258
miR-200a	KIAA1430	57587	HL	LH	0.578616352201258
miR-200a	CUL4B	8450	HL	LH	0.578616352201258
miR-379	CCNB1	891	LH	HL	0.578616352201258
miR-320a	ABCC5	10057	LH	HL	0.574324324324324
miR-204	FARP1	10160	LH	HL	0.574324324324324
miR-145	MPZL2	10205	LH	HL	0.574324324324324
miR-490-3p	RBM14	10432	LH	HL	0.574324324324324
miR-23b	LMAN2	10960	LH	HL	0.574324324324324
miR-497	SYNRG	11276	LH	HL	0.574324324324324
miR-28-5p	WIPF2	147179	LH	HL	0.574324324324324
miR-185	PPP1R18	170954	HL	LH	0.574324324324324
miR-32	PALLD	23022	HL	LH	0.574324324324324
miR-497	NUP210	23225	LH	HL	0.574324324324324
miR-23b	KHNYN	23351	LH	HL	0.574324324324324
miR-494	GLI3	2737	HL	LH	0.574324324324324
miR-222	NSUN4	387338	LH	HL	0.574324324324324
miR-182	LAMC1	3915	HL	LH	0.574324324324324
miR-32	MAP1B	4131	HL	LH	0.574324324324324
miR-25	MPP1	4354	HL	LH	0.574324324324324
miR-27b	ACLY	47	LH	HL	0.574324324324324
miR-204	ZBTB7A	51341	LH	HL	0.574324324324324
miR-34a	PRKD1	5587	HL	LH	0.574324324324324
miR-26a	BAK1	578	LH	HL	0.574324324324324
miR-25	ARID5B	84159	HL	LH	0.574324324324324
miR-200b	MMGT1	93380	HL	LH	0.574324324324324
miR-32	HAND2	9464	HL	LH	0.574324324324324
miR-23b	NPEPPS	9520	LH	HL	0.574324324324324
miR-200a	GJC1	10052	HL	LH	0.57051282051282
miR-30e	TSPAN2	10100	HL	LH	0.57051282051282
miR-34a	NAMPT	10135	HL	LH	0.57051282051282
miR-497	PSME3	10197	LH	HL	0.57051282051282
miR-185	CDK6	1021	HL	LH	0.57051282051282
miR-200a	ZNF238	10472	HL	LH	0.57051282051282
miR-23b	ADCY1	107	LH	HL	0.57051282051282
miR-34a	LYST	1130	HL	LH	0.57051282051282
miR-182	COL4A4	1286	HL	LH	0.57051282051282
miR-182	TTBK2	146057	HL	LH	0.57051282051282
miR-182	DENND5B	160518	HL	LH	0.57051282051282
miR-149	EDNRA	1909	HL	LH	0.57051282051282
miR-149	DNAJC18	202052	HL	LH	0.57051282051282
miR-25	HIPK1	204851	HL	LH	0.57051282051282
miR-145	EYA3	2140	LH	HL	0.57051282051282
miR-497	MON1B	22879	LH	HL	0.57051282051282
miR-145	HIC2	23119	LH	HL	0.57051282051282
miR-494	TMEFF2	23671	HL	LH	0.57051282051282
miR-149	MSRB3	253827	HL	LH	0.57051282051282
miR-143	PRPF19	27339	LH	HL	0.57051282051282
miR-590-5p	MKX	283078	HL	LH	0.57051282051282
miR-25	C9orf150	286343	HL	LH	0.57051282051282
miR-133a	KRT7	3855	LH	HL	0.57051282051282
miR-429	LAMC1	3915	HL	LH	0.57051282051282
miR-200b	MMP16	4325	HL	LH	0.57051282051282
miR-200c	MMP16	4325	HL	LH	0.57051282051282
miR-182	MPP1	4354	HL	LH	0.57051282051282
miR-222	ASPH	444	LH	HL	0.57051282051282
miR-30a	ASPH	444	LH	HL	0.57051282051282
miR-30e	NAP1L3	4675	HL	LH	0.57051282051282
miR-214	ACLY	47	LH	HL	0.57051282051282
miR-497	PFKFB4	5210	LH	HL	0.57051282051282
miR-222	ATAD2B	54454	LH	HL	0.57051282051282
miR-23b	RBM47	54502	LH	HL	0.57051282051282
miR-30a	BCOR	54880	LH	HL	0.57051282051282
miR-30e	SOBP	55084	HL	LH	0.57051282051282
miR-23b	DEPDC1	55635	LH	HL	0.57051282051282
miR-494	PRKCB	5579	HL	LH	0.57051282051282
miR-182	TEX2	55852	HL	LH	0.57051282051282
miR-25	DSCAML1	57453	HL	LH	0.57051282051282
miR-29a	ZNF512B	57473	LH	HL	0.57051282051282
miR-497	PLEKHH1	57475	LH	HL	0.57051282051282
miR-494	SHROOM3	57619	HL	LH	0.57051282051282
miR-182	BAI3	577	HL	LH	0.57051282051282
miR-33a	BAI3	577	HL	LH	0.57051282051282
miR-494	IGDCC4	57722	HL	LH	0.57051282051282
miR-195	FAM59A	64762	LH	HL	0.57051282051282
miR-145	GINS3	64785	LH	HL	0.57051282051282
miR-25	TCF4	6925	HL	LH	0.57051282051282
miR-497	TCF3	6929	LH	HL	0.57051282051282
miR-30e	TRPS1	7227	HL	LH	0.57051282051282
miR-494	TRPS1	7227	HL	LH	0.57051282051282
miR-25	TWIST1	7291	HL	LH	0.57051282051282
miR-30e	CACNB2	783	HL	LH	0.57051282051282
miR-100	FZD5	7855	LH	HL	0.57051282051282
miR-23b	FZD5	7855	LH	HL	0.57051282051282
miR-27b	MAPKAPK3	7867	LH	HL	0.57051282051282
miR-25	CPEB4	80315	HL	LH	0.57051282051282
miR-590-5p	ARHGAP24	83478	HL	LH	0.57051282051282
miR-200b	MEX3B	84206	HL	LH	0.57051282051282
miR-200c	MEX3B	84206	HL	LH	0.57051282051282
miR-429	MEX3B	84206	HL	LH	0.57051282051282
miR-139-5p	RUNX1	861	LH	HL	0.57051282051282
miR-497	EIF2B5	8893	LH	HL	0.57051282051282
miR-25	NAV3	89795	HL	LH	0.57051282051282
miR-30e	NAV3	89795	HL	LH	0.57051282051282
miR-182	NMT2	9397	HL	LH	0.57051282051282
miR-29a	TP53INP1	94241	LH	HL	0.57051282051282
miR-30e	FAM131B	9715	HL	LH	0.57051282051282
miR-200a	TMEM170B	100113407	HL	LH	0.569620253164557
miR-200b	TMEM170B	100113407	HL	LH	0.569620253164557
miR-200c	TMEM170B	100113407	HL	LH	0.569620253164557
miR-429	TMEM170B	100113407	HL	LH	0.569620253164557
miR-143	SLC25A15	10166	LH	HL	0.569620253164557
miR-200c	EHD1	10938	HL	LH	0.569620253164557
miR-429	EHD1	10938	HL	LH	0.569620253164557
miR-200c	LIN54	132660	HL	LH	0.569620253164557
miR-429	LIN54	132660	HL	LH	0.569620253164557
miR-30a	E2F3	1871	LH	HL	0.569620253164557
miR-30e	EML1	2009	HL	LH	0.569620253164557
miR-182	EPHA7	2045	HL	LH	0.569620253164557
miR-200a	EPHA7	2045	HL	LH	0.569620253164557
miR-200a	KCTD20	222658	HL	LH	0.569620253164557
miR-30a	PDSS1	23590	LH	HL	0.569620253164557
miR-19b	BACE1	23621	HL	LH	0.569620253164557
miR-145	SOCS7	30837	LH	HL	0.569620253164557
miR-214	INCENP	3619	LH	HL	0.569620253164557
miR-27b	AGRN	375790	LH	HL	0.569620253164557
miR-200c	AMOTL2	51421	HL	LH	0.569620253164557
miR-429	AMOTL2	51421	HL	LH	0.569620253164557
miR-195	SLC39A9	55334	LH	HL	0.569620253164557
miR-497	SLC39A9	55334	LH	HL	0.569620253164557
miR-143	XPO5	57510	LH	HL	0.569620253164557
miR-200c	VAT1L	57687	HL	LH	0.569620253164557
miR-200c	RPS6KA3	6197	HL	LH	0.569620253164557
miR-429	RPS6KA3	6197	HL	LH	0.569620253164557
miR-23b	MARCKSL1	65108	LH	HL	0.569620253164557
miR-200a	SLC7A2	6542	HL	LH	0.569620253164557
miR-23b	FOXL2	668	LH	HL	0.569620253164557
miR-25	ACTC1	70	HL	LH	0.569620253164557
miR-200c	AHNAK	79026	HL	LH	0.569620253164557
miR-429	AHNAK	79026	HL	LH	0.569620253164557
miR-30a	CCNJL	79616	LH	HL	0.569620253164557
miR-139-5p	POF1B	79983	LH	HL	0.569620253164557
miR-139-5p	CANX	821	LH	HL	0.569620253164557
miR-125b	SGPL1	8879	LH	HL	0.569620253164557
miR-195	MAP7	9053	LH	HL	0.569620253164557
miR-422a	NMT2	9397	HL	LH	0.569620253164557
miR-30a	CEP350	9857	LH	HL	0.569620253164557
miR-200b	EVI5	7813	HL	LH	0.56875
miR-200c	MCFD2	90411	HL	LH	0.56875
miR-429	MCFD2	90411	HL	LH	0.56875
miR-204	PCGF3	10336	LH	HL	0.567567567567568
miR-23b	NUDT21	11051	LH	HM	0.567567567567568
miR-338-3p	TBC1D8	11138	LH	HL	0.567567567567568
miR-195	SYNRG	11276	LH	HL	0.567567567567568
miR-132	EPB41	2035	LH	HL	0.567567567567568
miR-25	CPEB3	22849	HL	LH	0.567567567567568
miR-25	EFR3A	23167	HL	LH	0.567567567567568
miR-204	LARP4B	23185	LH	HL	0.567567567567568
miR-195	NUP210	23225	LH	HL	0.567567567567568
miR-23b	NR6A1	2649	LH	HL	0.567567567567568
miR-25	HAS2	3037	HL	LH	0.567567567567568
miR-204	SETD8	387893	LH	HL	0.567567567567568
miR-27b	CCDC120	90060	LH	HL	0.567567567567568
miR-495	MACROD2	140733	LH	HL	0.564102564102564
miR-429	ZBTB38	253461	HL	LH	0.564102564102564
miR-182	CADM2	253559	HL	LH	0.564102564102564
miR-204	HOXB7	3217	LH	HL	0.564102564102564
miR-29a	SLC39A9	55334	LH	HL	0.564102564102564
miR-183	GATAD2B	57459	HL	LH	0.564102564102564
miR-200c	SORT1	6272	HL	LH	0.564102564102564
miR-429	SORT1	6272	HL	LH	0.564102564102564
miR-28-5p	STK4	6789	LH	HL	0.564102564102564
miR-200c	JHDM1D	80853	HL	LH	0.564102564102564
miR-30e	CEP170	9859	HL	LH	0.564102564102564
miR-497	PPIF	10105	LH	HL	0.563953488372093
miR-182	MAPRE2	10982	HL	LH	0.563953488372093
miR-30e	ADAMTS6	11174	HL	LH	0.563953488372093
miR-30e	COL13A1	1305	HL	LH	0.563953488372093
miR-200a	RHEB	6009	HL	LH	0.563953488372093
miR-27b	VAV3	10451	LH	HL	0.562091503267974
miR-183	CYYR1	116159	HL	LH	0.562091503267974
miR-182	FAM43A	131583	HL	LH	0.562091503267974
miR-200b	C10orf46	143384	HL	LH	0.562091503267974
miR-30a	ZSCAN29	146050	LH	HL	0.562091503267974
miR-200b	CNKSR3	154043	HL	LH	0.562091503267974
miR-183	ARHGAP26	23092	HL	LH	0.562091503267974
miR-30e	EBF3	253738	HL	LH	0.562091503267974
miR-200b	AUTS2	26053	HL	LH	0.562091503267974
miR-200b	C16orf72	29035	HL	LH	0.562091503267974
miR-222	OLA1	29789	LH	HL	0.562091503267974
miR-23b	HTR2C	3358	LH	HL	0.562091503267974
miR-182	KY	339855	HL	LH	0.562091503267974
miR-15a	FAM69A	388650	HL	LH	0.562091503267974
miR-23b	TMED5	50999	LH	HL	0.562091503267974
miR-145	MBTD1	54799	LH	HL	0.562091503267974
miR-200b	FAM46C	54855	HL	LH	0.562091503267974
miR-204	C2orf56	55471	LH	HL	0.562091503267974
miR-590-5p	FAM46A	55603	HL	LH	0.562091503267974
miR-23b	NKX3-2	579	LH	HL	0.562091503267974
miR-145	ABCE1	6059	LH	HL	0.562091503267974
miR-182	ATXN1	6310	HL	LH	0.562091503267974
miR-200a	SLC1A1	6505	HL	LH	0.562091503267974
miR-125b	FLJ41484	650669	LH	HL	0.562091503267974
miR-23b	STK4	6789	LH	HL	0.562091503267974
miR-143	KLF5	688	LH	HL	0.562091503267974
miR-145	KLF5	688	LH	HL	0.562091503267974
miR-204	FRAS1	80144	LH	HL	0.562091503267974
miR-204	C10orf11	83938	LH	HL	0.562091503267974
miR-143	FAR1	84188	LH	HL	0.562091503267974
miR-200c	NOG	9241	HL	LH	0.562091503267974
miR-23b	ZNF518A	9849	LH	HL	0.562091503267974
miR-23b	CEP350	9857	LH	HL	0.562091503267974
miR-28-5p	ZBED4	9889	LH	HL	0.562091503267974
miR-200a	TAPT1	202018	HL	LH	0.542682926829268
miR-200b	DCUN1D4	23142	HL	LH	0.542682926829268
miR-429	DCUN1D4	23142	HL	LH	0.542682926829268
miR-320a	TANC2	26115	LH	HL	0.542682926829268
miR-1	MTX1	4580	LH	HL	0.542682926829268
miR-503	CDK17	5128	HL	LH	0.542682926829268
miR-200b	AMOTL2	51421	HL	LH	0.542682926829268
miR-30e	PDGFRB	5159	HL	LH	0.542682926829268
miR-200b	FBXW7	55294	HL	LH	0.542682926829268
miR-429	FBXW7	55294	HL	LH	0.542682926829268
miR-30e	PHC3	80012	HL	LH	0.542682926829268
miR-195	WIBG	84305	LH	HL	0.542682926829268
miR-497	WIBG	84305	LH	HL	0.542682926829268
miR-182	TOX	9760	HL	LH	0.542682926829268
miR-182	ELMO1	9844	HL	LH	0.542682926829268
miR-27b	SLC39A9	55334	LH	HL	0.538922155688623
miR-25	CDKN1C	1028	HL	LH	0.532051282051282
miR-152	TGOLN2	10618	LH	HL	0.532051282051282
miR-200a	KIF1C	10749	HL	LH	0.532051282051282
miR-497	CHEK1	1111	LH	HL	0.532051282051282
miR-200a	FRMD6	122786	HL	LH	0.532051282051282
miR-143	ELK4	2005	LH	HL	0.532051282051282
miR-27b	EPB41	2035	LH	HL	0.532051282051282
miR-34a	JMJD1C	221037	HL	LH	0.532051282051282
miR-100	FGFR3	2261	LH	HL	0.532051282051282
miR-195	MON1B	22879	LH	HL	0.532051282051282
miR-182	GMFB	2764	HL	LH	0.532051282051282
miR-205	GPX3	2878	HL	LH	0.532051282051282
miR-30a	GRHL1	29841	LH	HL	0.532051282051282
miR-26a	HMGB3	3149	LH	HL	0.532051282051282
miR-125b	IL1RN	3557	LH	HL	0.532051282051282
miR-25	ITGAV	3685	HL	LH	0.532051282051282
miR-590-5p	ITGB8	3696	HL	LH	0.532051282051282
miR-590-5p	TNPO1	3842	HL	LH	0.532051282051282
miR-200a	MBNL1	4154	HL	LH	0.532051282051282
miR-425	MBNL1	4154	HL	LH	0.532051282051282
miR-30e	ATF1	466	HL	LH	0.532051282051282
miR-182	PAPPA	5069	HL	LH	0.532051282051282
miR-185	PCDH9	5101	HL	LH	0.532051282051282
miR-25	PCDH9	5101	HL	LH	0.532051282051282
miR-182	NRN1	51299	HL	LH	0.532051282051282
miR-149	PDE1A	5136	HL	LH	0.532051282051282
miR-195	PFKFB4	5210	LH	HL	0.532051282051282
miR-143	SLC38A2	54407	LH	HL	0.532051282051282
miR-30a	SLC38A2	54407	LH	HL	0.532051282051282
miR-222	TET2	54790	LH	HL	0.532051282051282
miR-200b	ZNF532	55205	HL	LH	0.532051282051282
miR-200c	ZNF532	55205	HL	LH	0.532051282051282
miR-429	ZNF532	55205	HL	LH	0.532051282051282
miR-26a	MREG	55686	LH	HL	0.532051282051282
miR-27b	PRKX	5613	LH	HL	0.532051282051282
miR-182	LRRC7	57554	HL	LH	0.532051282051282
miR-25	PTPRD	5789	HL	LH	0.532051282051282
miR-182	BACH2	60468	HL	LH	0.532051282051282
miR-30e	BDNF	627	HL	LH	0.532051282051282
miR-30a	SCN8A	6334	LH	HL	0.532051282051282
miR-214	SMARCC1	6599	LH	HL	0.532051282051282
miR-223	SMARCD1	6602	LH	HL	0.532051282051282
miR-590-5p	SNTB2	6645	HL	LH	0.532051282051282
miR-27b	ST14	6768	LH	HL	0.532051282051282
miR-320a	TBX2	6909	LH	HL	0.532051282051282
miR-23b	TMPO	7112	LH	HL	0.532051282051282
miR-182	TUB	7275	HL	LH	0.532051282051282
miR-494	SLC30A4	7782	HL	LH	0.532051282051282
miR-320a	ELOVL6	79071	LH	HL	0.532051282051282
miR-30e	TTLL7	79739	HL	LH	0.532051282051282
miR-26a	CCNL2	81669	LH	HL	0.532051282051282
miR-182	TMEM47	83604	HL	LH	0.532051282051282
miR-182	HMCN1	83872	HL	LH	0.532051282051282
miR-26a	PHF6	84295	LH	HL	0.532051282051282
miR-33a	CDC42BPA	8476	HL	LH	0.532051282051282
miR-30e	PER3	8863	HL	LH	0.532051282051282
miR-195	EIF2B5	8893	LH	HL	0.532051282051282
miR-182	FAM110B	90362	HL	LH	0.532051282051282
miR-200b	KLF4	9314	HL	LH	0.532051282051282
miR-200c	KLF4	9314	HL	LH	0.532051282051282
miR-200a	FOXP2	93986	HL	LH	0.532051282051282
miR-340	PPP1R13L	10848	LH	HL	0.53125
miR-494	OSBPL6	114880	HL	LH	0.53125
miR-23b	ADRBK1	156	LH	HL	0.53125
miR-1	ZBTB9	221504	LH	HL	0.53125
miR-200c	MAPRE1	22919	HL	LH	0.53125
miR-429	MAPRE1	22919	HL	LH	0.53125
miR-182	FOXO3	2309	HL	LH	0.53125
miR-183	KIAA0368	23392	HL	LH	0.53125
miR-125b	GPR160	26996	LH	HL	0.53125
miR-200b	OSTM1	28962	HL	LH	0.53125
miR-200c	OSTM1	28962	HL	LH	0.53125
miR-429	OSTM1	28962	HL	LH	0.53125
miR-200c	HNRNPD	3184	HL	LH	0.53125
miR-425	HNRNPD	3184	HL	LH	0.53125
miR-429	HNRNPD	3184	HL	LH	0.53125
miR-340	HOXB5	3215	LH	HL	0.53125
miR-183	FOXN2	3344	HL	LH	0.53125
miR-200c	FOXN2	3344	HL	LH	0.53125
miR-429	FOXN2	3344	HL	LH	0.53125
miR-200b	IDS	3423	HL	LH	0.53125
miR-23b	MAP3K9	4293	LH	HL	0.53125
miR-429	PIN1	5300	HL	LH	0.53125
miR-429	RPS6KA2	6196	HL	LH	0.53125
miR-125b	PERP	64065	LH	HL	0.53125
miR-30e	TIMP3	7078	HL	LH	0.53125
miR-200a	ZYG11B	79699	HL	LH	0.53125
miR-23b	CMIP	80790	LH	HL	0.53125
miR-23b	CDK5R1	8851	LH	HL	0.53125
miR-30a	CCNF	899	LH	HL	0.53125
miR-200a	GNA13	10672	HL	LH	0.530487804878049
miR-182	MGLL	11343	HL	LH	0.530487804878049
miR-200b	COL4A3	1285	HL	LH	0.530487804878049
miR-429	COL4A3	1285	HL	LH	0.530487804878049
miR-429	CREBBP	1387	HL	LH	0.530487804878049
miR-182	DMXL1	1657	HL	LH	0.530487804878049
miR-200b	ICK	22858	HL	LH	0.530487804878049
miR-29a	FRAT2	23401	LH	HL	0.530487804878049
miR-200b	ARL5A	26225	HL	LH	0.530487804878049
miR-200c	ARL5A	26225	HL	LH	0.530487804878049
miR-429	ARL5A	26225	HL	LH	0.530487804878049
miR-200b	YPEL2	388403	HL	LH	0.530487804878049
miR-200c	YPEL2	388403	HL	LH	0.530487804878049
miR-429	YPEL2	388403	HL	LH	0.530487804878049
miR-497	TEX19	400629	LH	HL	0.530487804878049
miR-200a	LPP	4026	HL	LH	0.530487804878049
miR-320a	MDK	4192	LH	HL	0.530487804878049
miR-27b	CDK18	5129	LH	HL	0.530487804878049
miR-30e	EPDR1	54749	HL	LH	0.530487804878049
miR-200c	PRKAB2	5565	HL	LH	0.530487804878049
miR-30e	GPCPD1	56261	HL	LH	0.530487804878049
miR-25	BAI3	577	HL	LH	0.530487804878049
miR-28-5p	RARG	5916	LH	HL	0.530487804878049
miR-200b	PRDM16	63976	HL	LH	0.530487804878049
miR-200c	PRDM16	63976	HL	LH	0.530487804878049
miR-429	PRDM16	63976	HL	LH	0.530487804878049
miR-30e	SNX16	64089	HL	LH	0.530487804878049
miR-20a	BMPR2	659	HL	LH	0.530487804878049
miR-30e	SNX1	6642	HL	LH	0.530487804878049
miR-25	SSFA2	6744	HL	LH	0.530487804878049
miR-200a	TGFB2	7042	HL	LH	0.530487804878049
miR-30e	TIMP2	7077	HL	LH	0.530487804878049
miR-30e	SEC62	7095	HL	LH	0.530487804878049
miR-200a	CALU	813	HL	LH	0.530487804878049
miR-33a	ARID5B	84159	HL	LH	0.530487804878049
miR-27b	RUNX1	861	LH	HL	0.530487804878049
miR-195	CCNE1	898	LH	HL	0.530487804878049
miR-23a	MAP7	9053	LH	HL	0.530487804878049
miR-494	DSEL	92126	HL	LH	0.530487804878049
miR-33a	NRXN1	9378	HL	LH	0.530487804878049
miR-30e	HDAC9	9734	HL	LH	0.530487804878049
miR-34a	NR4A2	4929	HL	LH	0.529411764705882
miR-495	HMGB1	3146	LH	HL	0.527777777777778
miR-145	NUDT4	11163	LH	HL	0.525974025974026
miR-28-5p	TEX261	113419	LH	HL	0.525974025974026
miR-374a	ANTXR2	118429	HL	LH	0.525974025974026
miR-143	CCDC58	131076	LH	HL	0.525974025974026
miR-494	DCBLD2	131566	HL	LH	0.525974025974026
miR-18b	CTGF	1490	HL	LH	0.525974025974026
miR-204	DLG1	1739	LH	HL	0.525974025974026
miR-204	EFNB3	1949	LH	HL	0.525974025974026
miR-182	AMN1	196394	HL	LH	0.525974025974026
miR-16	RBM24	221662	HL	LH	0.525974025974026
miR-16	FGF7	2252	HL	LH	0.525974025974026
miR-145	FNDC3A	22862	LH	HL	0.525974025974026
miR-182	NFASC	23114	HL	LH	0.525974025974026
miR-30e	KDSR	2531	HL	LH	0.525974025974026
miR-23b	TECPR1	25851	LH	HL	0.525974025974026
miR-222	DCAF12	25853	LH	HL	0.525974025974026
miR-16	GPR124	25960	HL	LH	0.525974025974026
miR-338-3p	TANC2	26115	LH	HL	0.525974025974026
miR-204	FBXO9	26268	LH	HL	0.525974025974026
miR-182	PDE7B	27115	HL	LH	0.525974025974026
miR-125b	ID1	3397	LH	HL	0.525974025974026
miR-23b	MACC1	346389	LH	HL	0.525974025974026
miR-183	LRP6	4040	HL	LH	0.525974025974026
miR-101	MITF	4286	HL	LH	0.525974025974026
miR-139-5p	MLLT4	4301	LH	HL	0.525974025974026
miR-204	MME	4311	LH	HL	0.525974025974026
miR-18b	MYLK	4638	HL	LH	0.525974025974026
miR-16	RAB9B	51209	HL	LH	0.525974025974026
miR-16	PDK4	5166	HL	LH	0.525974025974026
miR-374a	PDK4	5166	HL	LH	0.525974025974026
miR-30a	CDK12	51755	LH	HL	0.525974025974026
miR-200a	FAM46C	54855	HL	LH	0.525974025974026
miR-30a	LRRC8D	55144	LH	HL	0.525974025974026
miR-497	PCDHA12	56137	LH	HL	0.525974025974026
miR-30a	RNF213	57674	LH	HL	0.525974025974026
miR-145	ADAM17	6868	LH	HL	0.525974025974026
miR-204	TFAP2A	7020	LH	HL	0.525974025974026
miR-23b	TOP1	7150	LH	HL	0.525974025974026
miR-16	FAT4	79633	HL	LH	0.525974025974026
miR-374a	CLIP4	79745	HL	LH	0.525974025974026
miR-374a	CYBRD1	79901	HL	LH	0.525974025974026
miR-23b	C6orf62	81688	LH	HL	0.525974025974026
miR-29a	FAM57B	83723	LH	HL	0.525974025974026
miR-16	KATNAL1	84056	HL	LH	0.525974025974026
miR-16	RSPO3	84870	HL	LH	0.525974025974026
miR-16	RUNX1T1	862	HL	LH	0.525974025974026
miR-139-5p	GPR56	9289	LH	HL	0.525974025974026
miR-214	SLC23A2	9962	LH	HL	0.525974025974026
miR-503	EIF4E	1977	HL	LH	0.520231213872832
miR-34a	CDKN1C	1028	HL	LH	0.515723270440252
miR-182	LDB3	11155	HL	LH	0.515723270440252
miR-503	FAM122A	116224	HL	LH	0.515723270440252
miR-30e	LRRK2	120892	HL	LH	0.515723270440252
miR-15a	CREBL2	1389	HL	LH	0.515723270440252
miR-30a	FAM199X	139231	LH	HL	0.515723270440252
miR-429	DACH1	1602	HL	LH	0.515723270440252
miR-494	EIF2S1	1965	HL	LH	0.515723270440252
miR-23b	ARHGAP27	201176	LH	HL	0.515723270440252
miR-200b	DZIP1	22873	HL	LH	0.515723270440252
miR-200c	DZIP1	22873	HL	LH	0.515723270440252
miR-429	DZIP1	22873	HL	LH	0.515723270440252
miR-200c	TMCC1	23023	HL	LH	0.515723270440252
miR-429	TMCC1	23023	HL	LH	0.515723270440252
miR-34a	ZDHHC17	23390	HL	LH	0.515723270440252
miR-29a	ZDHHC5	25921	LH	HL	0.515723270440252
miR-425	SENP6	26054	HL	LH	0.515723270440252
miR-200a	GLS	2744	HL	LH	0.515723270440252
miR-27b	GXYLT1	283464	LH	HL	0.515723270440252
miR-195	ANK3	288	LH	HL	0.515723270440252
miR-497	ANK3	288	LH	HL	0.515723270440252
miR-23b	OLA1	29789	LH	HL	0.515723270440252
miR-1	JARID2	3720	LH	HL	0.515723270440252
miR-143	LIMK1	3984	LH	HL	0.515723270440252
miR-26a	XKRX	402415	LH	HL	0.515723270440252
miR-29a	MYCN	4613	LH	HL	0.515723270440252
miR-30a	NF1	4763	LH	HL	0.515723270440252
miR-182	AMOTL2	51421	HL	LH	0.515723270440252
miR-200c	RAB8B	51762	HL	LH	0.515723270440252
miR-214	GALNT7	51809	LH	HL	0.515723270440252
miR-30a	GALNT7	51809	LH	HL	0.515723270440252
miR-30a	SLC38A4	55089	LH	HL	0.515723270440252
miR-214	CDC42SE1	56882	LH	HL	0.515723270440252
miR-30a	BEND3	57673	LH	HL	0.515723270440252
miR-149	BCL2L2	599	HL	LH	0.515723270440252
miR-200b	RPS6KA3	6197	HL	LH	0.515723270440252
miR-590-5p	SRL	6345	HL	LH	0.515723270440252
miR-145	BMP3	651	LH	HL	0.515723270440252
miR-200a	SLC6A9	6536	HL	LH	0.515723270440252
miR-23b	UBE2D1	7321	LH	HL	0.515723270440252
miR-497	UBE2V1	7335	LH	HL	0.515723270440252
miR-182	VLDLR	7436	HL	LH	0.515723270440252
miR-320a	YWHAZ	7534	LH	HL	0.515723270440252
miR-200b	AHNAK	79026	HL	LH	0.515723270440252
miR-23b	TRRAP	8295	LH	HL	0.515723270440252
miR-182	NCALD	83988	HL	LH	0.515723270440252
miR-30e	MAGI2	9863	HL	LH	0.515723270440252
miR-200b	TRIL	9865	HL	LH	0.515723270440252
miR-429	TRIL	9865	HL	LH	0.515723270440252
miR-200c	CDH6	1004	HL	LH	0.512658227848101
miR-429	CDH6	1004	HL	LH	0.512658227848101
miR-183	CTDSPL	10217	HL	LH	0.512658227848101
miR-30a	ERLIN1	10613	LH	HL	0.512658227848101
miR-23a	ELF2	1998	LH	HL	0.512658227848101
miR-200c	EPS8	2059	HL	LH	0.512658227848101
miR-200c	KANK1	23189	HL	LH	0.512658227848101
miR-429	KANK1	23189	HL	LH	0.512658227848101
miR-183	PHF15	23338	HL	LH	0.512658227848101
miR-183	ABCB10	23456	HL	LH	0.512658227848101
miR-200b	ZBTB38	253461	HL	LH	0.512658227848101
miR-23b	ANKRD17	26057	LH	HL	0.512658227848101
miR-204	GCNT2	2651	LH	HL	0.512658227848101
miR-23b	ZBTB44	29068	LH	HL	0.512658227848101
miR-494	TM4SF1	4071	HL	LH	0.512658227848101
miR-143	CRLF3	51379	LH	HL	0.512658227848101
miR-200b	SORT1	6272	HL	LH	0.512658227848101
miR-222	BMI1	648	LH	HL	0.512658227848101
miR-204	SOX11	6664	LH	HL	0.512658227848101
miR-34a	TCF12	6938	HL	LH	0.512658227848101
miR-204	MFSD11	79157	LH	HL	0.512658227848101
miR-30a	GAN	8139	LH	HL	0.512658227848101
miR-25	CD69	969	HL	LH	0.512658227848101
miR-200a	FAM168B	130074	HL	LH	0.51219512195122
miR-30e	FAM43A	131583	HL	LH	0.51219512195122
miR-200b	LPIN1	23175	HL	LH	0.51219512195122
miR-200b	RBFOX2	23543	HL	LH	0.51219512195122
miR-200a	FBXW2	26190	HL	LH	0.51219512195122
miR-200c	RAPGEF1	2889	HL	LH	0.51219512195122
miR-182	KCNN3	3782	HL	LH	0.51219512195122
miR-182	BEND4	389206	HL	LH	0.51219512195122
miR-200b	NIN	51199	HL	LH	0.51219512195122
miR-503	FBXW7	55294	HL	LH	0.51219512195122
miR-200a	CLIP2	7461	HL	LH	0.51219512195122
miR-200b	ALS2CR8	79800	HL	LH	0.51219512195122
miR-200c	ALS2CR8	79800	HL	LH	0.51219512195122
miR-429	ALS2CR8	79800	HL	LH	0.51219512195122
miR-23a	BORA	79866	LH	HL	0.51219512195122
miR-1	SLC37A3	84255	LH	HL	0.51219512195122
miR-30e	ADRA2A	150	HL	LH	0.511494252873563
miR-30e	HDAC5	10014	HL	LH	0.506410256410256
miR-27b	PPIF	10105	LH	HL	0.506410256410256
miR-185	GNA13	10672	HL	LH	0.506410256410256
miR-30e	CHL1	10752	HL	LH	0.506410256410256
miR-143	TLK2	11011	LH	HL	0.506410256410256
miR-195	CHEK1	1111	LH	HL	0.506410256410256
miR-223	SYNRG	11276	LH	HL	0.506410256410256
miR-27b	MAL2	114569	LH	HL	0.506410256410256
miR-143	KCNH8	131096	LH	HL	0.506410256410256
miR-30a	DPY19L3	147991	LH	HL	0.506410256410256
miR-30e	DENND5B	160518	HL	LH	0.506410256410256
miR-26a	DAPK1	1612	LH	HL	0.506410256410256
miR-32	HIPK1	204851	HL	LH	0.506410256410256
miR-185	PHLDB1	23187	HL	LH	0.506410256410256
miR-202	TMEM2	23670	LH	HL	0.506410256410256
miR-32	MSRB3	253827	HL	LH	0.506410256410256
miR-497	WIPI2	26100	LH	HL	0.506410256410256
miR-32	GATA6	2627	HL	LH	0.506410256410256
miR-139-5p	HDGF	3068	LH	HL	0.506410256410256
miR-497	HNRNPA2B1	3181	LH	HL	0.506410256410256
miR-32	ITPR1	3708	HL	LH	0.506410256410256
miR-34a	MLLT3	4300	HL	LH	0.506410256410256
miR-494	NCF2	4688	HL	LH	0.506410256410256
miR-32	NFIA	4774	HL	LH	0.506410256410256
miR-145	PLCE1	51196	LH	HL	0.506410256410256
miR-214	FAM53C	51307	LH	HL	0.506410256410256
miR-497	UBE2Q1	55585	LH	HL	0.506410256410256
miR-30e	CDC37L1	55664	HL	LH	0.506410256410256
miR-182	PRKD1	5587	HL	LH	0.506410256410256
miR-25	JPH2	57158	HL	LH	0.506410256410256
miR-139-5p	ZNF630	57232	LH	HL	0.506410256410256
miR-149	ARHGAP21	57584	HL	LH	0.506410256410256
miR-182	PRDM16	63976	HL	LH	0.506410256410256
miR-30e	PCDH20	64881	HL	LH	0.506410256410256
miR-27b	SOS1	6654	LH	HL	0.506410256410256
miR-182	SP3	6670	HL	LH	0.506410256410256
miR-214	SPTBN2	6712	LH	HL	0.506410256410256
miR-30a	TFDP1	7027	LH	HL	0.506410256410256
miR-29b	TPM1	7168	HL	LH	0.506410256410256
miR-222	ZMYM2	7750	LH	HL	0.506410256410256
miR-429	DEK	7913	HL	LH	0.506410256410256
miR-30e	CALB2	794	HL	LH	0.506410256410256
miR-25	PEAK1	79834	HL	LH	0.506410256410256
miR-30e	PEAK1	79834	HL	LH	0.506410256410256
miR-143	GRHL2	79977	LH	HL	0.506410256410256
miR-29a	PRR3	80742	LH	HL	0.506410256410256
miR-29a	NCOA3	8202	LH	HL	0.506410256410256
miR-145	SLITRK6	84189	LH	HL	0.506410256410256
miR-29a	PARG	8505	LH	HL	0.506410256410256
miR-30a	DGKZ	8525	LH	HL	0.506410256410256
miR-32	PER2	8864	HL	LH	0.506410256410256
miR-182	FOXP2	93986	HL	LH	0.506410256410256
miR-30a	RECQL5	9400	LH	HL	0.506410256410256
miR-195	CDC25A	993	LH	HL	0.506410256410256
miR-200a	NAB1	4664	HL	LH	0.506172839506173
miR-200b	NAB1	4664	HL	LH	0.506172839506173
miR-200c	NAB1	4664	HL	LH	0.506172839506173
miR-429	NAB1	4664	HL	LH	0.506172839506173
miR-200c	RPRD1A	55197	HL	LH	0.506172839506173
miR-429	RPRD1A	55197	HL	LH	0.506172839506173
miR-23a	PFKFB4	5210	LH	HL	0.505952380952381
miR-205	PHF17	79960	HL	LH	0.505952380952381
miR-320a	EFS	10278	LH	HL	0.505813953488372
miR-30e	LYST	1130	HL	LH	0.505813953488372
miR-590-5p	CREBL2	1389	HL	LH	0.505813953488372
miR-30e	STX2	2054	HL	LH	0.505813953488372
miR-185	SGMS1	259230	HL	LH	0.505813953488372
miR-29a	ATAD2B	54454	LH	HL	0.505813953488372
miR-33a	GALNT10	55568	HL	LH	0.505813953488372
miR-33a	BACH2	60468	HL	LH	0.505813953488372
miR-320a	SMARCD2	6603	LH	HL	0.505813953488372
miR-26a	REEP4	80346	LH	HL	0.505813953488372
miR-29a	CDC7	8317	LH	HL	0.505813953488372
miR-30a	ALG10	84920	LH	HL	0.505813953488372
miR-205	C12orf23	90488	HL	LH	0.505813953488372
miR-21	TSPAN2	10100	HL	LH	0.503225806451613
miR-16	CDK6	1021	HL	LH	0.503225806451613
miR-26a	DCAF7	10238	LH	HL	0.503225806451613
miR-23b	CLCN3	1182	LH	HL	0.503225806451613
miR-23b	EDARADD	128178	LH	HL	0.503225806451613
miR-490-3p	HNRNPA1L2	144983	LH	HL	0.503225806451613
miR-26a	CMTM4	146223	LH	HL	0.503225806451613
miR-204	RTKN2	219790	LH	HL	0.503225806451613
miR-145	UBXN4	23190	LH	HL	0.503225806451613
miR-29a	EML4	27436	LH	HL	0.503225806451613
miR-29a	DTWD2	285605	LH	HL	0.503225806451613
miR-204	HSD17B2	3294	LH	HL	0.503225806451613
miR-16	FAM69A	388650	HL	LH	0.503225806451613
miR-27b	TMED5	50999	LH	HL	0.503225806451613
miR-145	BRWD1	54014	LH	HL	0.503225806451613
miR-7	FAM190B	54462	HL	LH	0.503225806451613
miR-182	FBXW7	55294	HL	LH	0.503225806451613
miR-25	TEX2	55852	HL	LH	0.503225806451613
miR-195	PCDHA12	56137	LH	HL	0.503225806451613
miR-23b	GPR126	57211	LH	HL	0.503225806451613
miR-17	BCL2	596	HL	LH	0.503225806451613
miR-20a	BCL2	596	HL	LH	0.503225806451613
miR-21	TPM1	7168	HL	LH	0.503225806451613
miR-23b	SSH2	85464	LH	HL	0.503225806451613
miR-15a	SKAP2	8935	HL	LH	0.503225806451613
miR-23b	CBFA2T2	9139	LH	HL	0.503225806451613
miR-27b	RNF144A	9781	LH	HL	0.503225806451613
miR-32	GIT2	9815	HL	LH	0.503225806451613
miR-340	RNF126	55658	LH	HL	0.497041420118343
miR-27b	NF1	4763	LH	HL	0.496815286624204
miR-26a	CEP350	9857	LH	HL	0.496815286624204
miR-26a	DEPDC1	55635	LH	HL	0.494444444444444
miR-25	TEF	7008	HL	LH	0.494444444444444
miR-205	CALU	813	HL	LH	0.494444444444444
miR-33a	ZC3H12C	85463	HL	LH	0.494444444444444
miR-182	C8orf37	157657	HL	LH	0.493975903614458
miR-340	DOCK3	1795	LH	HL	0.493975903614458
miR-27b	SHROOM2	357	LH	HL	0.493975903614458
miR-29a	JARID2	3720	LH	HL	0.493975903614458
miR-140-5p	PAX9	5083	LH	HL	0.493975903614458
miR-29a	HN1	51155	LH	HL	0.493975903614458
miR-503	KIAA0226L	80183	HL	LH	0.493975903614458
miR-205	COX11	1353	HL	LH	0.49390243902439
miR-222	BBC3	27113	LH	HL	0.49390243902439
miR-200c	CAB39	51719	HL	LH	0.49390243902439
miR-429	CAB39	51719	HL	LH	0.49390243902439
miR-200b	ELMO2	63916	HL	LH	0.49390243902439
miR-425	RANBP3	8498	HL	LH	0.49390243902439
miR-200b	MCFD2	90411	HL	LH	0.49390243902439
miR-23b	FRAT1	10023	LH	HL	0.493589743589744
miR-30e	YAF2	10138	HL	LH	0.493589743589744
miR-186	PSME3	10197	LH	HL	0.493589743589744
miR-590-5p	SCML2	10389	HL	LH	0.493589743589744
miR-149	RPP30	10556	HL	LH	0.493589743589744
miR-16	AHNAK2	113146	HL	LH	0.493589743589744
miR-186	EPB41	2035	LH	HL	0.493589743589744
let-7i	FANCD2	2177	LH	HL	0.493589743589744
miR-152	LEPROTL1	23484	LH	HL	0.493589743589744
miR-320a	TMEM2	23670	LH	HL	0.493589743589744
miR-25	SGK3	23678	HL	LH	0.493589743589744
miR-205	CADM1	23705	HL	LH	0.493589743589744
miR-27b	DCAF12	25853	LH	HL	0.493589743589744
miR-214	ATP2C1	27032	LH	HL	0.493589743589744
miR-27b	PRPF19	27339	LH	HL	0.493589743589744
miR-30e	NR3C1	2908	HL	LH	0.493589743589744
miR-25	HIVEP1	3096	HL	LH	0.493589743589744
miR-29a	ACACA	31	LH	HL	0.493589743589744
miR-195	HNRNPA2B1	3181	LH	HL	0.493589743589744
miR-16	HTR2A	3356	HL	LH	0.493589743589744
miR-30e	JAK1	3716	HL	LH	0.493589743589744
miR-26a	KCNK1	3775	LH	HL	0.493589743589744
miR-139-5p	SETD8	387893	LH	HL	0.493589743589744
miR-34a	ATP1A2	477	HL	LH	0.493589743589744
miR-25	NFIB	4781	HL	LH	0.493589743589744
miR-28-5p	NRAS	4893	LH	HL	0.493589743589744
miR-152	ITSN2	50618	LH	HL	0.493589743589744
miR-424	PDK4	5166	HL	LH	0.493589743589744
miR-30e	PIK3CD	5293	HL	LH	0.493589743589744
miR-26a	SLC38A2	54407	LH	HL	0.493589743589744
miR-186	RBM47	54502	LH	HL	0.493589743589744
miR-204	PDPR	55066	LH	HL	0.493589743589744
miR-195	UBE2Q1	55585	LH	HL	0.493589743589744
miR-23b	RUFY2	55680	LH	HL	0.493589743589744
miR-26a	KCTD16	57528	LH	HL	0.493589743589744
miR-23b	NUFIP2	57532	LH	HL	0.493589743589744
miR-497	PTPN3	5774	LH	HL	0.493589743589744
miR-143	FAM60A	58516	LH	HL	0.493589743589744
miR-338-3p	RBBP5	5929	LH	HL	0.493589743589744
miR-497	CCND1	595	LH	HL	0.493589743589744
miR-590-5p	BCL2	596	HL	LH	0.493589743589744
miR-32	SDC2	6383	HL	LH	0.493589743589744
miR-34a	GREM2	64388	HL	LH	0.493589743589744
miR-152	MTMR14	64419	LH	HL	0.493589743589744
miR-132	TCF7L2	6934	LH	HL	0.493589743589744
miR-26a	UBE2D1	7321	LH	HL	0.493589743589744
miR-15a	UGP2	7360	HL	LH	0.493589743589744
miR-99b	FZD5	7855	LH	HL	0.493589743589744
miR-23b	FBXO11	80204	LH	HL	0.493589743589744
miR-490-3p	RAB11FIP1	80223	LH	HL	0.493589743589744
miR-26a	SLC25A16	8034	LH	HL	0.493589743589744
miR-16	C1orf21	81563	HL	LH	0.493589743589744
miR-32	STARD13	90627	HL	LH	0.493589743589744
miR-139-5p	CBFA2T2	9139	LH	HL	0.493589743589744
miR-152	DYRK1B	9149	LH	HL	0.493589743589744
miR-320a	PCSK7	9159	LH	HL	0.493589743589744
miR-195	SLC24A1	9187	LH	HL	0.493589743589744
miR-497	SLC24A1	9187	LH	HL	0.493589743589744
miR-23b	IGSF8	93185	LH	HL	0.493589743589744
miR-145	ZFYVE9	9372	LH	HL	0.493589743589744
miR-320a	N4BP1	9683	LH	HL	0.493589743589744
miR-28-5p	MTSS1	9788	LH	HL	0.493589743589744
miR-32	ZEB2	9839	HL	LH	0.493589743589744
miR-145	KIAA0317	9870	LH	HL	0.493589743589744
miR-27b	SYNRG	11276	LH	HL	0.48780487804878
miR-25	LYST	1130	HL	LH	0.48780487804878
miR-27b	SFXN2	118980	LH	HL	0.48780487804878
miR-497	AP1S3	130340	LH	HL	0.48780487804878
miR-149	CREBL2	1389	HL	LH	0.48780487804878
miR-30e	PPP1R18	170954	HL	LH	0.48780487804878
miR-495	E2F2	1870	LH	HL	0.48780487804878
miR-195	TMEM154	201799	LH	HL	0.48780487804878
miR-497	TMEM154	201799	LH	HL	0.48780487804878
miR-34a	ACSL4	2182	HL	LH	0.48780487804878
miR-182	FIGF	2277	HL	LH	0.48780487804878
miR-590-5p	CPEB3	22849	HL	LH	0.48780487804878
miR-429	RAB18	22931	HL	LH	0.48780487804878
miR-30e	ZCCHC14	23174	HL	LH	0.48780487804878
miR-30a*	TMEM2	23670	LH	HL	0.48780487804878
miR-200b	TMEM188	255919	HL	LH	0.48780487804878
miR-200c	TMEM188	255919	HL	LH	0.48780487804878
miR-429	TMEM188	255919	HL	LH	0.48780487804878
miR-425	GABRB3	2562	HL	LH	0.48780487804878
miR-1	GAK	2580	LH	HL	0.48780487804878
miR-30e	ZNF521	25925	HL	LH	0.48780487804878
miR-30e	PGM2L1	283209	HL	LH	0.48780487804878
miR-494	ZC3H7A	29066	HL	LH	0.48780487804878
miR-1	UHRF1	29128	LH	HL	0.48780487804878
miR-1	HMGCR	3156	LH	HL	0.48780487804878
miR-182	TMEM150C	441027	HL	LH	0.48780487804878
miR-27b	ASPH	444	LH	HL	0.48780487804878
miR-29a	MYBL2	4605	LH	HL	0.48780487804878
miR-200b	NFIB	4781	HL	LH	0.48780487804878
miR-200c	NFIB	4781	HL	LH	0.48780487804878
miR-429	NFIB	4781	HL	LH	0.48780487804878
miR-154	NRF1	4899	LH	HL	0.48780487804878
miR-27b	ITSN2	50618	LH	HL	0.48780487804878
miR-23a	CDC40	51362	LH	HL	0.48780487804878
miR-28-5p	C14orf101	54916	LH	HL	0.48780487804878
miR-27b	STYK1	55359	LH	HL	0.48780487804878
miR-149	SLC24A3	57419	HL	LH	0.48780487804878
miR-25	TMCC3	57458	HL	LH	0.48780487804878
miR-26a	PLEKHH1	57475	LH	HL	0.48780487804878
miR-26a	GRHL3	57822	LH	HL	0.48780487804878
miR-200a	MLL3	58508	HL	LH	0.48780487804878
miR-200b	MLL3	58508	HL	LH	0.48780487804878
miR-200c	MLL3	58508	HL	LH	0.48780487804878
miR-429	MLL3	58508	HL	LH	0.48780487804878
miR-200a	ELMO2	63916	HL	LH	0.48780487804878
miR-145	DDX31	64794	LH	HL	0.48780487804878
miR-494	BMPR2	659	HL	LH	0.48780487804878
miR-590-5p	PPP1R3B	79660	HL	LH	0.48780487804878
miR-320a	CCNL2	81669	LH	HL	0.48780487804878
miR-25	FAM110B	90362	HL	LH	0.48780487804878
miR-34a	FOXP2	93986	HL	LH	0.48780487804878
miR-26a	TP53INP1	94241	LH	HL	0.48780487804878
miR-497	KIF23	9493	LH	HL	0.48780487804878
miR-30e	ADAMTS3	9508	HL	LH	0.48780487804878
miR-205	MORF4L2	9643	HL	LH	0.48780487804878
miR-1	SMG7	9887	LH	HL	0.48780487804878
miR-30e	CD302	9936	HL	LH	0.48780487804878
miR-182	TSPAN9	10867	HL	LH	0.484848484848485
miR-30a	PAPOLA	10914	LH	HL	0.484848484848485
miR-182	GPRASP2	114928	HL	LH	0.484848484848485
miR-30e	CPNE8	144402	HL	LH	0.484848484848485
miR-182	TAPT1	202018	HL	LH	0.484848484848485
miR-205	TAPT1	202018	HL	LH	0.484848484848485
miR-34a	FNDC5	252995	HL	LH	0.484848484848485
miR-503	NFE2L1	4779	HL	LH	0.484848484848485
miR-19a	NR4A2	4929	HL	LH	0.484848484848485
miR-132	CDC40	51362	LH	HL	0.484848484848485
miR-214	PANK1	53354	LH	HL	0.484848484848485
miR-205	ERRFI1	54206	HL	LH	0.484848484848485
miR-182	SPIRE1	56907	HL	LH	0.484848484848485
miR-200b	RPS6KB1	6198	HL	LH	0.484848484848485
miR-200c	RPS6KB1	6198	HL	LH	0.484848484848485
miR-429	RPS6KB1	6198	HL	LH	0.484848484848485
miR-320a	SLC6A8	6535	LH	HL	0.484848484848485
miR-195	CCNJL	79616	LH	HL	0.484848484848485
miR-497	CCNJL	79616	LH	HL	0.484848484848485
miR-149	NCALD	83988	HL	LH	0.484848484848485
miR-29a	ATRN	8455	LH	HL	0.484848484848485
miR-30a	CCNE2	9134	LH	HL	0.484848484848485
miR-29a	COL2A1	1280	LH	HL	0.478527607361963
miR-30a	ZNF746	155061	LH	HL	0.478527607361963
miR-495	DSC2	1824	LH	HL	0.478527607361963
miR-145	DUSP6	1848	LH	HL	0.478527607361963
miR-200b	MAPRE1	22919	HL	LH	0.478527607361963
miR-145	NEDD4L	23327	LH	HL	0.478527607361963
miR-204	BRD4	23476	LH	HL	0.478527607361963
miR-145	CNOT6L	246175	LH	HL	0.478527607361963
miR-200a	FOXN2	3344	HL	LH	0.478527607361963
miR-200b	FOXN2	3344	HL	LH	0.478527607361963
miR-590-5p	NOTCH2	4853	HL	LH	0.478527607361963
miR-200b	PIN1	5300	HL	LH	0.478527607361963
miR-495	BCL11A	53335	LH	HL	0.478527607361963
miR-30e	PTCH1	5727	HL	LH	0.478527607361963
miR-200b	RPS6KA2	6196	HL	LH	0.478527607361963
miR-429	ZNF148	7707	HL	LH	0.478527607361963
miR-204	SLC16A6	9120	LH	HL	0.478527607361963
miR-495	WDTC1	23038	LH	HL	0.47752808988764
miR-23a	PAX9	5083	LH	HL	0.476470588235294
miR-30a	GNPDA1	10007	LH	HL	0.475308641975309
miR-495	CPSF6	11052	LH	HL	0.475308641975309
miR-30e	PRRT2	112476	HL	LH	0.475308641975309
miR-340	MACROD2	140733	LH	HL	0.475308641975309
miR-140-5p	LSM14B	149986	LH	HL	0.475308641975309
miR-200b	EPS8	2059	HL	LH	0.475308641975309
miR-30e	FOXO3	2309	HL	LH	0.475308641975309
miR-205	CUX2	23316	HL	LH	0.475308641975309
miR-15a	BACE1	23621	HL	LH	0.475308641975309
miR-30a	FUCA1	2517	LH	HL	0.475308641975309
miR-200c	RNF169	254225	HL	LH	0.475308641975309
miR-30a	SNX33	257364	LH	HL	0.475308641975309
miR-30a	ANKRD17	26057	LH	HL	0.475308641975309
miR-145	GSDMA	284110	LH	HL	0.475308641975309
miR-200b	HNRNPD	3184	HL	LH	0.475308641975309
miR-340	ANKRD13D	338692	LH	HL	0.475308641975309
miR-494	ARHGAP5	394	HL	LH	0.475308641975309
miR-429	LEPR	3953	HL	LH	0.475308641975309
miR-30a	MZT1	440145	LH	HL	0.475308641975309
miR-143	ATP6V1A	523	LH	HL	0.475308641975309
miR-30a	MIER2	54531	LH	HL	0.475308641975309
miR-200b	ATRX	546	HL	LH	0.475308641975309
miR-200c	ATRX	546	HL	LH	0.475308641975309
miR-23b	CTTNBP2NL	55917	LH	HL	0.475308641975309
miR-182	DUSP22	56940	HL	LH	0.475308641975309
miR-30a	SCYL3	57147	LH	HL	0.475308641975309
miR-34a	MTUS1	57509	HL	LH	0.475308641975309
miR-145	RTKN	6242	LH	HL	0.475308641975309
miR-495	SNRPD1	6632	LH	HL	0.475308641975309
miR-145	SOX11	6664	LH	HL	0.475308641975309
miR-23b	SOX11	6664	LH	HL	0.475308641975309
miR-200b	WIPF1	7456	HL	LH	0.475308641975309
miR-200c	WIPF1	7456	HL	LH	0.475308641975309
miR-429	WIPF1	7456	HL	LH	0.475308641975309
miR-34a	ZYG11B	79699	HL	LH	0.475308641975309
miR-23b	ACSS1	84532	LH	HL	0.475308641975309
miR-30a	DCAF5	8816	LH	HL	0.475308641975309
miR-497	CDK5R1	8851	LH	HL	0.475308641975309
miR-1	ACPL2	92370	MH	HL	0.475308641975309
miR-143	PTBP3	9991	LH	HL	0.475308641975309
miR-186	BCL2L11	10018	LH	HL	0.475
miR-200b	CDH6	1004	HL	LH	0.475
miR-30e	METAP2	10988	HL	LH	0.475
miR-139-5p	FCHO2	115548	LH	HL	0.475
miR-101	JDP2	122953	HL	LH	0.475
miR-139-5p	UHMK1	127933	LH	HL	0.475
miR-101	CPEB2	132864	HL	LH	0.475
miR-204	ISM1	140862	LH	HL	0.475
miR-429	CCNYL1	151195	HL	LH	0.475
miR-29a	DSC2	1824	LH	HL	0.475
miR-101	DUSP1	1843	HL	LH	0.475
miR-497	E2F3	1871	LH	HL	0.475
miR-145	EFNB3	1949	LH	HL	0.475
miR-23b	LIPH	200879	LH	HL	0.475
miR-27b	AK2	204	LH	HL	0.475
miR-182	F13A1	2162	HL	LH	0.475
miR-200b	TFEC	22797	HL	LH	0.475
miR-429	TFEC	22797	HL	LH	0.475
miR-30e	NTNG1	22854	HL	LH	0.475
miR-222	FNDC3A	22862	LH	HL	0.475
miR-30a	SPEN	23013	LH	HL	0.475
miR-16	KIF1B	23095	HL	LH	0.475
miR-200b	KANK1	23189	HL	LH	0.475
miR-429	BICD2	23299	HL	LH	0.475
miR-30e	ZDHHC17	23390	HL	LH	0.475
miR-22	FBXO46	23403	LH	HL	0.475
miR-101	FOS	2353	HL	LH	0.475
miR-374a	FOSB	2354	HL	LH	0.475
miR-23b	FUCA1	2517	LH	HL	0.475
miR-204	HS6ST3	266722	LH	HL	0.475
miR-23b	EML4	27436	LH	HL	0.475
miR-494	C16orf72	29035	HL	LH	0.475
miR-200a	LGALSL	29094	HL	LH	0.475
miR-23b	HOOK2	29911	LH	HL	0.475
miR-143	HK2	3099	LH	HL	0.475
miR-30a	C1orf174	339448	LH	HL	0.475
miR-145	MTX3	345778	LH	HL	0.475
miR-204	FOXK2	3607	LH	HL	0.475
miR-490-3p	KCNC3	3748	LH	HL	0.475
miR-30a	SLC9A4	389015	LH	HL	0.475
miR-429	AFF3	3899	HL	LH	0.475
miR-204	LY75	4065	LH	HL	0.475
miR-23b	M6PR	4074	LH	HL	0.475
miR-30e	MAP6	4135	HL	LH	0.475
miR-29a	MAZ	4150	LH	HL	0.475
miR-204	MGAT3	4248	LH	HL	0.475
miR-25	MYO5A	4644	HL	LH	0.475
miR-25	ATP2A2	488	HL	LH	0.475
miR-182	ARHGEF3	50650	HL	LH	0.475
miR-23b	CRLF3	51379	LH	HL	0.475
miR-204	IL23A	51561	LH	HL	0.475
miR-27b	NLK	51701	LH	HL	0.475
miR-143	SIX4	51804	LH	HL	0.475
miR-204	ATP8B1	5205	LH	HL	0.475
miR-34a	PKNOX1	5316	HL	LH	0.475
miR-29a	BCL11A	53335	LH	HL	0.475
miR-200b	PLXNA2	5362	HL	LH	0.475
miR-429	PLXNA2	5362	HL	LH	0.475
miR-497	ANLN	54443	LH	HL	0.475
miR-23b	RNF43	54894	LH	HL	0.475
miR-16	SOBP	55084	HL	LH	0.475
miR-204	ARL8B	55207	LH	HL	0.475
miR-27b	DHTKD1	55526	LH	HL	0.475
miR-101	FAM46A	55603	HL	LH	0.475
miR-21	FAM46A	55603	HL	LH	0.475
miR-183	AJAP1	55966	HL	LH	0.475
miR-30a	PDSS2	57107	LH	HL	0.475
miR-145	CAMK1D	57118	LH	HL	0.475
miR-16	ARHGAP20	57569	HL	LH	0.475
miR-101	TSHZ3	57616	HL	LH	0.475
miR-145	FAM108C1	58489	LH	HL	0.475
miR-145	RAD51B	5890	LH	HL	0.475
miR-145	RAG1	5896	LH	HL	0.475
miR-101	REV3L	5980	HL	LH	0.475
miR-205	RPS6KA3	6197	HL	LH	0.475
miR-101	RYR3	6263	HL	LH	0.475
miR-16	BDNF	627	HL	LH	0.475
miR-204	BCL11B	64919	LH	HL	0.475
miR-182	SLC6A9	6536	HL	LH	0.475
miR-374a	TMEM108	66000	HL	LH	0.475
miR-16	TACC1	6867	HL	LH	0.475
miR-374a	TACC1	6867	HL	LH	0.475
miR-590-5p	TIMP3	7078	HL	LH	0.475
miR-30e	TNXB	7148	HL	LH	0.475
miR-139-5p	TOP1	7150	LH	HL	0.475
miR-30a	UBE2I	7329	LH	HL	0.475
miR-145	C11orf9	745	LH	HL	0.475
miR-186	ELOVL6	79071	LH	HL	0.475
miR-27b	NKAIN1	79570	LH	HL	0.475
miR-29a	NKAIN1	79570	LH	HL	0.475
miR-425	RNF219	79596	HL	LH	0.475
miR-214	TBL1XR1	79718	LH	HL	0.475
miR-497	TBL1XR1	79718	LH	HL	0.475
miR-23b	C12orf49	79794	LH	HL	0.475
miR-200c	VCPIP1	80124	HL	LH	0.475
miR-429	VCPIP1	80124	HL	LH	0.475
miR-29a	FRAS1	80144	LH	HL	0.475
miR-222	ARID1A	8289	LH	HL	0.475
miR-26a	ULK1	8408	LH	HL	0.475
miR-23b	ZIC4	84107	LH	HL	0.475
miR-133a	CASP9	842	LH	HL	0.475
miR-16	RECK	8434	HL	LH	0.475
miR-21	RECK	8434	HL	LH	0.475
miR-23b	ATRN	8455	LH	HL	0.475
miR-205	FAM126A	84668	HL	LH	0.475
miR-16	DIXDC1	85458	HL	LH	0.475
miR-205	HERC3	8916	HL	LH	0.475
miR-30e	HERC3	8916	HL	LH	0.475
miR-23b	HS6ST2	90161	LH	HL	0.475
miR-30a	SYNGR3	9143	LH	HL	0.475
miR-16	SLC4A7	9497	HL	LH	0.475
miR-214	GOSR2	9570	LH	HL	0.475
miR-26a	NFE2L3	9603	LH	HL	0.475
miR-182	AATK	9625	HL	LH	0.475
miR-590-5p	CD69	969	HL	LH	0.475
miR-18b	GIT2	9815	HL	LH	0.475
miR-23b	PTBP3	9991	LH	HL	0.475
miR-22	ERBB3	2065	LH	HL	0.467836257309941
miR-30a	AVL9	23080	LH	HL	0.467836257309941
miR-33a	NPAT	4863	HL	LH	0.467836257309941
miR-212	CDC40	51362	LH	HL	0.467836257309941
miR-494	FOXJ2	55810	HL	LH	0.467836257309941
miR-503	SLC20A2	6575	HL	LH	0.467836257309941
miR-1	FRAS1	80144	LH	HL	0.467836257309941
miR-200a	SPAG9	9043	HL	LH	0.467836257309941
miR-26a	JARID2	3720	LH	HL	0.46242774566474
miR-26a	KPNA2	3838	LH	HL	0.46242774566474
miR-27b	NIPAL4	348938	LH	HL	0.460606060606061
miR-136	JARID2	3720	LH	HL	0.460606060606061
miR-181d	NLK	51701	LH	HL	0.460606060606061
miR-16	CAPZA2	830	HL	LH	0.460606060606061
miR-30e	FAP	2191	HL	LH	0.459302325581395
miR-590-5p	RBMS3	27303	HL	LH	0.459302325581395
miR-30e	YPEL2	388403	HL	LH	0.459302325581395
miR-25	MMP16	4325	HL	LH	0.459302325581395
miR-34a	NFE2L1	4779	HL	LH	0.459302325581395
miR-205	NFIB	4781	HL	LH	0.459302325581395
miR-200a	ACO1	48	HL	LH	0.459302325581395
miR-182	NPTX1	4884	HL	LH	0.459302325581395
miR-30e	BIRC6	57448	HL	LH	0.459302325581395
miR-132	SEMA6A	57556	LH	HL	0.459302325581395
miR-1	CDCP1	64866	LH	HL	0.459302325581395
miR-200a	STAT5B	6777	HL	LH	0.459302325581395
miR-30e	SLC30A4	7782	HL	LH	0.459302325581395
miR-223	WDR77	79084	LH	HL	0.459302325581395
miR-1	UNC93B1	81622	LH	HL	0.459302325581395
miR-1	PRIC285	85441	LH	HL	0.459302325581395
miR-18a	CTGF	1490	HL	LH	0.458333333333333
miR-18a	MYLK	4638	HL	LH	0.458333333333333
miR-421	NCAM1	4684	HL	LH	0.458333333333333
miR-429	RAP1B	5908	HL	LH	0.458333333333333
miR-182	EVI5	7813	HL	LH	0.458333333333333
miR-495	BARX2	8538	LH	HL	0.458333333333333
miR-152	BCL2L11	10018	LH	HL	0.457317073170732
miR-125b	CDKN2A	1029	LH	HL	0.457317073170732
miR-27b	ARFGEF1	10565	LH	HL	0.457317073170732
miR-590-5p	CHL1	10752	HL	LH	0.457317073170732
miR-29a	KDM5B	10765	LH	HL	0.457317073170732
miR-30a	DBF4	10926	LH	HL	0.457317073170732
miR-28-5p	CANT1	124583	LH	HL	0.457317073170732
miR-29b	COL1A2	1278	HL	LH	0.457317073170732
miR-32	COL1A2	1278	HL	LH	0.457317073170732
miR-149	PLEKHH2	130271	HL	LH	0.457317073170732
miR-195	AP1S3	130340	LH	HL	0.457317073170732
miR-214	KCNH8	131096	LH	HL	0.457317073170732
miR-338-3p	MACROD2	140733	LH	HL	0.457317073170732
miR-29b	FBN1	2200	HL	LH	0.457317073170732
miR-152	SCAP	22937	LH	HL	0.457317073170732
miR-320a	NCAPD3	23310	LH	HL	0.457317073170732
miR-27b	KIAA0146	23514	LH	HL	0.457317073170732
miR-182	SGK3	23678	HL	LH	0.457317073170732
miR-30a	ELMOD2	255520	LH	HL	0.457317073170732
miR-25	NPTN	27020	HL	LH	0.457317073170732
miR-590-5p	NKIRAS1	28512	HL	LH	0.457317073170732
miR-26a	GTF3C2	2976	LH	HL	0.457317073170732
miR-99b	GRHL1	29841	LH	HL	0.457317073170732
miR-25	SERTAD3	29946	HL	LH	0.457317073170732
miR-340	IGFBP3	3486	LH	HL	0.457317073170732
miR-30e	KCNJ12	3768	HL	LH	0.457317073170732
miR-590-5p	NTF3	4908	HL	LH	0.457317073170732
miR-25	ATP2B4	493	HL	LH	0.457317073170732
miR-320a	GCNT4	51301	LH	HL	0.457317073170732
miR-32	DACT1	51339	HL	LH	0.457317073170732
miR-29b	PDGFRB	5159	HL	LH	0.457317073170732
miR-26a	RBM47	54502	LH	HL	0.457317073170732
miR-29a	PRPF40A	55660	LH	HL	0.457317073170732
miR-29b	GNG12	55970	HL	LH	0.457317073170732
miR-497	CIAPIN1	57019	LH	HL	0.457317073170732
miR-202	THOC2	57187	LH	HL	0.457317073170732
miR-32	SLC24A3	57419	HL	LH	0.457317073170732
miR-497	PTPRR	5801	LH	HL	0.457317073170732
miR-320a	C5orf43	643155	LH	HL	0.457317073170732
miR-29a	FBRS	64319	LH	HL	0.457317073170732
miR-1	SMARCC1	6599	LH	HL	0.457317073170732
miR-32	SSFA2	6744	HL	LH	0.457317073170732
miR-32	VCL	7414	HL	LH	0.457317073170732
miR-34a	CACNB1	782	HL	LH	0.457317073170732
miR-200b	KCTD15	79047	HL	LH	0.457317073170732
miR-29a	VASH2	79805	LH	HL	0.457317073170732
miR-32	CALD1	800	HL	LH	0.457317073170732
miR-320a	TSC22D4	81628	LH	HL	0.457317073170732
miR-1	ADPGK	83440	LH	HL	0.457317073170732
miR-125b	HIST1H4A	8359	LH	HL	0.457317073170732
miR-29b	LOXL4	84171	HL	LH	0.457317073170732
miR-182	YIPF4	84272	HL	LH	0.457317073170732
miR-495	ATRN	8455	LH	HL	0.457317073170732
miR-182	ABHD13	84945	HL	LH	0.457317073170732
miR-182	NUMB	8650	HL	LH	0.457317073170732
miR-205	FOXP2	93986	HL	LH	0.457317073170732
miR-195	KIF23	9493	LH	HL	0.457317073170732
miR-27b	NPEPPS	9520	LH	HL	0.457317073170732
miR-132	ARHGAP32	9743	LH	HL	0.457317073170732
miR-362-3p	FAT3	120114	LH	HL	0.454022988505747
miR-495	C11orf41	25758	LH	HL	0.452380952380952
miR-1	OSBPL7	114881	LH	HL	0.451807228915663
miR-30a	RAB38	23682	LH	HL	0.451807228915663
miR-200a	GAB1	2549	HL	LH	0.451807228915663
miR-200b	GAB1	2549	HL	LH	0.451807228915663
miR-200c	GAB1	2549	HL	LH	0.451807228915663
miR-429	GAB1	2549	HL	LH	0.451807228915663
miR-30a	GCNT2	2651	LH	HL	0.451807228915663
miR-145	ANGPT2	285	LH	HL	0.451807228915663
miR-23a	HMGB3	3149	LH	HL	0.451807228915663
miR-425	ZBTB34	403341	HL	LH	0.451807228915663
miR-182	SMAD1	4086	HL	LH	0.451807228915663
miR-425	ZAK	51776	HL	LH	0.451807228915663
miR-1	ATP6V1A	523	LH	HL	0.451807228915663
miR-1	C1orf56	54964	LH	HL	0.451807228915663
miR-1	TDP1	55775	LH	HL	0.451807228915663
miR-25	FMN2	56776	HL	LH	0.451807228915663
miR-200a	WIPF1	7456	HL	LH	0.451807228915663
miR-320a	VPS37B	79720	LH	HL	0.451807228915663
miR-23a	CCNL2	81669	LH	HL	0.451807228915663
miR-200c	GEMIN2	8487	HL	LH	0.451807228915663
miR-340	ZNF514	84874	LH	HL	0.451807228915663
miR-490-3p	RBM12	10137	LH	HL	0.450617283950617
miR-30d	VAV3	10451	LH	HL	0.450617283950617
miR-429	YWHAQ	10971	HL	LH	0.450617283950617
miR-23b	ISM1	140862	LH	HL	0.450617283950617
miR-186	RBM33	155435	LH	HL	0.450617283950617
miR-30d	DNMT3A	1788	LH	HL	0.450617283950617
miR-183	KIAA2018	205717	HL	LH	0.450617283950617
miR-103	FGF7	2252	HL	LH	0.450617283950617
miR-490-3p	SHANK2	22941	LH	HL	0.450617283950617
miR-23b	ATRNL1	26033	LH	HL	0.450617283950617
miR-23b	HS6ST3	266722	LH	HL	0.450617283950617
miR-34a	STRN3	29966	HL	LH	0.450617283950617
miR-100	IGF1R	3480	LH	HL	0.450617283950617
miR-200b	AFF3	3899	HL	LH	0.450617283950617
miR-425	LOXL2	4017	HL	LH	0.450617283950617
miR-23b	MAGEB2	4113	LH	HL	0.450617283950617
miR-145	MYO1D	4642	LH	HL	0.450617283950617
miR-222	PAK1	5058	LH	HL	0.450617283950617
miR-30d	OTUD6B	51633	LH	HL	0.450617283950617
miR-26a	DSCR6	53820	LH	HL	0.450617283950617
miR-25	XRN1	54464	HL	LH	0.450617283950617
miR-30e	WDR44	54521	HL	LH	0.450617283950617
miR-23b	PRDM10	56980	LH	HL	0.450617283950617
miR-15a	BCL2	596	HL	LH	0.450617283950617
miR-495	SCN8A	6334	LH	HL	0.450617283950617
miR-183	C20orf177	63939	HL	LH	0.450617283950617
miR-186	SLC9A2	6549	LH	HL	0.450617283950617
miR-23b	ELOVL3	83401	LH	HL	0.450617283950617
miR-204	EAF1	85403	LH	HL	0.450617283950617
miR-23a	RUNX1	861	LH	HL	0.450617283950617
miR-103	RUNX1T1	862	HL	LH	0.450617283950617
miR-23b	SAFB2	9667	LH	HL	0.450617283950617
miR-23a	ARID3B	10620	LH	HL	0.449704142011834
miR-154	TADA1	117143	LH	HL	0.449704142011834
miR-340	TANC2	26115	LH	HL	0.449704142011834
miR-183	FOXP1	27086	HL	LH	0.449704142011834
miR-23a	GXYLT1	283464	LH	HL	0.449704142011834
miR-23a	JARID2	3720	LH	HL	0.449704142011834
miR-183	PSEN2	5664	HL	LH	0.449704142011834
miR-874	THRA	7067	HL	LH	0.449704142011834
miR-23a	ZNF138	7697	LH	HL	0.449704142011834
miR-495	SH2D2A	9047	LH	HL	0.449704142011834
miR-23a	ENTPD5	957	LH	HL	0.449704142011834
miR-340	KDM4A	9682	LH	HL	0.449704142011834
miR-200b	ODZ1	10178	HL	LH	0.448484848484848
miR-200c	ODZ1	10178	HL	LH	0.448484848484848
miR-429	ODZ1	10178	HL	LH	0.448484848484848
miR-425	CLCN4	1183	HL	LH	0.448484848484848
miR-182	FAM171A1	221061	HL	LH	0.448484848484848
miR-200c	FBXO33	254170	HL	LH	0.448484848484848
miR-495	TNFRSF21	27242	LH	HL	0.448484848484848
miR-30a	HNF4G	3174	LH	HL	0.448484848484848
miR-143	HDAC7	51564	LH	HL	0.448484848484848
miR-495	TESC	54997	LH	HL	0.448484848484848
miR-145	C14orf119	55017	LH	HL	0.448484848484848
miR-200b	RPRD1A	55197	HL	LH	0.448484848484848
miR-222	KIF16B	55614	LH	HL	0.448484848484848
miR-429	SPRYD7	57213	HL	LH	0.448484848484848
miR-200b	ATL2	64225	HL	LH	0.448484848484848
miR-429	ATL2	64225	HL	LH	0.448484848484848
miR-425	SIAH2	6478	HL	LH	0.448484848484848
miR-200b	TBP	6908	HL	LH	0.448484848484848
miR-200c	TBP	6908	HL	LH	0.448484848484848
miR-429	TBP	6908	HL	LH	0.448484848484848
miR-200b	TRIO	7204	HL	LH	0.448484848484848
miR-200c	TRIO	7204	HL	LH	0.448484848484848
miR-429	TRIO	7204	HL	LH	0.448484848484848
miR-140-5p	UBE2V1	7335	LH	HL	0.448484848484848
miR-23b	ALDH1A2	8854	LH	HL	0.448484848484848
miR-200b	SYNJ1	8867	HL	LH	0.448484848484848
miR-200c	SYNJ1	8867	HL	LH	0.448484848484848
miR-23a	CDK5R1	8851	LH	HL	0.447368421052632
miR-374a	CELF2	10659	HL	LH	0.447204968944099
miR-374a	PNRC1	10957	HL	LH	0.447204968944099
miR-27b	ADCY6	112	LH	HL	0.447204968944099
miR-29a	CLK2	1196	LH	HL	0.447204968944099
miR-26a	TMEM68	137695	LH	HL	0.447204968944099
miR-30a	E2F7	144455	LH	HL	0.447204968944099
miR-30a	NKAIN2	154215	LH	HL	0.447204968944099
miR-195	E2F3	1871	LH	HL	0.447204968944099
miR-494	FAM116A	201627	HL	LH	0.447204968944099
miR-223	AK2	204	LH	HL	0.447204968944099
miR-324-5p	EYA4	2070	HL	LH	0.447204968944099
miR-30a	FNDC3A	22862	LH	HL	0.447204968944099
miR-16	NLGN1	22871	HL	LH	0.447204968944099
miR-214	BAHD1	22893	LH	HL	0.447204968944099
miR-100	TTC39A	22996	LH	HL	0.447204968944099
miR-30a	TTC39A	22996	LH	HL	0.447204968944099
miR-34a	ARHGAP26	23092	HL	LH	0.447204968944099
miR-32	KIF1B	23095	HL	LH	0.447204968944099
miR-320a	PHF8	23133	LH	HL	0.447204968944099
miR-371-5p	SYT11	23208	HL	MH	0.447204968944099
miR-25	KIAA0240	23506	HL	LH	0.447204968944099
miR-25	NPNT	255743	HL	LH	0.447204968944099
miR-16	LMOD1	25802	HL	LH	0.447204968944099
miR-101	MOB4	25843	HL	LH	0.447204968944099
miR-16	MOB4	25843	HL	LH	0.447204968944099
miR-16	C9orf150	286343	HL	LH	0.447204968944099
miR-497	HMGA1	3159	LH	HL	0.447204968944099
miR-22	SLC35E4	339665	LH	HL	0.447204968944099
miR-195	JARID2	3720	LH	HL	0.447204968944099
miR-195	KCNN4	3783	LH	HL	0.447204968944099
miR-145	RAB14	51552	LH	HL	0.447204968944099
miR-27b	RAB14	51552	LH	HL	0.447204968944099
miR-24	SLC25A39	51629	LH	HL	0.447204968944099
miR-186	PFKFB4	5210	LH	HL	0.447204968944099
miR-222	BRWD1	54014	LH	HL	0.447204968944099
miR-23b	BRWD1	54014	LH	HL	0.447204968944099
miR-30a	BRWD1	54014	LH	HL	0.447204968944099
miR-139-5p	YTHDF1	54915	LH	HL	0.447204968944099
miR-30a	OXR1	55074	LH	HL	0.447204968944099
miR-34a	RIC8B	55188	HL	LH	0.447204968944099
miR-149	MAP7D1	55700	HL	LH	0.447204968944099
miR-222	PCDHA11	56138	LH	HL	0.447204968944099
miR-200b	PAK7	57144	HL	LH	0.447204968944099
miR-200c	PAK7	57144	HL	LH	0.447204968944099
miR-30a	C15orf17	57184	LH	HL	0.447204968944099
miR-30a	NUFIP2	57532	LH	HL	0.447204968944099
miR-16	RARB	5915	HL	LH	0.447204968944099
miR-214	RFWD2	64326	LH	HL	0.447204968944099
miR-16	SNTB2	6645	HL	LH	0.447204968944099
miR-374a	TCF4	6925	HL	LH	0.447204968944099
miR-222	TFAP2A	7020	LH	HL	0.447204968944099
miR-149	TNXB	7148	HL	LH	0.447204968944099
miR-497	TPM3	7170	LH	HL	0.447204968944099
miR-23b	YES1	7525	LH	HL	0.447204968944099
miR-30a	YES1	7525	LH	HL	0.447204968944099
miR-195	TBL1XR1	79718	LH	HL	0.447204968944099
miR-214	ZNF212	7988	LH	HL	0.447204968944099
miR-214	NAA50	80218	LH	HL	0.447204968944099
miR-152	CANX	821	LH	HL	0.447204968944099
miR-27b	SLC10A7	84068	LH	HL	0.447204968944099
miR-374a	ANTXR1	84168	HL	LH	0.447204968944099
miR-222	STK24	8428	LH	HL	0.447204968944099
miR-145	UNC119B	84747	LH	HL	0.447204968944099
miR-125b	B3GALT4	8705	LH	HL	0.447204968944099
miR-25	HERC3	8916	HL	LH	0.447204968944099
miR-16	SKAP2	8935	HL	LH	0.447204968944099
miR-22	TP53INP1	94241	LH	HL	0.447204968944099
miR-154	NPEPPS	9520	LH	HL	0.447204968944099
miR-145	CELSR1	9620	LH	HL	0.447204968944099
miR-374a	HDAC9	9734	HL	LH	0.447204968944099
miR-182	SEPT7	989	HL	LH	0.447204968944099
miR-16	USP15	9958	HL	LH	0.447204968944099
miR-30e	HIVEP1	3096	HL	LH	0.444444444444444
miR-30e	KCNJ3	3760	HL	LH	0.444444444444444
miR-205	LRP6	4040	HL	LH	0.444444444444444
miR-149	CDK17	5128	HL	LH	0.444444444444444
miR-23a	DEPDC1	55635	LH	HL	0.442528735632184
miR-25	KCNJ3	3760	HL	LH	0.441489361702128
miR-30e	SOCS3	9021	HL	LH	0.441489361702128
miR-29a	CDCA4	55038	LH	HL	0.441176470588235
miR-1	ASXL2	55252	LH	HL	0.441176470588235
miR-34a	LRRC40	55631	HL	LH	0.441176470588235
miR-26a	DEPDC1B	55789	LH	HL	0.441176470588235
miR-182	WIPF1	7456	HL	LH	0.441176470588235
miR-1	COIL	8161	LH	HL	0.441176470588235
miR-30e	MBNL2	10150	HL	LH	0.439759036144578
miR-214	DSCR4	10281	LH	HL	0.439759036144578
miR-27b	CHERP	10523	LH	HL	0.439759036144578
miR-101	CDC42EP3	10602	HL	LH	0.439759036144578
miR-33a	TSPAN9	10867	HL	LH	0.439759036144578
miR-16	FERMT2	10979	HL	LH	0.439759036144578
miR-374a	ADAMTS6	11174	HL	LH	0.439759036144578
miR-26a	MAL2	114569	LH	HL	0.439759036144578
miR-16	CREBL2	1389	HL	LH	0.439759036144578
miR-204	DBH	1621	LH	HL	0.439759036144578
miR-136	E2F1	1869	LH	HL	0.439759036144578
miR-320a	E2F3	1871	LH	HL	0.439759036144578
miR-182	FAM116A	201627	HL	LH	0.439759036144578
miR-320a	AK2	204	LH	HL	0.439759036144578
miR-101	FBN1	2200	HL	LH	0.439759036144578
miR-182	PEG10	23089	HL	LH	0.439759036144578
miR-182	DCUN1D4	23142	HL	LH	0.439759036144578
miR-429	ANKRD28	23243	HL	LH	0.439759036144578
miR-23b	CNOT6L	246175	LH	HL	0.439759036144578
miR-33a	CNNM1	26507	HL	LH	0.439759036144578
miR-1	OSTF1	26578	LH	HL	0.439759036144578
miR-101	GDF10	2662	HL	LH	0.439759036144578
miR-23b	TNRC6A	27327	LH	HL	0.439759036144578
miR-26a	RPS6KA6	27330	LH	HL	0.439759036144578
miR-16	USP25	29761	HL	LH	0.439759036144578
miR-23b	HNF4G	3174	LH	HL	0.439759036144578
miR-23b	HNRNPU	3192	LH	HL	0.439759036144578
miR-186	ZNF81	347344	LH	HL	0.439759036144578
miR-27b	LRP5	4041	LH	HL	0.439759036144578
miR-30e	NR4A2	4929	HL	LH	0.439759036144578
miR-145	FAM108B1	51104	LH	HL	0.439759036144578
miR-338-3p	HN1	51155	LH	HL	0.439759036144578
miR-30e	SNX9	51429	HL	LH	0.439759036144578
miR-18b	PDE4D	5144	HL	LH	0.439759036144578
miR-1	TH1L	51497	LH	HL	0.439759036144578
miR-23b	HDAC7	51564	LH	HL	0.439759036144578
miR-29a	KCTD5	54442	LH	HL	0.439759036144578
miR-18b	PID1	55022	HL	LH	0.439759036144578
miR-497	CDCA4	55038	LH	HL	0.439759036144578
miR-214	FIGN	55137	LH	HL	0.439759036144578
miR-25	FBXW7	55294	HL	LH	0.439759036144578
miR-30a	KIF16B	55614	LH	HL	0.439759036144578
miR-16	PRKG1	5592	HL	LH	0.439759036144578
miR-497	NYNRIN	57523	LH	HL	0.439759036144578
miR-204	TMEM181	57583	LH	HL	0.439759036144578
miR-145	USP46	64854	LH	HL	0.439759036144578
miR-30e	SLC6A9	6536	HL	LH	0.439759036144578
miR-494	TBL1X	6907	HL	LH	0.439759036144578
miR-101	TCF4	6925	HL	LH	0.439759036144578
miR-200a	TGFBR1	7046	HL	LH	0.439759036144578
miR-1	TPM3	7170	LH	HL	0.439759036144578
miR-200a	ZNF148	7707	HL	LH	0.439759036144578
miR-200b	ZNF148	7707	HL	LH	0.439759036144578
miR-30e	AHNAK	79026	HL	LH	0.439759036144578
miR-1	C7orf23	79161	LH	HL	0.439759036144578
miR-26a	CCNJL	79616	LH	HL	0.439759036144578
miR-30a	SPHKAP	80309	LH	HL	0.439759036144578
miR-495	MLL2	8085	LH	HL	0.439759036144578
miR-1	SLC10A7	84068	LH	HL	0.439759036144578
miR-143	SSH2	85464	LH	HL	0.439759036144578
miR-145	SSH2	85464	LH	HL	0.439759036144578
miR-23b	CLDN12	9069	LH	HL	0.439759036144578
miR-490-3p	RASAL2	9462	LH	HL	0.439759036144578
miR-30a	SOX13	9580	LH	HL	0.439759036144578
miR-145	RAPGEF2	9693	LH	HL	0.439759036144578
miR-374a	FAM65B	9750	HL	LH	0.439759036144578
miR-34a	TOX	9760	HL	LH	0.439759036144578
miR-200a	SEPT7	989	HL	LH	0.439759036144578
miR-27b	TLK2	11011	LH	HL	0.439024390243902
miR-340	MAL2	114569	LH	HL	0.439024390243902
miR-195	FAM122B	159090	LH	HL	0.439024390243902
miR-497	ZNF367	195828	LH	HL	0.439024390243902
miR-143	ENSA	2029	LH	HL	0.439024390243902
miR-32	FBN1	2200	HL	LH	0.439024390243902
miR-152	AAK1	22848	LH	HL	0.439024390243902
miR-25	ICK	22858	HL	LH	0.439024390243902
miR-28-5p	SHANK2	22941	LH	HL	0.439024390243902
miR-29a	LARP4B	23185	LH	HL	0.439024390243902
miR-214	NUDT8	254552	LH	HL	0.439024390243902
miR-186	PABPC1	26986	LH	HL	0.439024390243902
miR-26a	ANKRD11	29123	LH	HL	0.439024390243902
miR-27b	HOXC6	3223	LH	HL	0.439024390243902
miR-29b	IGF1	3479	HL	LH	0.439024390243902
miR-152	ASPH	444	LH	HL	0.439024390243902
miR-494	NFIB	4781	HL	LH	0.439024390243902
miR-590-5p	PI15	51050	HL	LH	0.439024390243902
miR-140-5p	BCL11A	53335	LH	HL	0.439024390243902
miR-29a	TMEM132A	54972	LH	HL	0.439024390243902
miR-32	PRKAR2B	5577	HL	LH	0.439024390243902
miR-29b	SCN3B	55800	HL	LH	0.439024390243902
miR-27b	PAK6	56924	LH	HL	0.439024390243902
miR-29a	CTNNBIP1	56998	LH	HL	0.439024390243902
miR-494	LRRC4C	57689	HL	LH	0.439024390243902
miR-27b	PTPN3	5774	LH	HL	0.439024390243902
miR-23a	MUTED	63915	LH	HL	0.439024390243902
miR-27b	MUTED	63915	LH	HL	0.439024390243902
miR-186	CENPK	64105	LH	HL	0.439024390243902
miR-152	SOS1	6654	LH	HL	0.439024390243902
miR-25	ELOVL4	6785	HL	LH	0.439024390243902
miR-200b	SYT1	6857	HL	LH	0.439024390243902
miR-429	SYT1	6857	HL	LH	0.439024390243902
miR-32	ZFHX4	79776	HL	LH	0.439024390243902
miR-27b	PRR3	80742	LH	HL	0.439024390243902
miR-195	SLITRK6	84189	LH	HL	0.439024390243902
miR-497	SLITRK6	84189	LH	HL	0.439024390243902
miR-24	NIPSNAP1	8508	LH	HL	0.439024390243902
[truncated: 3,584 more rows]
