# Supplementary material for: A New Algorithm for Integrated Analysis of miRNA-mRNA Interactions Based on Individual Classification Reveals Insights into Bladder Cancer
Source: PLoS One. 2013 May 24;8(5):e64543. doi: 10.1371/journal.pone.0064543 (PMC3663800; doi:10.1371/journal.pone.0064543)
Supplement: Table S2 — List of all selected differentially regulated interactions and their Jaccard-indexes for non-invasive and invasive bladder tumor samples. Only, interactions were selected that exhibit a negative correlation, i.e. ρ≤−0.4, between the normalized miRNA and mRNA expression values for at least one experimental group. (CSV) [file pone.0064543.s007.csv]

miRNA	gene_symbol	geneID	state_invasive	state_non_invasive	JI
miR-26b	DEPDC1	55635	LH	HL	0.755102040816326
miR-29c	C20orf11	54994	LH	HL	0.75
miR-29b	DOLPP1	57171	LH	HL	0.75
miR-26b	GNPNAT1	64841	LH	HL	0.75
miR-29b	PXDN	7837	LH	HL	0.75
miR-29c	PXDN	7837	LH	HL	0.75
miR-29b	MEX3B	84206	LH	HL	0.75
miR-29c	MEX3B	84206	LH	HL	0.75
miR-26b	NUP153	9972	LH	HL	0.75
miR-7	NRSN1	140767	HL	LH	0.72
miR-30b	RTKN2	219790	LH	HL	0.72
miR-24	CDK1	983	LH	HL	0.72
miR-30c	RTKN2	219790	LH	HL	0.693877551020408
miR-29c	TFEC	22797	LH	HL	0.693877551020408
miR-132	GATA2	2624	HL	LH	0.693877551020408
miR-29c	TBC1D7	51256	LH	HL	0.673469387755102
miR-29c	CD276	80381	LH	HL	0.673469387755102
miR-30b	DBF4	10926	LH	HL	0.654545454545455
miR-24	NAIF1	203245	LH	HL	0.654545454545455
miR-27a	RAD1	5810	LH	HL	0.654545454545455
miR-25	PCDH11Y	83259	HL	LH	0.654545454545455
miR-30b	MEX3B	84206	LH	HL	0.654545454545455
miR-26b	PDCD10	11235	LH	HL	0.642857142857143
miR-29b	C1orf96	126731	LH	HL	0.642857142857143
miR-29c	ACACA	31	LH	HL	0.642857142857143
miR-29b	C20orf11	54994	LH	HL	0.642857142857143
miR-7	PDE4D	5144	HL	LH	0.627450980392157
miR-27a	SEMA7A	8482	LH	HL	0.627450980392157
miR-26b	FAM136A	84908	LH	HL	0.627450980392157
miR-26b	CHAF1A	10036	LH	HL	0.607843137254902
miR-29c	TUBB2B	347733	LH	HL	0.607843137254902
miR-25	MIA3	375056	HL	LH	0.607843137254902
miR-27a	ATF3	467	LH	HL	0.607843137254902
miR-7	PDE4A	5141	HL	LH	0.607843137254902
miR-24	SLC25A39	51629	LH	HL	0.607843137254902
miR-26b	TBC1D13	54662	LH	HL	0.607843137254902
miR-26b	NRIP1	8204	LH	HL	0.607843137254902
miR-29b	CDC7	8317	LH	HL	0.607843137254902
miR-26b	NFE2L3	9603	LH	HL	0.607843137254902
miR-26b	ADAMTS6	11174	LH	HL	0.6
miR-26b	SERBP1	26135	LH	HL	0.592592592592593
miR-7	C1orf226	400793	HL	LH	0.592592592592593
miR-25	DOCK5	80005	HL	LH	0.592592592592593
miR-29c	FAM136A	84908	LH	HL	0.592592592592593
miR-29b	GNA13	10672	LH	HL	0.571428571428571
miR-25	C20orf194	25943	HL	LH	0.571428571428571
miR-29b	ACACA	31	LH	HL	0.571428571428571
miR-26b	RNF138	51444	LH	HL	0.571428571428571
miR-29c	RNF138	51444	LH	HL	0.571428571428571
miR-29c	SOX12	6666	LH	HL	0.571428571428571
miR-30c	MEX3B	84206	LH	HL	0.571428571428571
miR-25	USP45	85015	HL	LH	0.571428571428571
miR-26b	EPHA7	2045	LH	HL	0.563636363636364
miR-26b	SENP5	205564	LH	HL	0.563636363636364
miR-26b	TMEM194A	23306	LH	HL	0.563636363636364
miR-26b	CDK5R1	8851	LH	HL	0.563636363636364
miR-29c	ADAMTS6	11174	LH	HL	0.543859649122807
miR-30b	ADAMTS6	11174	LH	HL	0.543859649122807
miR-27a	LSM12	124801	LH	HL	0.538461538461538
miR-26b	DYRK1A	1859	LH	HL	0.538461538461538
miR-24	E2F2	1870	LH	HL	0.538461538461538
miR-27a	AK2	204	LH	HL	0.538461538461538
miR-26b	MICAL3	57553	LH	HL	0.538461538461538
miR-29c	TPM1	7168	LH	HL	0.538461538461538
miR-30b	MAML1	9794	LH	HL	0.538461538461538
miR-26b	RPS6KA6	27330	LH	HL	0.535714285714286
miR-29c	ARF5	381	LH	HL	0.535714285714286
miR-29c	PI15	51050	LH	HL	0.535714285714286
miR-29b	RNF138	51444	LH	HL	0.535714285714286
miR-26b	FAM49B	51571	LH	HL	0.535714285714286
miR-26b	PFDN4	5203	LH	HL	0.535714285714286
miR-29c	MBTD1	54799	LH	HL	0.535714285714286
miR-132	BTBD7	55727	HL	LH	0.535714285714286
miR-26b	STAG3L4	64940	LH	HL	0.535714285714286
miR-29c	CRISPLD1	83690	LH	HL	0.535714285714286
miR-25	HERC2	8924	HL	LH	0.535714285714286
miR-25	STARD13	90627	HL	LH	0.535714285714286
miR-26b	SLC26A9	115019	LH	HL	0.518518518518518
miR-26b	ABCA1	19	LH	HL	0.518518518518518
miR-29c	MYBL2	4605	LH	HL	0.518518518518518
miR-29b	DYNLT1	6993	LH	HL	0.518518518518518
miR-29b	TPM1	7168	LH	HL	0.518518518518518
miR-30b	EAF1	85403	LH	HL	0.518518518518518
miR-26b	PPP4R1	9989	LH	HM	0.518518518518518
miR-26b	NAMPT	10135	LH	HL	0.509433962264151
miR-26b	CMTM4	146223	LH	HL	0.509433962264151
miR-27a	ABCA1	19	LH	HL	0.509433962264151
miR-30b	EFNA3	1944	LH	HL	0.509433962264151
miR-145	ELF2	1998	HL	LH	0.509433962264151
miR-30d	RTKN2	219790	LH	HL	0.509433962264151
miR-30e	RTKN2	219790	LH	HL	0.509433962264151
miR-29b	TFEC	22797	LH	HL	0.509433962264151
miR-25	SORCS3	22986	HL	LH	0.509433962264151
miR-27a	SRGAP2	23380	LH	HL	0.509433962264151
miR-26b	YPEL1	29799	LH	HL	0.509433962264151
miR-27a	HMGCS1	3157	LH	HL	0.509433962264151
miR-132	MIA3	375056	HL	LH	0.509433962264151
miR-29c	MEST	4232	LH	HL	0.509433962264151
miR-26b	PCDH18	54510	LH	HL	0.509433962264151
miR-29c	PTP4A1	7803	LH	HL	0.509433962264151
miR-200c	MEX3B	84206	LH	HL	0.509433962264151
miR-30d	MEX3B	84206	LH	HL	0.509433962264151
miR-30c	ACTN1	87	LH	HL	0.509433962264151
miR-7	MOB1B	92597	HL	LH	0.509433962264151
miR-25	ADAMTSL1	92949	HL	LH	0.509433962264151
miR-27a	SPATA2	9825	LH	HL	0.509433962264151
miR-27a	AQP11	282679	LH	HL	0.508196721311475
miR-29b	PI15	51050	LH	HL	0.508196721311475
miR-132	ANP32A	8125	HL	LH	0.508196721311475
miR-29b	ASAP2	8853	LH	HL	0.508196721311475
miR-27a	ADAMTS6	11174	LH	HL	0.507936507936508
miR-29b	FAM116A	201627	LH	HL	0.507936507936508
miR-29b	MCL1	4170	LH	HL	0.507936507936508
miR-26b	ZNRF3	84133	LH	HL	0.507936507936508
miR-27a	CDK5R1	8851	LH	HL	0.491803278688525
miR-7	EGFR	1956	HL	LH	0.482758620689655
miR-143	TLK2	11011	HL	LH	0.466666666666667
miR-27a	TMEM170B	100113407	LH	HL	0.464285714285714
miR-7	ATG4A	115201	HL	LH	0.464285714285714
miR-25	COL5A1	1289	HL	LH	0.464285714285714
miR-29c	ZNF362	149076	LH	HL	0.464285714285714
miR-25	ICK	22858	HL	LH	0.464285714285714
miR-24	TMEM194A	23306	LH	HL	0.464285714285714
miR-29c	SS18L1	26039	LH	HL	0.464285714285714
miR-7	MLH3	27030	HL	LH	0.464285714285714
miR-29c	KPNA1	3836	LH	HL	0.464285714285714
miR-30b	SBK1	388228	LH	HL	0.464285714285714
miR-30d	ME1	4199	LH	HL	0.464285714285714
miR-30e	ME1	4199	LH	HL	0.464285714285714
miR-29c	MFAP2	4237	LH	HL	0.464285714285714
miR-29c	NASP	4678	LH	HL	0.464285714285714
miR-25	DNAJC27	51277	HL	LH	0.464285714285714
miR-29c	FAM53C	51307	LH	HL	0.464285714285714
miR-27a	RAB14	51552	LH	HL	0.464285714285714
miR-24	APPL2	55198	LH	HL	0.464285714285714
miR-29c	CPSF7	79869	LH	HL	0.464285714285714
miR-7	CNTD2	79935	HL	LH	0.464285714285714
miR-132	HMGA2	8091	HL	LH	0.464285714285714
miR-27a	CABLES2	81928	LH	ML	0.464285714285714
miR-30b	ZNF644	84146	LH	HL	0.464285714285714
miR-145	SLITRK6	84189	HL	LH	0.464285714285714
miR-29b	FAM136A	84908	LH	HL	0.464285714285714
miR-24	CCNA2	890	LH	HL	0.464285714285714
miR-29b	USP37	57695	LH	HL	0.46031746031746
miR-30c	ELOVL5	60481	LH	HL	0.46031746031746
miR-29b	SCML2	10389	LH	HL	0.457627118644068
miR-25	GNPDA2	132789	HL	LH	0.457627118644068
miR-29b	ZNF362	149076	LH	HL	0.457627118644068
miR-25	DSTYK	25778	HL	LH	0.457627118644068
miR-29b	NASP	4678	LH	HL	0.457627118644068
miR-25	ATP2B4	493	HL	LH	0.457627118644068
miR-29b	MBTD1	54799	LH	HL	0.457627118644068
miR-25	SNAPC1	6617	HL	LH	0.457627118644068
miR-29b	NAA40	79829	LH	HL	0.457627118644068
miR-29b	CPSF7	79869	LH	HL	0.457627118644068
miR-155	INADL	10207	HL	LH	0.456140350877193
miR-24	ADAMTS6	11174	LH	HL	0.456140350877193
miR-29b	ADAMTS6	11174	LH	HL	0.456140350877193
miR-27a	SIK1	150094	LH	HL	0.456140350877193
miR-30b	VKORC1L1	154807	LH	HL	0.456140350877193
miR-24	DHFR	1719	LH	HL	0.456140350877193
miR-29c	U2SURP	23350	LH	HL	0.456140350877193
miR-29c	ZNF346	23567	LH	HL	0.456140350877193
miR-27a	FXN	2395	LH	HL	0.456140350877193
miR-26b	GABRB3	2562	LH	HL	0.456140350877193
miR-27a	SERBP1	26135	LH	HL	0.456140350877193
miR-132	INTS6	26512	HL	LH	0.456140350877193
miR-26b	HMGA1	3159	LH	HL	0.456140350877193
miR-29c	IMPDH1	3614	LH	HL	0.456140350877193
miR-132	C11orf87	399947	ML	LH	0.456140350877193
miR-34a	MPP2	4355	LH	HL	0.456140350877193
miR-7	ATP2B2	491	HL	LH	0.456140350877193
miR-29c	CCNJ	54619	LH	HL	0.456140350877193
miR-96	KLHL7	55975	LH	HL	0.456140350877193
miR-25	PCDH10	57575	HL	LM	0.456140350877193
miR-363	BAI3	577	HL	LH	0.456140350877193
miR-30b	RAD23B	5887	LH	HL	0.456140350877193
miR-7	RREB1	6239	HL	LH	0.456140350877193
miR-29c	GXYLT2	727936	LH	HL	0.456140350877193
miR-30b	XPO1	7514	LH	HL	0.456140350877193
miR-26b	TET1	80312	LH	HL	0.456140350877193
miR-29b	HIATL1	84641	LH	HL	0.456140350877193
miR-29c	HIATL1	84641	LH	HL	0.456140350877193
miR-30a	RTKN2	219790	LH	HL	0.454545454545455
miR-25	IKZF2	22807	HL	LH	0.454545454545455
miR-155	WEE1	7465	HL	LH	0.454545454545455
miR-363	WASL	8976	HL	LH	0.454545454545455
miR-30c	C7orf60	154743	LH	HL	0.444444444444444
miR-29b	RCC2	55920	LH	HL	0.444444444444444
miR-30c	DOCK7	85440	LH	HL	0.444444444444444
miR-29b	MEST	4232	LH	HL	0.442622950819672
miR-371-5p	YAF2	10138	HL	LH	0.43859649122807
miR-143	COL5A1	1289	HM	LH	0.43859649122807
miR-26a	RPS6KA6	27330	LH	HM	0.43859649122807
miR-155	ZNF248	57209	HL	LH	0.43859649122807
miR-363	SLC9A1	6548	HL	LH	0.43859649122807
miR-30d	KIAA0226L	80183	LH	HL	0.43859649122807
miR-29b	CRISPLD1	83690	LH	HL	0.43859649122807
miR-145	TLL1	7092	HL	LH	0.4375
miR-30b	TMEM170B	100113407	LH	HL	0.436363636363636
miR-200c	GJC1	10052	LH	HL	0.436363636363636
miR-30d	DBF4	10926	LH	HL	0.436363636363636
miR-26b	ACVR1C	130399	LH	HL	0.436363636363636
miR-27a	ENPEP	2028	LH	HL	0.436363636363636
miR-320a	RTKN2	219790	LH	HL	0.436363636363636
miR-224	RUFY3	22902	HL	LH	0.436363636363636
miR-21	C10orf12	26148	HL	LH	0.436363636363636
miR-26b	SACS	26278	LH	HL	0.436363636363636
miR-26b	TMEM189	387521	LH	HL	0.436363636363636
miR-200c	MYB	4602	LH	HL	0.436363636363636
miR-29c	COL5A3	50509	LH	HL	0.436363636363636
miR-26b	NLK	51701	LH	ML	0.436363636363636
miR-25	BAHCC1	57597	HL	LH	0.436363636363636
miR-152	BAI3	577	HL	LH	0.436363636363636
miR-29c	TET1	80312	LH	HL	0.436363636363636
miR-25	HMGA2	8091	HL	LH	0.436363636363636
miR-30e	MEX3B	84206	LH	HL	0.436363636363636
miR-320a	MEX3B	84206	LH	HL	0.436363636363636
miR-7	FAM83A	84985	HL	LH	0.436363636363636
miR-25	MAP3K13	9175	HL	LH	0.436363636363636
miR-224	TRIM9	114088	HL	LH	0.433333333333333
miR-24	FEN1	2237	LH	HL	0.433333333333333
miR-205	TXNRD1	7296	LH	HL	0.433333333333333
miR-30b	FAM49A	81553	LM	HL	0.433333333333333
miR-27a	HAPLN1	1404	LH	ML	0.428571428571429
miR-27a	EPB41	2035	LH	HL	0.428571428571429
miR-25	RGS17	26575	HL	LH	0.428571428571429
miR-29c	SNX24	28966	LH	HL	0.428571428571429
miR-29c	SCHIP1	29970	LH	HL	0.428571428571429
miR-125a-3p	IGF2	3481	HL	LH	0.428571428571429
miR-101	STMN1	3925	LH	HL	0.428571428571429
miR-27a	ACLY	47	LH	HL	0.428571428571429
miR-25	NF1	4763	HL	LH	0.428571428571429
miR-25	ATRX	546	HL	LH	0.428571428571429
miR-30d	CNOT6	57472	LH	ML	0.428571428571429
miR-25	ZFHX4	79776	HL	LH	0.428571428571429
miR-30e	KIAA0226L	80183	LH	HL	0.428571428571429
miR-145	ZFYVE9	9372	HL	LH	0.428571428571429
miR-25	ARHGEF10	9639	HL	LH	0.428571428571429
miR-155	DMTF1	9988	HL	LH	0.428571428571429
miR-30b	VPS26B	112936	LH	HL	0.419354838709677
miR-24	CCDC58	131076	LH	HL	0.419354838709677
miR-29b	ZNF346	23567	LH	HL	0.419354838709677
miR-29b	ELMO2	63916	LH	HL	0.419354838709677
miR-24	NEK4	6787	LH	HL	0.419354838709677
miR-30b	CDCA7	83879	LH	HL	0.419354838709677
miR-25	ARID5B	84159	HL	LH	0.419354838709677
miR-205	HIATL1	84641	LH	HL	0.419354838709677
miR-25	MIER3	166968	HL	LH	0.413793103448276
miR-29c	FNDC5	252995	LH	HL	0.413793103448276
miR-34a	ZNF530	348327	LH	HL	0.413793103448276
miR-96	MYB	4602	LH	HL	0.413793103448276
miR-152	ZBTB7A	51341	HL	LH	0.413793103448276
miR-26b	FAM8A1	51439	LH	HL	0.413793103448276
miR-24	RNF138	51444	LH	HL	0.413793103448276
miR-29b	CCNJ	54619	LH	HL	0.413793103448276
miR-7	KIF16B	55614	HL	LH	0.413793103448276
miR-96	DEPDC1	55635	LH	HL	0.413793103448276
miR-26b	RCN2	5955	LH	HL	0.413793103448276
miR-25	ELOVL4	6785	HL	LH	0.413793103448276
miR-30b	SUV39H2	79723	LH	HL	0.413793103448276
miR-25	GLYR1	84656	HL	LH	0.413793103448276
miR-25	CHST1	8534	HL	LH	0.413793103448276
miR-25	NAV3	89795	HL	LH	0.413793103448276
miR-24	MGAT4A	11320	LH	HL	0.409836065573771
miR-107	TRIM9	114088	HL	LH	0.409836065573771
miR-26b	NUS1	116150	LH	HL	0.409836065573771
miR-27a	PHB	5245	LH	HL	0.409836065573771
miR-27a	TFAP2B	7021	LH	HL	0.409836065573771
miR-205	CBX1	10951	LH	HL	0.406779661016949
miR-27a	SLC16A10	117247	LH	HL	0.406779661016949
miR-24	VTI1A	143187	LH	HL	0.406779661016949
miR-29c	PPM1E	22843	LH	HL	0.406779661016949
miR-27a	PRPF19	27339	LH	HL	0.406779661016949
miR-26b	TMEM200B	399474	LH	HL	0.406779661016949
miR-26b	PFKFB3	5209	LH	HL	0.406779661016949
miR-29b	CSGALNACT2	55454	LH	HL	0.406779661016949
miR-29b	CTNNBIP1	56998	LH	HL	0.406779661016949
miR-30c	SLC22A23	63027	LH	HL	0.406779661016949
miR-27a	CACNA1A	773	LH	HL	0.406779661016949
miR-30c	FAM49A	81553	LM	HL	0.406779661016949
miR-363	KIAA1109	84162	HL	LH	0.406779661016949
miR-25	SPOCK2	9806	HL	LH	0.406779661016949
miR-141	TMEM170B	100113407	LH	HL	0.403508771929825
miR-107	YAF2	10138	HM	LH	0.403508771929825
miR-25	FARP1	10160	HL	LH	0.403508771929825
miR-27a	ST3GAL6	10402	LH	HL	0.403508771929825
miR-29b	ZBTB46	140685	LH	HL	0.403508771929825
miR-29c	ZBTB46	140685	LH	HL	0.403508771929825
miR-27a	DENND5B	160518	LH	HL	0.403508771929825
miR-140-5p	ZNF800	168850	HL	LH	0.403508771929825
miR-34a	RCAN1	1827	LH	HL	0.403508771929825
miR-141	EPHA7	2045	LH	HL	0.403508771929825
miR-7	SHANK2	22941	HL	LH	0.403508771929825
miR-494	HOXB4	3214	HL	LH	0.403508771929825
miR-103	CD164L2	388611	HL	LH	0.403508771929825
miR-155	MECP2	4204	HL	LH	0.403508771929825
miR-155	NOVA1	4857	HL	LH	0.403508771929825
miR-107	NTRK2	4915	HL	LH	0.403508771929825
miR-25	PAX3	5077	HL	LH	0.403508771929825
miR-29b	COMMD2	51122	LH	HL	0.403508771929825
miR-141	PITX2	5308	LH	HL	0.403508771929825
miR-141	PDXP	57026	LM	HL	0.403508771929825
miR-107	GREM2	64388	HL	LH	0.403508771929825
miR-7	UBE2D3	7323	HL	LH	0.403508771929825
miR-29b	TET1	80312	LH	HL	0.403508771929825
miR-363	PCDH11Y	83259	HL	LH	0.403508771929825
miR-34a	PARD6B	84612	LH	HL	0.403508771929825
miR-363	USP45	85015	HL	LH	0.403508771929825
miR-30b	CCNF	899	LH	HL	0.403508771929825
miR-371-5p	ZMYM6	9204	HL	LH	0.403508771929825
miR-145	SPSB4	92369	HL	LH	0.403508771929825
miR-107	TBKBP1	9755	HL	LH	0.403508771929825
miR-132	CDKN1A	1026	HL	LH	0.4
miR-29b	SS18L1	26039	LH	HL	0.4
miR-29b	KPNA1	3836	LH	HL	0.4
miR-30d	NID1	4811	LH	HL	0.4
miR-30c	BDNF	627	LH	HL	0.4
miR-25	KLF4	9314	HL	LH	0.4
miR-26a	ADAMTS6	11174	LH	HL	0.393939393939394
miR-141	AMPD2	271	LH	HL	0.393939393939394
miR-363	MIA3	375056	HL	LH	0.393939393939394
miR-34a	MYB	4602	LH	HL	0.393939393939394
miR-29b	PMP22	5376	LH	HL	0.393939393939394
miR-24	TCF7	6932	LH	HL	0.393939393939394
miR-7	LPHN2	23266	HL	LH	0.389830508474576
miR-107	FOXP1	27086	HL	LH	0.389830508474576
miR-145	MTR	4548	HL	LH	0.389830508474576
miR-26b	PPP3R1	5534	LH	HL	0.389830508474576
miR-320a	SMC2	10592	LH	HL	0.385964912280702
miR-320a	YWHAQ	10971	LH	HL	0.385964912280702
miR-30e	EFNA3	1944	LM	HL	0.385964912280702
miR-29c	DAAM2	23500	LH	HL	0.385964912280702
miR-29c	RAB30	27314	LH	HL	0.385964912280702
miR-107	CD164L2	388611	HL	LH	0.385964912280702
miR-25	BCL11B	64919	HL	LH	0.385964912280702
miR-205	TET1	80312	LH	HL	0.385964912280702
miR-26b	SUV420H2	84787	LH	HL	0.385964912280702
miR-26a	CDK5R1	8851	LH	HL	0.385964912280702
miR-29b	WASF1	8936	LH	HL	0.385964912280702
miR-29c	WASF1	8936	LH	HL	0.385964912280702
miR-363	STARD13	90627	HL	LH	0.385964912280702
miR-30e	MAML1	9794	LH	HL	0.385964912280702
miR-125a-3p	VPS52	6293	HL	LH	0.380281690140845
miR-21	ZBTB47	92999	ML	LH	0.380281690140845
miR-200c	CDK2	1017	LH	HL	0.379310344827586
miR-30e	SEMA3A	10371	LH	HL	0.379310344827586
miR-29c	FERMT2	10979	LH	HL	0.379310344827586
miR-30c	ADAMTS6	11174	LH	HL	0.379310344827586
miR-30b	CBX3	11335	LH	HL	0.379310344827586
miR-205	COX11	1353	LH	HL	0.379310344827586
miR-29c	CILP2	148113	LH	HL	0.379310344827586
miR-145	MIER3	166968	HL	LH	0.379310344827586
miR-27a	DYRK1A	1859	LH	HL	0.379310344827586
miR-27a	EFNB2	1948	LH	HL	0.379310344827586
miR-320a	EREG	2069	LH	HL	0.379310344827586
miR-374b	RTKN2	219790	LH	HL	0.379310344827586
miR-155	HNRNPA3	220988	HL	LH	0.379310344827586
miR-7	SRRM3	222183	HL	LH	0.379310344827586
miR-25	ATG14	22863	HL	LH	0.379310344827586
miR-145	SORCS3	22986	HL	LH	0.379310344827586
miR-29c	FOXO3	2309	LH	HL	0.379310344827586
miR-29b	KDM6B	23135	LH	HL	0.379310344827586
miR-29c	LARP4B	23185	LH	HL	0.379310344827586
miR-29c	KIAA0895	23366	LH	HL	0.379310344827586
miR-145	SLC7A8	23428	HL	LH	0.379310344827586
miR-200c	CERS6	253782	LH	HL	0.379310344827586
miR-30e	RNF144B	255488	LH	HL	0.379310344827586
miR-27a	ARMC8	25852	LH	ML	0.379310344827586
miR-25	TMEM87A	25963	HL	LH	0.379310344827586
miR-7	GRP	2922	HL	LH	0.379310344827586
miR-29c	GSTA4	2941	LH	HL	0.379310344827586
miR-30b	HELLS	3070	LH	HL	0.379310344827586
miR-29c	IREB2	3658	LH	HL	0.379310344827586
miR-26b	TNPO1	3842	LH	HL	0.379310344827586
miR-29c	LRP6	4040	LH	HL	0.379310344827586
miR-125a-3p	MBD1	4152	HL	LH	0.379310344827586
miR-29c	MLF1	4291	LH	HL	0.379310344827586
miR-27a	MBTD1	54799	LH	HL	0.379310344827586
miR-27a	HAUS6	54801	LH	HL	0.379310344827586
miR-27a	FAM120C	54954	LH	HM	0.379310344827586
miR-30b	PPP1R2	5504	LH	HL	0.379310344827586
miR-29c	DHTKD1	55526	LH	HL	0.379310344827586
miR-27a	PRKX	5613	LH	HL	0.379310344827586
miR-25	CRTAM	56253	HL	LH	0.379310344827586
miR-320a	PRPS1	5631	LH	HL	0.379310344827586
miR-29c	ZNF512B	57473	LH	HL	0.379310344827586
miR-29b	GPAM	57678	LH	HL	0.379310344827586
miR-25	PTPRK	5796	HL	LH	0.379310344827586
miR-363	HCN2	610	HL	LH	0.379310344827586
miR-29c	BLMH	642	LH	HL	0.379310344827586
miR-141	SON	6651	LH	HL	0.379310344827586
miR-125a-3p	KIAA1539	80256	HL	LH	0.379310344827586
miR-25	B3GALT2	8707	HL	LH	0.379310344827586
miR-25	PER2	8864	HL	LH	0.379310344827586
miR-25	CACNA1I	8911	HL	LH	0.379310344827586
miR-25	FAM110B	90362	HL	LH	0.379310344827586
miR-26b	SLC16A6	9120	LH	HL	0.379310344827586
miR-25	ARRDC4	91947	HL	LH	0.379310344827586
miR-26b	COX5A	9377	LH	HL	0.379310344827586
miR-26b	SFXN1	94081	LH	HL	0.379310344827586
miR-26b	THRAP3	9967	LH	HL	0.379310344827586
miR-30b	PTGFRN	5738	LH	HL	0.375
miR-125a-3p	SLC8A1	6546	HL	LH	0.375
miR-30c	MARCH6	10299	LH	HL	0.365079365079365
miR-222	ADAMTS6	11174	LH	HL	0.365079365079365
miR-30a	ADAMTS6	11174	LH	HL	0.365079365079365
miR-30d	ADAMTS6	11174	LH	HL	0.365079365079365
miR-152	C12orf59	120939	HL	LH	0.365079365079365
miR-125a-3p	KCTD11	147040	HL	LM	0.365079365079365
miR-27a	MANEAL	149175	LH	HL	0.365079365079365
miR-101	DUSP1	1843	LH	HL	0.365079365079365
miR-29b	CEP68	23177	LH	HL	0.365079365079365
miR-30c	SLC9A8	23315	LH	HL	0.365079365079365
miR-27a	DROSHA	29102	LH	HL	0.365079365079365
miR-26b	JARID2	3720	LH	HL	0.365079365079365
miR-200c	MEST	4232	LH	HL	0.365079365079365
miR-30b	NR4A2	4929	LH	HL	0.365079365079365
miR-101	PAFAH1B1	5048	LH	HL	0.365079365079365
miR-30c	PIK3CD	5293	LH	HL	0.365079365079365
miR-96	EPB41L4B	54566	LH	HL	0.365079365079365
miR-30c	SLC25A36	55186	LH	HL	0.365079365079365
miR-145	MTUS1	57509	HL	LH	0.365079365079365
miR-23b	TRMT5	57570	LH	HL	0.365079365079365
miR-365	PHF12	57649	HL	LH	0.365079365079365
miR-30b	BDNF	627	LH	HL	0.365079365079365
miR-27a	FNDC4	64838	LH	HL	0.365079365079365
miR-29b	SLC16A1	6566	LH	HL	0.365079365079365
miR-30c	C19orf50	79036	LH	HL	0.365079365079365
miR-30a	NRIP1	8204	LH	HL	0.365079365079365
miR-30b	DOCK7	85440	LH	HL	0.365079365079365
miR-30b	CCNE2	9134	LH	HL	0.365079365079365
miR-132	LRRFIP1	9208	ML	LH	0.365079365079365
miR-24	CDKN2A	1029	LH	HL	0.360655737704918
miR-24	SCML2	10389	LH	HL	0.360655737704918
miR-30e	ADAMTS6	11174	LH	HL	0.360655737704918
miR-25	COL19A1	1310	HL	LH	0.360655737704918
miR-24	DCBLD2	131566	LH	HL	0.360655737704918
miR-140-5p	MIPOL1	145282	HL	LH	0.360655737704918
miR-143	CTNND1	1500	HL	LH	0.360655737704918
miR-96	ADRA2C	152	LH	HL	0.360655737704918
miR-16	ADRB2	154	HL	LH	0.360655737704918
miR-24	MBOAT1	154141	LH	HL	0.360655737704918
miR-101	EPN2	22905	LH	HL	0.360655737704918
miR-29b	U2SURP	23350	LH	HL	0.360655737704918
miR-96	SGK3	23678	LH	HL	0.360655737704918
miR-30c	CERS6	253782	LH	HL	0.360655737704918
miR-30b	UBXN7	26043	LH	HL	0.360655737704918
miR-26a	SERBP1	26135	LH	HL	0.360655737704918
miR-363	RGS17	26575	HL	LH	0.360655737704918
miR-125a-3p	AQP1	358	HL	LH	0.360655737704918
miR-30b	ITPK1	3705	LH	HL	0.360655737704918
miR-29b	LRP6	4040	LH	HL	0.360655737704918
miR-30b	MARCKS	4082	LH	HL	0.360655737704918
miR-26b	PAWR	5074	LH	HL	0.360655737704918
miR-342-3p	PDE4D	5144	HL	LH	0.360655737704918
miR-24	FAM120C	54954	LH	HM	0.360655737704918
miR-30b	EIF5A2	56648	LH	HL	0.360655737704918
miR-29b	ZNF512B	57473	LH	HL	0.360655737704918
miR-30b	SCN8A	6334	LH	HL	0.360655737704918
miR-29b	BLMH	642	LH	HL	0.360655737704918
miR-125a-3p	SLC18A1	6570	HL	LH	0.360655737704918
miR-7	CAMK2D	817	HL	LH	0.360655737704918
miR-30d	KLF11	8462	LH	HL	0.360655737704918
miR-29b	SUV420H2	84787	LH	HL	0.360655737704918
miR-34a	UCN2	90226	LH	HL	0.360655737704918
miR-29b	UBTD2	92181	LH	HL	0.360655737704918
miR-363	TECPR2	9895	HL	LH	0.360655737704918
miR-429	VTI1A	143187	LH	HL	0.353846153846154
miR-30c	EPHB2	2048	LH	HL	0.353846153846154
miR-155	ETNK2	55224	HL	LH	0.353846153846154
miR-34a	NR4A2	4929	LH	HL	0.352941176470588
miR-30c	PTGFRN	5738	LH	HL	0.352941176470588
miR-30c	SOX12	6666	LH	HL	0.352941176470588
miR-429	RECK	8434	LH	HL	0.350649350649351
miR-103	YAF2	10138	HM	LH	0.344262295081967
miR-155	IGF2BP2	10644	HL	LH	0.344262295081967
miR-141	CBX1	10951	LH	HL	0.344262295081967
miR-27a	CBX1	10951	LH	HL	0.344262295081967
miR-103	TRIM9	114088	HL	LH	0.344262295081967
miR-152	ISM1	140862	HL	LH	0.344262295081967
miR-27a	RNF182	221687	LH	HL	0.344262295081967
miR-30b	EPN2	22905	LH	HL	0.344262295081967
miR-132	RPL13A	23521	HL	LH	0.344262295081967
miR-224	ZDHHC20	253832	HL	LH	0.344262295081967
miR-143	GIGYF2	26058	HL	LH	0.344262295081967
miR-16	ANKRD34A	284615	HL	LH	0.344262295081967
miR-30d	HIVEP1	3096	LH	HL	0.344262295081967
miR-30e	HIVEP1	3096	LH	HL	0.344262295081967
miR-424*	LGALS3	3958	HL	LH	0.344262295081967
let-7b	ATP6V0A1	535	LH	HL	0.344262295081967
miR-365	AHI1	54806	HL	LH	0.344262295081967
miR-30d	EIF5A2	56648	LH	HL	0.344262295081967
miR-30a	SNX6	58533	LH	HL	0.344262295081967
miR-30d	SCN8A	6334	LH	HL	0.344262295081967
miR-34a	XYLT1	64131	LH	HL	0.344262295081967
miR-26b	SRP19	6728	LM	HL	0.344262295081967
miR-27a	SYT1	6857	LH	HL	0.344262295081967
miR-25	CHD9	80205	HL	LH	0.344262295081967
miR-30b	TET1	80312	LH	HL	0.344262295081967
miR-24	AKNA	80709	LH	HL	0.344262295081967
miR-200c	BAP1	8314	LH	HL	0.344262295081967
miR-363	ARID5B	84159	HL	LH	0.344262295081967
miR-29c	SUV420H2	84787	LH	HL	0.344262295081967
miR-143	USP45	85015	HL	LH	0.344262295081967
miR-24	SH2D2A	9047	LH	HL	0.344262295081967
miR-27a	CABP1	9478	LH	HL	0.344262295081967
miR-24	CDKN1B	1027	LH	HL	0.34375
miR-152	CHD1	1105	HL	LM	0.34375
miR-30c	PRUNE2	158471	LH	HL	0.34375
miR-29b	PHC1	1911	LH	HL	0.34375
miR-152	ZBTB44	29068	HL	LH	0.34375
miR-30c	KRAS	3845	LH	HL	0.34375
miR-29b	TRIM37	4591	LH	HL	0.34375
miR-107	NPAS2	4862	HL	LH	0.34375
miR-96	ODF2	4957	LH	HL	0.34375
miR-141	C21orf91	54149	LH	HL	0.34375
miR-25	RGS3	5998	HL	LH	0.34375
miR-34a	SURF4	6836	LH	HL	0.34375
miR-34a	SMC6	79677	LH	HL	0.34375
miR-26a	ZNRF3	84133	LM	HL	0.34375
miR-30c	MTA1	9112	LH	HL	0.34375
miR-132	CXorf1	9142	HL	LH	0.34375
miR-29b	EIF4E2	9470	LH	HL	0.34375
miR-25	LYST	1130	HL	LH	0.338983050847458
miR-27a	ACVR1C	130399	LH	HL	0.338983050847458
miR-371-5p	CRYAA	1409	HL	LH	0.338983050847458
miR-96	DHCR24	1718	LH	HL	0.338983050847458
miR-371-5p	DLG4	1742	HL	LH	0.338983050847458
miR-24	EDA	1896	LH	HL	0.338983050847458
miR-27a	PLCH1	23007	LH	HL	0.338983050847458
miR-214	GIGYF2	26058	HL	LH	0.338983050847458
miR-7	GGT7	2686	HL	LH	0.338983050847458
miR-7	CNPPD1	27013	HL	LH	0.338983050847458
miR-30e	SNX10	29887	LH	HL	0.338983050847458
miR-7	CHSY3	337876	HL	LH	0.338983050847458
miR-30e	IFNAR2	3455	LH	HL	0.338983050847458
miR-30d	IL2RA	3559	LH	ML	0.338983050847458
miR-222	MYBL1	4603	LH	HL	0.338983050847458
miR-30c	PAWR	5074	LH	HL	0.338983050847458
miR-30b	RASD1	51655	LH	HL	0.338983050847458
miR-30b	PIK3CD	5293	LH	HL	0.338983050847458
miR-29c	PLXNA1	5361	LH	HL	0.338983050847458
miR-25	SOBP	55084	HL	LH	0.338983050847458
miR-27a	PRKAA2	5563	LH	ML	0.338983050847458
miR-101	EIF5A2	56648	LH	HL	0.338983050847458
miR-30b	CNOT6	57472	LH	HL	0.338983050847458
miR-30e	RGS2	5997	LH	HM	0.338983050847458
miR-30b	SURF4	6836	LH	HL	0.338983050847458
miR-7	NR1H2	7376	HL	LH	0.338983050847458
miR-132	BTG2	7832	HL	LH	0.338983050847458
miR-29c	KCTD15	79047	LH	HL	0.338983050847458
miR-24	DUSP16	80824	LH	HL	0.338983050847458
miR-30d	ZNF644	84146	LH	ML	0.338983050847458
miR-371-5p	ARID5B	84159	HL	LH	0.338983050847458
miR-29c	LOXL4	84171	LH	HL	0.338983050847458
miR-200b	MEX3B	84206	LH	HL	0.338983050847458
miR-107	HERC2	8924	HL	LH	0.338983050847458
miR-21	SNX29	92017	ML	LH	0.338983050847458
miR-30d	CEP41	95681	LH	ML	0.338983050847458
miR-30c	CHMP2B	25978	LH	HL	0.338028169014085
miR-30d	SH2B3	10019	LH	ML	0.333333333333333
miR-30e	SH2B3	10019	LH	HL	0.333333333333333
miR-30b	MARCH6	10299	LH	HL	0.333333333333333
miR-155	PDLIM5	10611	HL	LH	0.333333333333333
miR-125a-3p	MAN1A2	10905	HL	LH	0.333333333333333
miR-107	TLK2	11011	HL	LH	0.333333333333333
miR-26b	DDX52	11056	LH	HL	0.333333333333333
miR-16	NISCH	11188	HL	LH	0.333333333333333
miR-30e	CHKA	1119	LH	HL	0.333333333333333
miR-363	DUSP10	11221	HL	LH	0.333333333333333
miR-30c	NUS1	116150	LH	HL	0.333333333333333
miR-30b	RAB39B	116442	LH	HL	0.333333333333333
miR-16	ANKRD13B	124930	HL	LH	0.333333333333333
miR-107	CTNND1	1500	HL	LH	0.333333333333333
miR-26b	AMOT	154796	LH	HL	0.333333333333333
miR-29c	AMOT	154796	LH	HL	0.333333333333333
miR-30b	DENND5B	160518	LH	HL	0.333333333333333
miR-25	GPR180	160897	HL	LH	0.333333333333333
miR-363	MIER3	166968	HL	LH	0.333333333333333
miR-155	SPIN3	169981	HL	LH	0.333333333333333
miR-27a	DVL2	1856	LH	HL	0.333333333333333
miR-96	ABCA1	19	LH	HL	0.333333333333333
miR-30b	EIF2C3	192669	LH	HM	0.333333333333333
miR-200c	EFNA1	1942	LH	HL	0.333333333333333
miR-155	TAB2	23118	HL	LH	0.333333333333333
miR-92a	EFR3A	23167	LH	HL	0.333333333333333
miR-27a	PLCL2	23228	LH	HL	0.333333333333333
miR-224	ARHGEF12	23365	HL	LH	0.333333333333333
miR-30b	R3HDM1	23518	LH	HL	0.333333333333333
miR-29b	FOS	2353	LH	HL	0.333333333333333
miR-29c	FOS	2353	LH	HL	0.333333333333333
miR-29c	BRWD3	254065	LH	HL	0.333333333333333
miR-27a	GABRB3	2562	LH	HL	0.333333333333333
miR-224	GIGYF2	26058	HL	LH	0.333333333333333
miR-27a	ERC2	26059	LH	HL	0.333333333333333
miR-107	DISC1	27185	HL	LH	0.333333333333333
miR-7	SERP1	27230	HL	LH	0.333333333333333
miR-429	FHOD1	29109	LH	HL	0.333333333333333
miR-25	SERTAD3	29946	HL	LH	0.333333333333333
miR-101	MNX1	3110	LH	HL	0.333333333333333
miR-29c	JARID2	3720	LH	HL	0.333333333333333
miR-30b	JARID2	3720	LH	HL	0.333333333333333
miR-25	KCNC4	3749	HL	LH	0.333333333333333
miR-30b	KCNJ12	3768	LH	HL	0.333333333333333
miR-30e	SHISA2	387914	LH	HL	0.333333333333333
miR-26b	MAN2A1	4124	LH	ML	0.333333333333333
miR-101	MCL1	4170	LH	HL	0.333333333333333
miR-25	AFF1	4299	HL	LH	0.333333333333333
miR-371-5p	MN1	4330	HL	LH	0.333333333333333
miR-25	NFIA	4774	HL	LH	0.333333333333333
miR-29c	NFIB	4781	LH	HL	0.333333333333333
miR-107	NOVA1	4857	HL	LH	0.333333333333333
miR-25	NSF	4905	HL	LH	0.333333333333333
miR-30b	PDCL	5082	LH	HL	0.333333333333333
miR-25	DACT1	51339	HL	LH	0.333333333333333
miR-152	PDE4D	5144	HL	LH	0.333333333333333
miR-365	PDE4D	5144	HL	LH	0.333333333333333
miR-27a	NLK	51701	LH	HM	0.333333333333333
miR-30d	PIK3CD	5293	LH	HL	0.333333333333333
miR-30e	PIK3CD	5293	LH	HL	0.333333333333333
miR-30b	PIK3R2	5296	LM	HL	0.333333333333333
miR-27a	PLAGL2	5326	LH	HL	0.333333333333333
miR-26b	BRWD1	54014	LH	HL	0.333333333333333
miR-30d	C21orf91	54149	LH	HL	0.333333333333333
miR-26b	SLC38A2	54407	LH	ML	0.333333333333333
miR-7	SLC38A2	54407	HL	LH	0.333333333333333
miR-30b	CNGB3	54714	LH	HL	0.333333333333333
let-7b	DUSP23	54935	LH	HL	0.333333333333333
miR-26b	PPM1B	5495	LH	HL	0.333333333333333
miR-25	ZNF654	55279	HL	LH	0.333333333333333
miR-26a	DEPDC1	55635	LH	HL	0.333333333333333
miR-24	PSKH1	5681	LH	HL	0.333333333333333
miR-25	PMEPA1	56937	HL	LH	0.333333333333333
miR-30d	PELI1	57162	LH	HL	0.333333333333333
miR-96	NLGN2	57555	LH	HL	0.333333333333333
miR-26b	EP400	57634	LH	ML	0.333333333333333
miR-103	BAI3	577	HL	LH	0.333333333333333
miR-30e	RRAD	6236	LH	HL	0.333333333333333
miR-26b	RTN1	6252	LH	HL	0.333333333333333
miR-25	CXCL5	6374	HL	LH	0.333333333333333
miR-200c	ATL2	64225	LH	HL	0.333333333333333
miR-27a	CSRNP1	64651	LH	HL	0.333333333333333
miR-320a	SMAP2	64744	LH	HL	0.333333333333333
miR-30d	TIMP2	7077	LH	HM	0.333333333333333
miR-155	TLE4	7091	HL	LH	0.333333333333333
miR-29c	VEGFA	7422	LH	HL	0.333333333333333
miR-27a	FAM184A	79632	LH	HL	0.333333333333333
miR-30b	NAA25	80018	LH	HL	0.333333333333333
miR-141	TET1	80312	LH	HL	0.333333333333333
miR-125a-3p	NDFIP1	80762	HL	LH	0.333333333333333
miR-365	HMGA2	8091	HL	LH	0.333333333333333
miR-141	CANX	821	LH	HL	0.333333333333333
miR-141	FSD1L	83856	LH	HL	0.333333333333333
miR-21	GLYR1	84656	ML	LH	0.333333333333333
miR-25	NFATC2IP	84901	HL	LH	0.333333333333333
miR-371-5p	CBX4	8535	HL	LH	0.333333333333333
miR-101	CDK5R1	8851	LH	HL	0.333333333333333
miR-200c	MCFD2	90411	LH	HL	0.333333333333333
miR-29c	CLDN1	9076	LH	HL	0.333333333333333
miR-26b	ZNF697	90874	LH	HL	0.333333333333333
miR-145	QKI	9444	HL	LH	0.333333333333333
miR-429	GAL3ST1	9514	LH	HL	0.333333333333333
miR-29c	KIAA0355	9710	LH	HL	0.333333333333333
miR-29b	GAB2	9846	LH	HL	0.333333333333333
miR-145	KIAA0317	9870	HL	LH	0.333333333333333
miR-25	ZBTB40	9923	HL	LH	0.333333333333333
miR-30c	PTBP3	9991	LH	HL	0.333333333333333
miR-26b	FGD1	2245	LH	HL	0.323076923076923
miR-224	CBX7	23492	HL	LH	0.323076923076923
miR-34a	CERS6	253782	LH	HL	0.323076923076923
miR-29b	IREB2	3658	LH	HL	0.323076923076923
miR-222	ITGB3	3690	LH	HL	0.323076923076923
miR-205	KPNA1	3836	LH	HL	0.323076923076923
miR-23b	MAP3K9	4293	LH	HL	0.323076923076923
miR-30e	NID1	4811	LH	HL	0.323076923076923
miR-224	SERPINE1	5054	HL	LH	0.323076923076923
miR-96	FAM53C	51307	LH	HL	0.323076923076923
miR-125a-3p	ERAP1	51752	HL	LH	0.323076923076923
miR-152	POU3F2	5454	HL	LH	0.323076923076923
miR-132	PPP2R5C	5527	HL	LH	0.323076923076923
miR-30d	FAM49A	81553	LH	HL	0.323076923076923
miR-25	SLX4	84464	HL	LH	0.323076923076923
miR-24	SUV420H2	84787	LH	HL	0.323076923076923
miR-30b	ALG10	84920	LH	HL	0.323076923076923
miR-16	QKI	9444	HL	LH	0.323076923076923
miR-25	CEP350	9857	HL	LH	0.323076923076923
miR-429	TMEM170B	100113407	LH	HL	0.32258064516129
miR-27a	HCN4	10021	LH	HL	0.32258064516129
miR-34a	NAMPT	10135	LH	HL	0.32258064516129
miR-21	CDKN1A	1026	ML	LH	0.32258064516129
miR-197	ERLIN2	11160	HL	LH	0.32258064516129
miR-30d	C7orf60	154743	LH	HL	0.32258064516129
miR-371-5p	EEF1A1	1915	HL	LH	0.32258064516129
miR-30b	EPHB2	2048	LH	HL	0.32258064516129
miR-30c	SENP5	205564	LH	HL	0.32258064516129
miR-27a	ABCB9	23457	LH	HL	0.32258064516129
miR-26b	TMEM2	23670	LH	HL	0.32258064516129
miR-34a	GORASP2	26003	LH	HL	0.32258064516129
miR-16	GRM7	2917	HL	LH	0.32258064516129
miR-34a	DNAJB1	3337	LH	HL	0.32258064516129
miR-363	FOXN2	3344	HL	LH	0.32258064516129
miR-16	MAP3K4	4216	HL	LH	0.32258064516129
miR-429	MEST	4232	LH	HL	0.32258064516129
miR-107	ATP1B2	482	HL	LH	0.32258064516129
miR-30d	NR4A2	4929	LH	HL	0.32258064516129
miR-27a	UBR5	51366	LH	HL	0.32258064516129
miR-30c	C21orf91	54149	LH	HL	0.32258064516129
miR-23b	PAK6	56924	LH	HL	0.32258064516129
miR-363	BAHCC1	57597	HL	LH	0.32258064516129
miR-30d	USP37	57695	LH	HL	0.32258064516129
miR-32	BAI3	577	HL	LH	0.32258064516129
miR-145	RASA2	5922	HL	LH	0.32258064516129
miR-30d	ELOVL5	60481	LH	HL	0.32258064516129
miR-210	BDNF	627	LH	HL	0.32258064516129
miR-30d	BDNF	627	LH	HL	0.32258064516129
miR-30c	LMBR1	64327	LH	HL	0.32258064516129
miR-145	DAGLA	747	HL	LH	0.32258064516129
miR-26b	RELL1	768211	LH	HL	0.32258064516129
miR-30b	PTP4A1	7803	LH	HL	0.32258064516129
miR-26b	SEMA6D	80031	LH	HL	0.32258064516129
miR-27a	BRSK1	84446	LH	HL	0.32258064516129
miR-27a	PDE8B	8622	LH	HL	0.32258064516129
miR-205	C12orf23	90488	LH	HL	0.32258064516129
miR-29b	C5orf13	9315	LH	HL	0.32258064516129
miR-16	IP6K1	9807	HL	LH	0.32258064516129
miR-29b	SETDB1	9869	LH	HL	0.32258064516129
miR-205	CLTC	1213	LH	HL	0.318840579710145
miR-429	LPIN1	23175	LH	HL	0.318840579710145
miR-30e	GPR124	25960	LH	HL	0.318840579710145
miR-365	ANKRD11	29123	HL	LH	0.318840579710145
miR-34a	CUEDC1	404093	LH	HL	0.318840579710145
miR-30c	SLC35C1	55343	LH	HL	0.318840579710145
miR-21	WNK3	65267	ML	LH	0.318840579710145
miR-132	SOS1	6654	HL	LH	0.318840579710145
miR-205	USP48	84196	LH	HL	0.318840579710145
miR-429	CCNE2	9134	LH	HL	0.318840579710145
miR-378	CACNA2D4	93589	LH	HL	0.318840579710145
miR-30c	RASL12	51285	LH	HL	0.314285714285714
miR-30c	SLC6A9	6536	LH	HL	0.314285714285714
miR-107	DICER1	23405	HL	LH	0.313432835820896
miR-365	CXorf23	256643	HL	LH	0.313432835820896
miR-371-5p	ATP1A2	477	HL	LH	0.313432835820896
miR-365	PTPRJ	5795	HM	LH	0.313432835820896
miR-200c	TMEM170B	100113407	LH	HL	0.311475409836066
miR-363	ODZ1	10178	HL	LH	0.311475409836066
miR-24	IGF2BP1	10642	LH	HL	0.311475409836066
miR-25	AHCYL1	10768	HL	LH	0.311475409836066
miR-140-5p	SRCAP	10847	HL	LH	0.311475409836066
miR-494	ERLIN2	11160	HL	LH	0.311475409836066
miR-200c	MGAT4A	11320	LH	HL	0.311475409836066
miR-25	CHRM5	1133	HL	LH	0.311475409836066
miR-142-3p	TIRAP	114609	ML	LH	0.311475409836066
miR-26a	SLC26A9	115019	LH	HL	0.311475409836066
miR-494	CNR1	1268	HL	LH	0.311475409836066
miR-27a	COL11A2	1302	LH	HL	0.311475409836066
miR-363	SLC32A1	140679	HL	LH	0.311475409836066
miR-197	CTNND1	1500	HL	LH	0.311475409836066
miR-29c	DIO2	1734	LH	HL	0.311475409836066
miR-30c	DMD	1756	LH	HL	0.311475409836066
miR-210	EFNA3	1944	LH	HL	0.311475409836066
miR-30d	EFNA3	1944	LH	HL	0.311475409836066
miR-145	EIF4B	1975	HL	LH	0.311475409836066
miR-21	PIKFYVE	200576	HL	LH	0.311475409836066
miR-200c	TFEC	22797	LH	HL	0.311475409836066
miR-363	PDXDC1	23042	HL	LH	0.311475409836066
miR-183	CLIC4	25932	LH	ML	0.311475409836066
miR-30b	GPR124	25960	LH	HL	0.311475409836066
miR-128	GNS	2799	LH	HL	0.311475409836066
miR-29c	SYPL2	284612	LH	HL	0.311475409836066
miR-25	GRIA3	2892	HL	LH	0.311475409836066
miR-200c	CDR2L	30850	LH	HL	0.311475409836066
miR-25	ITGA5	3678	HL	LH	0.311475409836066
miR-24	C10orf140	387640	LH	HL	0.311475409836066
miR-224	MBNL1	4154	HL	LM	0.311475409836066
miR-152	ASPH	444	HL	LH	0.311475409836066
miR-145	MYO6	4646	HL	LH	0.311475409836066
miR-103	NOVA1	4857	HL	LH	0.311475409836066
miR-128	FURIN	5045	LH	HL	0.311475409836066
miR-363	PAX3	5077	HL	LH	0.311475409836066
miR-30d	PDCL	5082	LH	HL	0.311475409836066
miR-363	DNAJC27	51277	HL	LH	0.311475409836066
miR-29c	HPCAL4	51440	LH	HL	0.311475409836066
miR-29c	VTA1	51534	LH	HL	0.311475409836066
miR-320a	EPB41L4B	54566	LM	HL	0.311475409836066
miR-142-3p	TET2	54790	HL	LH	0.311475409836066
miR-24	CARKD	55739	LH	HL	0.311475409836066
miR-23b	ZNF839	55778	LH	HL	0.311475409836066
miR-224	KLK10	5655	HL	LH	0.311475409836066
miR-107	ADAMTSL3	57188	HL	LH	0.311475409836066
miR-429	KIAA1462	57608	LH	HL	0.311475409836066
miR-92a	PTPRD	5789	LH	HL	0.311475409836066
miR-363	PTPRK	5796	HL	LH	0.311475409836066
miR-25	PRDM13	59336	HL	LH	0.311475409836066
miR-16	RET	5979	HL	LH	0.311475409836066
miR-96	RGS2	5997	LH	HL	0.311475409836066
miR-30c	RRAD	6236	LH	HL	0.311475409836066
miR-7	SGK1	6446	HL	LH	0.311475409836066
miR-96	CSRNP1	64651	LH	HL	0.311475409836066
miR-21	SKI	6497	HL	LH	0.311475409836066
miR-494	RAPH1	65059	HL	LH	0.311475409836066
miR-378	NEK4	6787	LH	HL	0.311475409836066
miR-451	TTN	7273	HL	LH	0.311475409836066
miR-142-3p	UTRN	7402	HL	LH	0.311475409836066
miR-27a	CACNB2	783	LH	HL	0.311475409836066
miR-30d	SUV39H2	79723	LH	HL	0.311475409836066
miR-26b	CCDC6	8030	LH	HL	0.311475409836066
miR-26a	TET1	80312	LH	HL	0.311475409836066
miR-30e	TET1	80312	LH	HL	0.311475409836066
miR-30a	SHOC2	8036	LH	HL	0.311475409836066
miR-30e	FAM49A	81553	LM	HL	0.311475409836066
miR-29c	ADAMTS10	81794	LH	HL	0.311475409836066
let-7e	SMC1A	8243	LH	HL	0.311475409836066
miR-34a	CASP2	835	LH	HL	0.311475409836066
miR-142-3p	ARID5B	84159	ML	LH	0.311475409836066
miR-363	CUL3	8452	HL	LH	0.311475409836066
miR-363	GLYR1	84656	HL	LH	0.311475409836066
miR-183	KDM2B	84678	LH	ML	0.311475409836066
miR-26b	MTMR1	8776	LH	HL	0.311475409836066
miR-363	HERC2	8924	HL	LH	0.311475409836066
miR-7	MBD2	8932	HL	LH	0.311475409836066
miR-30d	CCNF	899	LH	HL	0.311475409836066
miR-30e	CCNF	899	LH	HL	0.311475409836066
miR-363	FAM110B	90362	HL	LH	0.311475409836066
miR-363	MTMR7	9108	HL	LH	0.311475409836066
miR-25	PKDCC	91461	HL	LH	0.311475409836066
miR-155	BOC	91653	HL	LH	0.311475409836066
miR-363	KLF4	9314	HL	LH	0.311475409836066
miR-107	RIMS3	9783	HL	LH	0.311475409836066
miR-363	CEP350	9857	HL	LH	0.311475409836066
miR-363	ZBTB40	9923	HL	LH	0.311475409836066
miR-30c	JDP2	122953	LH	HL	0.303030303030303
miR-221	PTCHD1	139411	LH	HL	0.303030303030303
miR-30e	CYB561	1534	LH	HL	0.303030303030303
miR-429	DUSP1	1843	LH	HL	0.303030303030303
miR-183	ABCA1	19	LH	ML	0.303030303030303
miR-424	SWAP70	23075	HL	LH	0.303030303030303
miR-96	ERC2	26059	LH	HL	0.303030303030303
miR-152	AHDC1	27245	HL	LH	0.303030303030303
miR-365	ANK3	288	HL	LH	0.303030303030303
miR-34a	HNF4A	3172	LH	HM	0.303030303030303
miR-152	MNT	4335	HL	LH	0.303030303030303
miR-205	NFIB	4781	LH	HL	0.303030303030303
miR-125a-3p	MARK4	57787	HL	LH	0.303030303030303
miR-197	DENND2D	79961	HL	LH	0.303030303030303
miR-96	EDEM1	9695	LH	ML	0.303030303030303
miR-205	CDC27	996	LH	ML	0.303030303030303
miR-132	CHD1	1105	HL	LH	0.301587301587302
miR-132	C19orf47	126526	HL	LH	0.301587301587302
miR-30e	C7orf60	154743	LH	HL	0.301587301587302
miR-363	IKZF2	22807	HL	LH	0.301587301587302
miR-29b	PPM1E	22843	LH	HL	0.301587301587302
miR-143	PHLDB1	23187	HL	LH	0.301587301587302
miR-155	FBXO33	254170	HL	LH	0.301587301587302
miR-429	DNAJB5	25822	LH	HL	0.301587301587302
miR-429	ARL5A	26225	LH	HL	0.301587301587302
miR-132	GNA12	2768	HL	LH	0.301587301587302
miR-186	IGF1R	3480	HL	LH	0.301587301587302
miR-205	RBPMS2	348093	LH	HL	0.301587301587302
miR-30a	TNPO1	3842	LH	HL	0.301587301587302
miR-30b	KRAS	3845	LH	HL	0.301587301587302
miR-205	LRP6	4040	LH	HL	0.301587301587302
miR-152	MLL	4297	HL	LH	0.301587301587302
miR-96	MPP1	4354	LH	HL	0.301587301587302
miR-29b	NFIB	4781	LH	HL	0.301587301587302
miR-103	NKTR	4820	HL	MH	0.301587301587302
miR-107	NKTR	4820	HL	LH	0.301587301587302
miR-205	CCDC93	54520	LH	HL	0.301587301587302
miR-152	DLL4	54567	HL	LH	0.301587301587302
miR-30c	POGLUT1	56983	LH	HL	0.301587301587302
miR-205	SHROOM3	57619	LH	HL	0.301587301587302
miR-29b	KDM5A	5927	LH	HL	0.301587301587302
miR-376a	OBFC2A	64859	HL	LH	0.301587301587302
miR-429	SYT1	6857	LH	HL	0.301587301587302
miR-30c	THBS2	7058	LH	HL	0.301587301587302
miR-27a	TSC1	7248	LH	HL	0.301587301587302
miR-125a-3p	MAP3K12	7786	HL	LH	0.301587301587302
miR-24	PRKRIP1	79706	LH	HL	0.301587301587302
miR-29c	VASH2	79805	LH	HL	0.301587301587302
miR-30a	FAHD1	81889	LH	HM	0.301587301587302
miR-205	CANX	821	LH	HL	0.301587301587302
miR-125a-3p	MEGF11	84465	HL	LH	0.301587301587302
miR-29b	DGKD	8527	LH	HL	0.301587301587302
miR-29b	UNK	85451	LH	HL	0.301587301587302
miR-29b	SERPINH1	871	LH	HL	0.301587301587302
miR-145	C3orf15	89876	HL	LH	0.301587301587302
miR-25	MTMR7	9108	HL	LH	0.301587301587302
miR-30b	MTA1	9112	LH	HL	0.301587301587302
miR-30d	CCNE2	9134	LH	HL	0.301587301587302
miR-205	FOXP2	93986	LH	HL	0.301587301587302
miR-152	ST18	9705	HL	LH	0.301587301587302
miR-96	TM9SF4	9777	LH	HL	0.301587301587302
miR-145	MAGI2	9863	HL	LH	0.301587301587302
miR-27a	EYA1	2138	LH	HL	0.295774647887324
miR-107	UPF2	26019	HL	LH	0.295774647887324
miR-200c	DMD	1756	LH	HL	0.294117647058824
miR-200c	LRIG1	26018	LH	HL	0.294117647058824
miR-424	TPM3	7170	LH	HL	0.294117647058824
miR-26b	UBE4B	10277	LH	HL	0.290322580645161
miR-183	PGRMC2	10424	LH	HL	0.290322580645161
miR-141	OLFM1	10439	LH	HL	0.290322580645161
miR-24	CDX2	1045	LH	HL	0.290322580645161
miR-27a	SEC24A	10802	LH	HL	0.290322580645161
miR-103	PRRT2	112476	HL	LH	0.290322580645161
miR-874	SORCS1	114815	HL	LH	0.290322580645161
miR-132	SLC26A7	115111	HL	LH	0.290322580645161
miR-30b	NUS1	116150	LH	HL	0.290322580645161
miR-30c	RAB39B	116442	LH	HL	0.290322580645161
miR-30d	RFFL	117584	LH	ML	0.290322580645161
miR-363	COL5A1	1289	HL	LH	0.290322580645161
miR-34a	COL12A1	1303	LH	HL	0.290322580645161
miR-183	SIRPA	140885	LH	HL	0.290322580645161
miR-130a	CSF1	1435	HL	LH	0.290322580645161
miR-26a	CXADR	1525	LH	HL	0.290322580645161
miR-32	DMXL1	1657	HL	LH	0.290322580645161
miR-26a	DMD	1756	LH	HL	0.290322580645161
miR-103	ATXN7L1	222255	HL	LH	0.290322580645161
miR-107	ATXN7L1	222255	HL	LH	0.290322580645161
miR-363	SORCS3	22986	HL	LH	0.290322580645161
miR-128	SRGAP2	23380	LH	HL	0.290322580645161
miR-25	CD2AP	23607	HL	LH	0.290322580645161
miR-7	BACE1	23621	HL	LH	0.290322580645161
miR-200c	MAMDC2	256691	LH	HL	0.290322580645161
miR-27a	TAB3	257397	LH	HL	0.290322580645161
miR-128	C2CD2	25966	LH	HL	0.290322580645161
miR-27a	SS18L1	26039	LH	HL	0.290322580645161
miR-27a	C1orf144	26099	LH	HL	0.290322580645161
miR-25	DKK3	27122	HL	LH	0.290322580645161
miR-107	AFF4	27125	HL	LH	0.290322580645161
miR-365	KIAA1267	284058	HL	LH	0.290322580645161
miR-200c	FHOD1	29109	LH	HL	0.290322580645161
miR-107	SYT10	341359	HL	LH	0.290322580645161
miR-141	IFNAR1	3454	LH	HL	0.290322580645161
miR-30b	IL2RA	3559	LH	HL	0.290322580645161
miR-29b	JARID2	3720	LH	HL	0.290322580645161
miR-29c	ENHO	375704	LH	HL	0.290322580645161
miR-152	MAP3K4	4216	HL	LH	0.290322580645161
miR-142-3p	MLL	4297	ML	LH	0.290322580645161
miR-363	NEFM	4741	HL	LH	0.290322580645161
miR-25	ATP2A2	488	HL	LH	0.290322580645161
miR-27a	OPA1	4976	LH	HL	0.290322580645161
miR-29c	PALM	5064	LH	HL	0.290322580645161
miR-186	PDE4D	5144	HL	LH	0.290322580645161
miR-24	NLK	51701	LH	HL	0.290322580645161
miR-27a	GFOD1	54438	LH	HL	0.290322580645161
miR-21	FAM63B	54629	ML	LH	0.290322580645161
miR-200c	PPM1B	5495	LH	HL	0.290322580645161
miR-30b	PPP3R1	5534	LH	HL	0.290322580645161
miR-23b	DEPDC1	55635	LH	HL	0.290322580645161
miR-142-3p	BTBD7	55727	HL	LH	0.290322580645161
miR-27a	ZNF395	55893	LH	HL	0.290322580645161
miR-25	SPHK2	56848	HL	LH	0.290322580645161
miR-30d	PSMD7	5713	LH	HL	0.290322580645161
miR-186	SENP7	57337	HL	LH	0.290322580645161
miR-30d	PTGFRN	5738	LH	ML	0.290322580645161
miR-30e	FNIP2	57600	LH	HL	0.290322580645161
miR-200b	KIAA1462	57608	LH	HL	0.290322580645161
miR-101	TSHZ3	57616	LH	HL	0.290322580645161
miR-376c	ARID4A	5926	HL	LH	0.290322580645161
miR-365	RIT1	6016	HL	LH	0.290322580645161
miR-30d	SLC22A23	63027	LH	HL	0.290322580645161
miR-874	MAP2K4	6416	HL	LH	0.290322580645161
miR-27a	SRSF1	6426	LH	HL	0.290322580645161
miR-25	FAM196A	642938	HL	LH	0.290322580645161
miR-143	RMND5A	64795	HL	LH	0.290322580645161
miR-363	BCL11B	64919	HL	LH	0.290322580645161
miR-365	BCL11B	64919	HL	LH	0.290322580645161
miR-25	TBX3	6926	HL	LH	0.290322580645161
miR-128	TMBIM6	7009	LH	HL	0.290322580645161
miR-25	TRIO	7204	HL	LH	0.290322580645161
miR-26a	PTP4A1	7803	LH	HL	0.290322580645161
miR-29b	PLEKHF2	79666	LH	HL	0.290322580645161
miR-30e	PEAK1	79834	LH	HL	0.290322580645161
miR-30d	TET1	80312	LH	HL	0.290322580645161
miR-101	CMIP	80790	LH	HL	0.290322580645161
miR-101	C6orf62	81688	LH	HL	0.290322580645161
miR-143	FAR1	84188	HL	LH	0.290322580645161
miR-140-5p	CUL3	8452	HL	LH	0.290322580645161
miR-363	NFATC2IP	84901	HL	LH	0.290322580645161
miR-30d	ALG10	84920	LH	ML	0.290322580645161
miR-29c	DGKD	8527	LH	HL	0.290322580645161
miR-29c	UNK	85451	LH	HL	0.290322580645161
miR-101	CDC14A	8556	LH	HL	0.290322580645161
miR-24	PIGS	94005	LH	HL	0.290322580645161
miR-30b	CEP41	95681	LH	HL	0.290322580645161
miR-92a	CD69	969	LH	HL	0.290322580645161
miR-23b	MAML1	9794	LH	HL	0.290322580645161
miR-27a	NR1D2	9975	LH	HL	0.290322580645161
miR-32	CXCL5	6374	HL	LH	0.289473684210526
let-7b	IGF2BP1	10642	LH	HL	0.283582089552239
miR-96	DDIT3	1649	LH	HL	0.283582089552239
miR-142-3p	C9orf72	203228	HL	LH	0.283582089552239
miR-132	SHANK2	22941	HL	LH	0.283582089552239
miR-24	ABCB9	23457	LH	HL	0.283582089552239
miR-494	MACC1	346389	HL	LH	0.283582089552239
miR-96	ITPR1	3708	LH	HL	0.283582089552239
miR-132	PGC	5225	HL	LH	0.283582089552239
miR-34a	SIDT1	54847	LH	HL	0.283582089552239
miR-320a	FAM160B1	57700	LH	HL	0.283582089552239
miR-429	SDC2	6383	LH	HL	0.283582089552239
miR-30e	SGCB	6443	LH	HL	0.283582089552239
miR-320a	WNK1	65125	LH	HL	0.283582089552239
miR-132	SLC2A1	6513	HL	LH	0.283582089552239
miR-34a	VEGFA	7422	LH	HL	0.283582089552239
miR-34a	ZNF551	90233	LH	HL	0.283582089552239
miR-30c	C12orf76	400073	LH	HL	0.28169014084507
miR-30c	FNDC3B	64778	LH	HL	0.28169014084507
miR-32	DCAF10	79269	HL	LH	0.28169014084507
miR-30a	SUV39H2	79723	LH	HL	0.28169014084507
miR-320a	SH2B3	10019	LH	HL	0.28125
miR-16	RBM6	10180	HL	LH	0.28125
miR-33a	TSPAN9	10867	LH	HL	0.28125
miR-155	WDR45	11152	HL	LH	0.28125
miR-132	ANKRD29	147463	HL	LH	0.28125
miR-221	CXADR	1525	LH	HL	0.28125
miR-30e	PRUNE2	158471	LH	HL	0.28125
miR-365	BMPER	168667	HL	LH	0.28125
miR-152	ADAMTS19	171019	HL	LM	0.28125
miR-142-3p	FNDC3A	22862	HL	LH	0.28125
miR-30b	FOXD1	2297	LH	HL	0.28125
miR-25	RGL1	23179	HL	LH	0.28125
miR-222	PLCL2	23228	LM	HL	0.28125
miR-29b	SUN1	23353	LH	HL	0.28125
miR-30b	BRD1	23774	LH	HL	0.28125
miR-141	CERS6	253782	LH	HL	0.28125
miR-96	GCNT1	2650	LH	HL	0.28125
miR-25	NPTN	27020	HL	LH	0.28125
miR-125a-3p	C18orf34	374864	HL	LH	0.28125
miR-29b	ARNT	405	LH	HL	0.28125
miR-16	MBD1	4152	HL	LH	0.28125
miR-92a	MPP1	4354	LH	HL	0.28125
miR-429	UBE2R2	54926	LH	ML	0.28125
miR-30e	TCP11L1	55346	LH	HL	0.28125
miR-30b	POGLUT1	56983	LH	HL	0.28125
miR-30b	BIRC6	57448	LH	HL	0.28125
miR-429	CNOT6	57472	LH	HL	0.28125
miR-152	BAHCC1	57597	HL	LH	0.28125
miR-30b	PITPNM2	57605	LH	HL	0.28125
miR-363	DPP10	57628	HL	LH	0.28125
miR-30e	FAM160B1	57700	LH	HL	0.28125
miR-96	SDC2	6383	LH	HL	0.28125
miR-205	IKZF4	64375	LM	HL	0.28125
miR-23b	STAG3L4	64940	LH	HL	0.28125
miR-152	SOX5	6660	HL	LH	0.28125
miR-24	SSTR1	6751	LH	HL	0.28125
miR-429	SURF4	6836	LH	HL	0.28125
miR-101	KDM6A	7403	LH	HL	0.28125
miR-342-3p	CA12	771	HL	LH	0.28125
miR-25	ZFYVE21	79038	HL	LH	0.28125
miR-30e	SLC41A2	84102	LH	HL	0.28125
miR-30b	SLC35B4	84912	LH	HL	0.28125
miR-30b	DGKD	8527	LH	HL	0.28125
miR-23b	DOCK7	85440	LH	HL	0.28125
miR-30a	DOCK7	85440	LH	HL	0.28125
miR-200c	WASF1	8936	LH	HL	0.28125
miR-30d	SOCS3	9021	LH	ML	0.28125
miR-23b	CDKN2AIPNL	91368	LH	HL	0.28125
miR-205	SERTAD2	9792	LH	HL	0.28125
miR-30b	SEPT7	989	LH	HL	0.28125
miR-424	CDC25B	994	LH	HL	0.28125
miR-200c	ANO6	196527	LH	HL	0.277777777777778
miR-32	RGS17	26575	HL	LH	0.277777777777778
miR-21	NTF3	4908	ML	LH	0.277777777777778
miR-186	YAF2	10138	HL	LH	0.276923076923077
miR-363	GDF11	10220	HL	LH	0.276923076923077
miR-30c	VAT1	10493	LH	HL	0.276923076923077
miR-24	SPIN1	10927	LH	HL	0.276923076923077
miR-103	TLK2	11011	HL	LH	0.276923076923077
miR-16	CHD2	1106	HL	LH	0.276923076923077
miR-221	ADAMTS6	11174	LH	HL	0.276923076923077
miR-429	FMNL2	114793	LH	HL	0.276923076923077
miR-96	SLC26A9	115019	LH	HL	0.276923076923077
miR-30c	LRRK2	120892	LM	HL	0.276923076923077
miR-30c	LSM14B	149986	LH	HL	0.276923076923077
miR-425	CTNND1	1500	HL	LH	0.276923076923077
miR-205	AMOT	154796	LH	HL	0.276923076923077
miR-16	AMOTL1	154810	HL	LH	0.276923076923077
miR-30c	DENND5B	160518	LH	HL	0.276923076923077
miR-320a	GLIS3	169792	LH	HL	0.276923076923077
miR-378	DYRK1A	1859	LH	HL	0.276923076923077
miR-27a	EIF5	1983	LH	HL	0.276923076923077
miR-205	TAPT1	202018	LH	HL	0.276923076923077
miR-205	EREG	2069	LH	HL	0.276923076923077
miR-142-3p	JMJD1C	221037	HL	LH	0.276923076923077
miR-224	FGF14	2259	HL	LH	0.276923076923077
miR-429	TFEC	22797	LH	HL	0.276923076923077
miR-132	NTNG1	22854	HL	LH	0.276923076923077
miR-132	FKBP2	2286	HL	LH	0.276923076923077
miR-145	ZNF423	23090	HL	LH	0.276923076923077
miR-200c	LPIN1	23175	LH	HL	0.276923076923077
miR-103	PLCB1	23236	HL	LH	0.276923076923077
miR-107	PLCB1	23236	HL	LH	0.276923076923077
miR-140-5p	ANKRD12	23253	HL	LH	0.276923076923077
miR-23b	KLHL18	23276	LH	HL	0.276923076923077
miR-429	TARDBP	23435	LH	ML	0.276923076923077
miR-30b	LCLAT1	253558	LH	HL	0.276923076923077
miR-494	LCORL	254251	HL	LH	0.276923076923077
miR-320a	DCAF12	25853	LH	HL	0.276923076923077
miR-155	HERC4	26091	HL	LH	0.276923076923077
miR-132	SALL3	27164	HL	LH	0.276923076923077
miR-103	DISC1	27185	HL	LH	0.276923076923077
miR-29b	SYPL2	284612	LH	HL	0.276923076923077
miR-221	C3orf70	285382	LH	HL	0.276923076923077
miR-424	GRM7	2917	HL	LH	0.276923076923077
miR-16	NXPH1	30010	HL	LH	0.276923076923077
miR-30a	HELLS	3070	LH	HL	0.276923076923077
miR-205	HNRNPK	3190	LH	HL	0.276923076923077
miR-320a	HSPA4	3308	LH	HL	0.276923076923077
miR-29b	SMTNL2	342527	LH	HL	0.276923076923077
miR-30c	ITGB3	3690	LH	HL	0.276923076923077
miR-30d	JARID2	3720	LH	HL	0.276923076923077
miR-96	CENPP	401541	LH	HL	0.276923076923077
miR-374b	MECP2	4204	HL	LH	0.276923076923077
miR-200c	MGAT3	4248	LH	HL	0.276923076923077
miR-424	MLLT6	4302	LH	HL	0.276923076923077
miR-200c	MYLK	4638	LH	HL	0.276923076923077
miR-30a	NOTCH1	4851	LH	HL	0.276923076923077
miR-374b	NOVA1	4857	HL	LH	0.276923076923077
miR-183	NR4A2	4929	LH	ML	0.276923076923077
miR-224	ORC4	5000	HM	LH	0.276923076923077
miR-30d	PPPDE1	51029	LH	HL	0.276923076923077
miR-27a	GLTP	51228	LH	HL	0.276923076923077
miR-96	AMOTL2	51421	LH	HL	0.276923076923077
miR-27a	PDK4	5166	LH	HL	0.276923076923077
miR-155	CAB39	51719	HL	LH	0.276923076923077
miR-30c	PLAGL2	5326	LH	HL	0.276923076923077
miR-363	ATRX	546	HL	LH	0.276923076923077
miR-183	LRRC1	55227	LH	ML	0.276923076923077
miR-205	PRKCE	5581	LH	HL	0.276923076923077
miR-25	FMN2	56776	HL	LH	0.276923076923077
miR-200b	PELI2	57161	HL	LH	0.276923076923077
miR-30c	FAM160B1	57700	LH	HL	0.276923076923077
miR-16	PTPRJ	5795	HL	LH	0.276923076923077
miR-320a	RAD23B	5887	LH	HL	0.276923076923077
miR-145	RAD51B	5890	HL	LH	0.276923076923077
miR-30c	BCL9	607	LH	HL	0.276923076923077
miR-155	RREB1	6239	HL	LH	0.276923076923077
miR-30e	BDNF	627	LH	HL	0.276923076923077
miR-92a	ABCG4	64137	LH	HL	0.276923076923077
miR-152	RMND5A	64795	HL	LH	0.276923076923077
miR-378	METTL4	64863	LH	HL	0.276923076923077
miR-222	ST8SIA1	6489	LH	HL	0.276923076923077
miR-374b	RAPH1	65059	HL	LH	0.276923076923077
miR-374b	SLCO2A1	6578	LH	HL	0.276923076923077
miR-107	ZBTB10	65986	HL	LH	0.276923076923077
miR-320a	SMARCD2	6603	LH	HL	0.276923076923077
miR-132	SOX5	6660	HL	LH	0.276923076923077
miR-30e	SOX12	6666	LH	HL	0.276923076923077
miR-429	TAF4	6874	LH	HL	0.276923076923077
miR-30b	TAF4B	6875	LH	HL	0.276923076923077
miR-30e	TIMP2	7077	LH	HL	0.276923076923077
miR-30b	SEC62	7095	LH	HL	0.276923076923077
miR-429	UBE2B	7320	LH	HL	0.276923076923077
miR-320a	YWHAZ	7534	LH	HL	0.276923076923077
miR-24	SECISBP2	79048	LH	HL	0.276923076923077
miR-200c	TBL1XR1	79718	LH	HL	0.276923076923077
miR-103	SVEP1	79987	HL	LH	0.276923076923077
miR-30b	WDR26	80232	LH	HL	0.276923076923077
miR-196a	HMGA2	8091	HL	LH	0.276923076923077
miR-27a	SGPP1	81537	LH	HL	0.276923076923077
miR-96	ANKRD27	84079	LH	HL	0.276923076923077
miR-494	CUL3	8452	HL	LH	0.276923076923077
miR-23b	KBTBD8	84541	LH	HL	0.276923076923077
miR-374b	TNRC18	84629	LH	HL	0.276923076923077
miR-21	CBX4	8535	ML	LH	0.276923076923077
miR-16	ZCCHC3	85364	LH	HL	0.276923076923077
let-7a	RTCD1	8634	LH	HL	0.276923076923077
miR-27a	ALDH4A1	8659	LH	HL	0.276923076923077
miR-320a	ANKRD13A	88455	LH	HL	0.276923076923077
miR-23b	CCNG1	900	LH	HL	0.276923076923077
miR-21	LRRFIP1	9208	HL	LH	0.276923076923077
miR-125a-3p	TRIP12	9320	HL	LH	0.276923076923077
miR-34a	FOXP2	93986	LH	HL	0.276923076923077
miR-140-5p	RBM39	9584	HL	LH	0.276923076923077
miR-140-5p	HS2ST1	9653	HL	LH	0.276923076923077
miR-107	PPP6R2	9701	HL	LH	0.276923076923077
miR-29b	MAFB	9935	LH	HL	0.276923076923077
miR-429	FRS2	10818	LH	HL	0.27536231884058
miR-378	C7orf60	154743	LH	HL	0.27536231884058
miR-132	DUSP9	1852	HL	LH	0.27536231884058
miR-30c	EIF2C3	192669	LH	HL	0.27536231884058
miR-205	SYPL2	284612	LH	HL	0.27536231884058
miR-494	ATP7A	538	HL	LH	0.27536231884058
miR-152	DGCR8	54487	HL	LH	0.27536231884058
miR-429	FAM46C	54855	LH	HL	0.27536231884058
miR-374b	CREB3L2	64764	HL	LH	0.27536231884058
miR-429	ST3GAL2	6483	LH	HL	0.27536231884058
miR-152	UCP3	7352	HL	LH	0.27536231884058
miR-32	UVRAG	7405	HL	LH	0.27536231884058
miR-376c	FRY	10129	HL	LH	0.26984126984127
miR-424	SPTLC1	10558	LH	HL	0.26984126984127
miR-141	CDC42EP3	10602	LH	HL	0.26984126984127
miR-363	TOB2	10766	HL	LH	0.26984126984127
miR-30e	HBS1L	10767	LH	HL	0.26984126984127
miR-32	MTHFD2	10797	LH	HL	0.26984126984127
miR-30e	CBX3	11335	LH	HL	0.26984126984127
miR-30b	ESCO1	114799	LH	HL	0.26984126984127
miR-26a	NUS1	116150	LH	HL	0.26984126984127
miR-101	JDP2	122953	LH	HL	0.26984126984127
miR-30c	COL9A3	1299	LH	HL	0.26984126984127
miR-101	COL12A1	1303	LH	HL	0.26984126984127
miR-200c	DCBLD2	131566	LH	HL	0.26984126984127
miR-30b	PLEKHA7	144100	LH	HL	0.26984126984127
miR-342-3p	TTBK2	146057	HL	LH	0.26984126984127
miR-141	SLC30A7	148867	LH	HL	0.26984126984127
miR-429	ZNF362	149076	LH	ML	0.26984126984127
miR-155	CTNNB1	1499	HL	LH	0.26984126984127
miR-103	CTNND1	1500	HL	LH	0.26984126984127
miR-30d	DENND5B	160518	LH	HL	0.26984126984127
miR-363	GPR180	160897	HL	LH	0.26984126984127
miR-30e	DMD	1756	LH	HL	0.26984126984127
miR-200b	DNMT3B	1789	LH	HL	0.26984126984127
miR-107	EIF2C4	192670	HL	LH	0.26984126984127
miR-424	ZNF367	195828	LH	HL	0.26984126984127
miR-128	AK2	204	LH	HL	0.26984126984127
miR-30b	EXTL2	2135	LH	HL	0.26984126984127
miR-101	FBN2	2201	LH	HL	0.26984126984127
miR-23b	RRAS2	22800	MH	HL	0.26984126984127
miR-101	OTUD3	23252	LH	HL	0.26984126984127
miR-101	ANKS1A	23294	LH	HL	0.26984126984127
miR-30b	SIK3	23387	LH	HL	0.26984126984127
miR-27a	RYBP	23429	LH	HM	0.26984126984127
miR-378	DDAH1	23576	LH	HL	0.26984126984127
let-7b	TMEM2	23670	LH	HL	0.26984126984127
miR-96	FYN	2534	LH	HL	0.26984126984127
miR-200c	MMS22L	253714	LH	HL	0.26984126984127
miR-107	CXorf23	256643	HL	LH	0.26984126984127
miR-30b	TAB3	257397	LH	HL	0.26984126984127
miR-101	SULT4A1	25830	LH	HL	0.26984126984127
miR-30b	GALNT3	2591	LH	HL	0.26984126984127
miR-30d	GALNT3	2591	LH	ML	0.26984126984127
miR-320a	SIN3A	25942	LH	HL	0.26984126984127
miR-200c	UBXN7	26043	LH	HL	0.26984126984127
miR-101	WSB1	26118	LH	HL	0.26984126984127
miR-200b	GATA2	2624	HL	LH	0.26984126984127
miR-200c	AMFR	267	LH	HL	0.26984126984127
miR-16	AFF4	27125	HL	LH	0.26984126984127
miR-155	GNAS	2778	HL	LH	0.26984126984127
miR-16	ZBTB44	29068	HL	LH	0.26984126984127
miR-30e	GRHL1	29841	LH	HL	0.26984126984127
miR-92a	HIVEP1	3096	LH	HL	0.26984126984127
miR-140-5p	IGSF3	3321	HL	LH	0.26984126984127
miR-27a	ID3	3399	LH	HL	0.26984126984127
miR-7	IDS	3423	HL	LH	0.26984126984127
miR-30b	ITGB3	3690	LH	HL	0.26984126984127
let-7a	KRAS	3845	LH	HL	0.26984126984127
miR-200c	RND3	390	LH	HL	0.26984126984127
miR-186	LAMP1	3916	HL	LH	0.26984126984127
miR-30b	LRP6	4040	LH	HL	0.26984126984127
miR-16	NBR1	4077	HL	LH	0.26984126984127
miR-221	MYBL1	4603	LH	HL	0.26984126984127
miR-424	MYBL1	4603	LH	HL	0.26984126984127
miR-363	NF1	4763	HL	LH	0.26984126984127
miR-320a	NRL	4901	LH	HL	0.26984126984127
miR-424	OTX1	5013	ML	LH	0.26984126984127
miR-152	INO80	54617	HL	LH	0.26984126984127
miR-16	FAM63B	54629	HL	LH	0.26984126984127
miR-26a	ASPN	54829	LH	HL	0.26984126984127
miR-200c	FAM120C	54954	LH	HM	0.26984126984127
miR-107	BSDC1	55108	HL	LH	0.26984126984127
miR-30b	PCMTD2	55251	LH	HL	0.26984126984127
miR-141	MCOLN3	55283	LH	HL	0.26984126984127
miR-214	HIF1AN	55662	HL	LM	0.26984126984127
miR-200c	FGD6	55785	LH	HL	0.26984126984127
miR-25	JPH2	57158	HL	LH	0.26984126984127
miR-30e	ATP8B2	57198	LH	HL	0.26984126984127
miR-29b	SMEK2	57223	LH	HL	0.26984126984127
miR-30c	BIRC6	57448	LH	HL	0.26984126984127
miR-30d	INTS2	57508	LH	ML	0.26984126984127
miR-143	XPO5	57510	HL	LH	0.26984126984127
miR-30b	MIB1	57534	LH	HL	0.26984126984127
miR-26a	MICAL3	57553	LH	HL	0.26984126984127
miR-30d	FNIP2	57600	LH	ML	0.26984126984127
miR-30b	EPG5	57724	LH	HL	0.26984126984127
miR-23b	PTPN11	5781	MH	HL	0.26984126984127
miR-141	PTPRD	5789	LH	HL	0.26984126984127
miR-24	KDM5A	5927	LH	HL	0.26984126984127
miR-363	RGS3	5998	HL	LH	0.26984126984127
miR-155	BCORL1	63035	HM	LH	0.26984126984127
miR-141	ELMO2	63916	LH	HL	0.26984126984127
miR-363	MAP2K4	6416	HL	LH	0.26984126984127
miR-363	FAM196A	642938	HL	LH	0.26984126984127
miR-25	SGK1	6446	HL	LH	0.26984126984127
miR-23b	IPPK	64768	MH	HL	0.26984126984127
miR-125a-3p	MEAF6	64769	HL	LH	0.26984126984127
miR-30d	FNDC3B	64778	LH	ML	0.26984126984127
miR-27a	AIDA	64853	LH	HL	0.26984126984127
miR-200c	SURF4	6836	LH	HL	0.26984126984127
miR-30e	SURF4	6836	LH	HL	0.26984126984127
miR-101	TAL1	6886	LH	HL	0.26984126984127
miR-200c	TBP	6908	LH	HL	0.26984126984127
miR-30b	TIA1	7072	LH	HL	0.26984126984127
miR-30d	TIA1	7072	LH	ML	0.26984126984127
miR-200c	VEGFA	7422	LH	HL	0.26984126984127
miR-141	WIPF1	7456	LH	HL	0.26984126984127
miR-30b	ZNF711	7552	LH	HL	0.26984126984127
miR-155	ZNF236	7776	HL	LH	0.26984126984127
miR-145	PRDM2	7799	HL	LH	0.26984126984127
miR-200c	PTP4A1	7803	LH	HL	0.26984126984127
miR-30a	PTP4A1	7803	LH	HL	0.26984126984127
miR-503	KIAA0226L	80183	LH	HL	0.26984126984127
miR-30b	PAAF1	80227	LH	HL	0.26984126984127
miR-320a	TNKS2	80351	LH	HL	0.26984126984127
miR-32	ANP32E	81611	LH	HL	0.26984126984127
miR-30a	ZNF644	84146	LH	HL	0.26984126984127
miR-107	CHD6	84181	HL	LH	0.26984126984127
miR-155	FAR1	84188	HL	LH	0.26984126984127
miR-376c	ING5	84289	HL	LH	0.26984126984127
miR-186	CUL3	8452	HL	LH	0.26984126984127
miR-145	UNC119B	84747	HL	LM	0.26984126984127
miR-30e	SOCS1	8651	LH	HL	0.26984126984127
miR-186	EIF3A	8661	HL	LH	0.26984126984127
miR-103	HERC2	8924	HL	LH	0.26984126984127
miR-107	NAV1	89796	HL	LH	0.26984126984127
miR-24	LIMD1	8994	LH	HL	0.26984126984127
miR-320a	C12orf29	91298	LH	HL	0.26984126984127
miR-103	WDR20	91833	HL	MH	0.26984126984127
miR-363	ARRDC4	91947	HL	LH	0.26984126984127
miR-200b	KLF4	9314	HL	LH	0.26984126984127
miR-141	FOXP2	93986	LH	HL	0.26984126984127
miR-200b	GAL3ST1	9514	LH	HL	0.26984126984127
miR-30b	CLOCK	9575	LH	HL	0.26984126984127
miR-26a	NFE2L3	9603	LH	HL	0.26984126984127
miR-363	ARHGEF10	9639	HL	LH	0.26984126984127
miR-30a	MAML1	9794	LH	HL	0.26984126984127
miR-363	SPOCK2	9806	HL	LH	0.26984126984127
miR-141	ZEB2	9839	LH	HL	0.26984126984127
miR-16	CEP350	9857	HL	LH	0.26984126984127
miR-30b	ZBED4	9889	LH	HL	0.26984126984127
miR-30d	SEPT7	989	LH	ML	0.26984126984127
miR-32	OXSR1	9943	LH	HL	0.26984126984127
miR-142-3p	DMTF1	9988	HL	LH	0.26984126984127
miR-374b	SCN5A	6331	HL	LH	0.266666666666667
miR-200c	CDKN1B	1027	LH	HL	0.264705882352941
miR-28-5p	SF3A1	10291	LH	ML	0.264705882352941
miR-320a	PCGF3	10336	LH	HL	0.264705882352941
miR-21	STAG2	10735	HL	LH	0.264705882352941
miR-96	SPIN1	10927	LH	HL	0.264705882352941
miR-32	PCMTD1	115294	HL	LH	0.264705882352941
miR-30d	COL13A1	1305	LH	HL	0.264705882352941
miR-30e	COL13A1	1305	LH	HL	0.264705882352941
miR-30c	FAM81A	145773	LH	HL	0.264705882352941
miR-205	GLIS3	169792	LH	HL	0.264705882352941
miR-374b	DMD	1756	LH	HL	0.264705882352941
miR-30c	SIK3	23387	LH	HL	0.264705882352941
miR-30a	PDSS1	23590	LH	HL	0.264705882352941
miR-30d	GPR124	25960	LH	HL	0.264705882352941
miR-429	UBXN7	26043	LH	HL	0.264705882352941
miR-16	ANK3	288	HL	LH	0.264705882352941
miR-107	IGSF3	3321	HL	LH	0.264705882352941
miR-101	KCNA5	3741	LH	HL	0.264705882352941
miR-132	SMAD5	4090	HL	LH	0.264705882352941
miR-96	TRIM37	4591	LH	HL	0.264705882352941
miR-26a	PFKFB3	5209	LH	HL	0.264705882352941
miR-363	STX17	55014	HL	LH	0.264705882352941
miR-30c	FGD6	55785	LH	HL	0.264705882352941
miR-32	ABHD13	84945	HL	LH	0.264705882352941
miR-30c	DGKD	8527	LH	HL	0.264705882352941
miR-16	MTMR3	8897	HL	LH	0.264705882352941
miR-424	YTHDC1	91746	HL	LH	0.264705882352941
miR-132	DCLK1	9201	HL	LH	0.264705882352941
miR-30c	SEPT7	989	LH	HL	0.264705882352941
miR-145	ARPC5	10092	HL	LH	0.261538461538462
miR-320a	EFS	10278	LH	HL	0.261538461538462
miR-374b	CELF2	10659	LH	HL	0.261538461538462
miR-143	TOB2	10766	HL	LH	0.261538461538462
miR-200c	DDIT4L	115265	LH	HL	0.261538461538462
miR-30d	RAB39B	116442	LH	HL	0.261538461538462
miR-27a	SPTY2D1	144108	LH	HL	0.261538461538462
miR-30c	EDA	1896	LH	HL	0.261538461538462
miR-30d	EPN2	22905	LH	HL	0.261538461538462
miR-30c	GPR124	25960	LH	HL	0.261538461538462
miR-30c	SACS	26278	LH	HL	0.261538461538462
miR-152	TNRC6A	27327	HL	LH	0.261538461538462
miR-324-5p	FAM19A2	338811	HL	LH	0.261538461538462
miR-145	GJB7	375519	HL	LH	0.261538461538462
miR-494	ZNF793	390927	HL	LH	0.261538461538462
miR-494	ARHGAP5	394	HL	LH	0.261538461538462
miR-155	HOOK1	51361	HL	LH	0.261538461538462
miR-363	BCL11A	53335	HL	LH	0.261538461538462
miR-29b	BRWD1	54014	LH	HL	0.261538461538462
miR-429	EIF5A2	56648	LH	HL	0.261538461538462
miR-152	DOCK6	57572	HL	LH	0.261538461538462
miR-221	IKZF4	64375	LH	HL	0.261538461538462
miR-30c	SGCB	6443	LH	HL	0.261538461538462
miR-30b	SP4	6671	LH	HL	0.261538461538462
miR-27a	ADAMTS10	81794	LH	HL	0.261538461538462
let-7c	RTCD1	8634	LH	HL	0.261538461538462
miR-374b	ZEB2	9839	LH	HL	0.261538461538462
miR-125a-3p	PLEKHM1	9842	HL	LH	0.261538461538462
miR-30c	GFPT2	9945	LH	HL	0.261538461538462
miR-92a	CXXC5	51523	LH	HL	0.26027397260274
miR-30a	TLL2	7093	LH	HL	0.26027397260274
miR-155	COL21A1	81578	HL	LH	0.26027397260274
miR-30c	PPTC7	160760	LH	HL	0.257142857142857
miR-186	TMEM184A	202915	HL	LH	0.257142857142857
miR-424	FBXO33	254170	HL	LH	0.257142857142857
miR-320a	PPPDE1	51029	LH	HL	0.257142857142857
miR-92a	DACT1	51339	LH	HL	0.257142857142857
miR-374b	RSF1	51773	HL	LH	0.257142857142857
miR-424	PTPRJ	5795	HL	LH	0.257142857142857
miR-186	CREB3L2	64764	HL	LH	0.257142857142857
miR-23b	GPBP1	65056	ML	LH	0.257142857142857
miR-143	NUAK2	81788	HL	LH	0.257142857142857
miR-200b	TMEM170B	100113407	LH	HL	0.253968253968254
miR-92a	TOB1	10140	LH	HL	0.253968253968254
miR-30d	VAT1	10493	LH	HL	0.253968253968254
miR-376c	CPLX2	10814	HL	LH	0.253968253968254
miR-107	PRRT2	112476	HL	LH	0.253968253968254
miR-363	CHRM5	1133	HL	LH	0.253968253968254
miR-25	DTX2	113878	HL	LH	0.253968253968254
miR-16	FBXO17	115290	HL	LH	0.253968253968254
miR-29c	MED12L	116931	LH	HL	0.253968253968254
miR-125a-3p	TYW3	127253	HL	LH	0.253968253968254
miR-200b	CPD	1362	LH	HL	0.253968253968254
miR-16	PAQR3	152559	HL	LH	0.253968253968254
miR-155	FAM91A1	157769	ML	LH	0.253968253968254
miR-30d	PRUNE2	158471	LH	HL	0.253968253968254
miR-152	GADD45A	1647	HL	LH	0.253968253968254
miR-320a	EIF2B1	1967	LH	HL	0.253968253968254
miR-103	CC2D1B	200014	HL	LH	0.253968253968254
miR-128	NAIF1	203245	LH	HL	0.253968253968254
miR-30d	EPHB2	2048	LH	HL	0.253968253968254
miR-25	HIPK1	204851	HL	LH	0.253968253968254
miR-29c	ETV6	2120	LH	HL	0.253968253968254
miR-103	FLOT2	2319	HL	LH	0.253968253968254
miR-378	DCAF12	25853	MH	HL	0.253968253968254
miR-200c	CLIC4	25932	LH	HL	0.253968253968254
miR-363	TMEM87A	25963	HL	LH	0.253968253968254
miR-214	ZBTB20	26137	HL	LH	0.253968253968254
miR-342-3p	DDX25	29118	HL	LH	0.253968253968254
miR-26a	YPEL1	29799	LH	HL	0.253968253968254
miR-16	KRTAP11-1	337880	HL	LH	0.253968253968254
miR-16	SYT10	341359	HL	LH	0.253968253968254
miR-363	ITGA5	3678	HL	LH	0.253968253968254
miR-363	KCNC4	3749	HL	LH	0.253968253968254
miR-342-3p	LAMC2	3918	HL	LH	0.253968253968254
miR-27a	LIFR	3977	LH	HM	0.253968253968254
miR-16	LMO7	4008	HL	LH	0.253968253968254
miR-224	MAFG	4097	HL	LH	0.253968253968254
miR-7	MAFG	4097	HL	LH	0.253968253968254
miR-21	MATN2	4147	ML	LH	0.253968253968254
miR-155	MEIS1	4211	HL	LH	0.253968253968254
miR-152	NHS	4810	HL	LH	0.253968253968254
miR-103	ATP1B2	482	HL	LH	0.253968253968254
miR-205	NOTCH2	4853	LH	HL	0.253968253968254
miR-494	NOVA1	4857	HL	LH	0.253968253968254
miR-874	NRCAM	4897	HL	LH	0.253968253968254
miR-25	NOX4	50507	HL	LH	0.253968253968254
miR-23b	PFKFB4	5210	LH	HL	0.253968253968254
miR-128	PANK1	53354	LH	HL	0.253968253968254
miR-27a	BRWD1	54014	LH	HL	0.253968253968254
miR-224	GTPBP2	54676	HL	LH	0.253968253968254
miR-21	TET2	54790	HL	LH	0.253968253968254
miR-874	TET2	54790	HL	LH	0.253968253968254
miR-101	LRRC1	55227	LH	HL	0.253968253968254
miR-16	PPP2R5C	5527	HL	LH	0.253968253968254
miR-363	FMN2	56776	HL	LH	0.253968253968254
miR-27a	POGLUT1	56983	LH	HL	0.253968253968254
miR-16	PTCH1	5727	HL	LH	0.253968253968254
miR-363	REXO1	57455	HL	LH	0.253968253968254
miR-320a	TWF1	5756	LH	HL	0.253968253968254
miR-363	PCDH10	57575	HL	LH	0.253968253968254
miR-25	PVRL1	5818	HL	LH	0.253968253968254
miR-221	RAB1A	5861	LH	HL	0.253968253968254
miR-363	PRDM13	59336	HL	LH	0.253968253968254
miR-25	ROBO2	6092	HL	LH	0.253968253968254
miR-30c	SCN8A	6334	LH	HL	0.253968253968254
miR-30b	LMBR1	64327	LH	HL	0.253968253968254
miR-342-3p	RMND5A	64795	HM	LH	0.253968253968254
miR-29c	ZBTB10	65986	LH	HL	0.253968253968254
miR-429	TIMP2	7077	LH	HL	0.253968253968254
miR-371-5p	ZNF192	7745	HL	LH	0.253968253968254
miR-376a	ATP13A3	79572	HL	LH	0.253968253968254
miR-103	RAB1B	81876	HL	LH	0.253968253968254
miR-30d	CAPZA1	829	LH	HL	0.253968253968254
miR-96	ARHGAP24	83478	LH	HL	0.253968253968254
miR-155	CUL4B	8450	HL	LH	0.253968253968254
miR-363	AIFM2	84883	HL	LH	0.253968253968254
miR-29c	CSDA	8531	LH	HL	0.253968253968254
miR-378	KSR1	8844	LH	HL	0.253968253968254
miR-23b	C12orf23	90488	LH	HL	0.253968253968254
miR-27a	SCAF11	9169	LH	ML	0.253968253968254
miR-29c	SCAF11	9169	LH	HL	0.253968253968254
miR-30b	GCFC1	94104	LH	HL	0.253968253968254
miR-152	QKI	9444	HL	LH	0.253968253968254
miR-21	PHF14	9678	ML	LH	0.253968253968254
miR-205	ZEB2	9839	LH	HL	0.253968253968254
miR-25	SNAP91	9892	HL	LH	0.253968253968254
let-7b	RBM19	9904	LH	HL	0.253968253968254
miR-107	CDC27	996	HL	LM	0.253968253968254
miR-224	USP3	9960	HL	LH	0.253968253968254
miR-30d	ARL4C	10123	LH	HL	0.25
miR-106b	CDKN1A	1026	HL	LH	0.25
miR-205	SORBS1	10580	LH	HL	0.25
miR-363	EXOC5	10640	HL	LH	0.25
miR-30b	SEC24A	10802	LH	HL	0.25
miR-103	FERMT2	10979	LH	ML	0.25
miR-374b	ADAMTS6	11174	LH	HL	0.25
miR-152	CLCN6	1185	HL	LH	0.25
miR-320a	ZNF664	144348	LH	HL	0.25
miR-34a	EML5	161436	LH	HL	0.25
miR-145	AP2B1	163	HL	LH	0.25
miR-29b	DLG1	1739	LH	HL	0.25
miR-26b	EIF5	1983	LH	HL	0.25
miR-107	CC2D1B	200014	HL	LH	0.25
miR-132	FGF7	2252	ML	LH	0.25
miR-21	BAHD1	22893	ML	LH	0.25
miR-27a	TTC39A	22996	LH	HL	0.25
miR-155	KIF1B	23095	HL	LH	0.25
miR-107	FLOT2	2319	HL	LH	0.25
miR-143	ANKRD12	23253	HL	LH	0.25
miR-26a	TMEM2	23670	LH	HL	0.25
miR-128	CLIC4	25932	LH	HL	0.25
miR-96	GPR124	25960	LH	HL	0.25
miR-30e	SACS	26278	LH	HL	0.25
miR-26b	CHORDC1	26973	LH	HL	0.25
miR-92a	RNF11	26994	LH	HL	0.25
miR-200b	FHOD1	29109	LH	HL	0.25
miR-30a	SPOPL	339745	LH	HL	0.25
miR-29b	IGF1	3479	LH	HL	0.25
miR-30b	IRF4	3662	LH	HL	0.25
miR-23b	FOXO4	4303	LH	HL	0.25
miR-30a	MYBL2	4605	LH	HL	0.25
miR-200b	MYLK	4638	LH	HL	0.25
miR-143	MYO6	4646	HL	LH	0.25
miR-224	ATP2B4	493	HL	LH	0.25
miR-101	ZNF295	49854	LH	HL	0.25
miR-145	FAM108B1	51104	HL	LH	0.25
miR-143	ATP6V1A	523	HL	LH	0.25
miR-30e	C21orf91	54149	LH	HL	0.25
miR-371-5p	TMEM106B	54664	HL	LH	0.25
miR-342-3p	ST7L	54879	HL	LH	0.25
miR-145	C14orf119	55017	HL	LH	0.25
miR-21	AIM1L	55057	HL	LH	0.25
miR-30c	SETD5	55209	LH	HL	0.25
miR-30a	PPP3CB	5532	LH	HL	0.25
miR-30e	PPP3R1	5534	LH	HL	0.25
miR-34a	JPH3	57338	LH	HL	0.25
miR-125a-3p	RAP2B	5912	HL	LH	0.25
miR-30e	SCN8A	6334	LH	HL	0.25
miR-103	GREM2	64388	HL	LH	0.25
miR-27a	ZBTB10	65986	LH	HL	0.25
miR-186	ZFP36L1	677	HL	LH	0.25
miR-363	ELOVL4	6785	HL	LH	0.25
miR-1	UTRN	7402	HL	LH	0.25
miR-141	WNT5A	7474	LH	HL	0.25
miR-30d	SLC30A4	7782	LH	ML	0.25
miR-17	MAP3K12	7786	HL	LH	0.25
miR-30b	CACNB2	783	LH	HL	0.25
miR-30a	TET1	80312	LH	HL	0.25
miR-107	RAB1B	81876	HL	LH	0.25
miR-125a-3p	CAST	831	HL	LH	0.25
miR-363	FAR1	84188	HL	LH	0.25
miR-363	SLX4	84464	HL	LH	0.25
miR-30b	PPAPDC1B	84513	LH	HL	0.25
miR-224	SPRYD3	84926	HL	LH	0.25
miR-17	RUNX1	861	HL	LH	0.25
miR-34a	NCOA1	8648	LH	HL	0.25
miR-25	CHMP7	91782	HL	LH	0.25
miR-27a	MTSS1L	92154	LH	HL	0.25
miR-32	ADAMTSL1	92949	HM	LH	0.25
miR-376c	ADAMTSL1	92949	HL	LH	0.25
miR-103	PPP6R2	9701	HL	LH	0.25
miR-103	RIMS3	9783	HL	LH	0.25
miR-33a	TRIM6	117854	LH	HL	0.246575342465753
miR-424	C6orf204	387119	HL	LH	0.246575342465753
miR-32	FBXW7	55294	LH	HL	0.246575342465753
miR-23b	USP30	84749	LH	HL	0.246575342465753
miR-30c	TSPAN2	10100	LH	HL	0.246376811594203
miR-30c	COL13A1	1305	LH	HL	0.246376811594203
miR-32	COL19A1	1310	HL	LH	0.246376811594203
miR-200c	CYP1B1	1545	LH	HL	0.246376811594203
miR-143	AP2B1	163	HL	LH	0.246376811594203
miR-221	DCUN1D4	23142	LH	HL	0.246376811594203
miR-92a	SSBP3	23648	LH	HL	0.246376811594203
miR-30c	TAB3	257397	LH	HL	0.246376811594203
miR-200b	APPL1	26060	LH	HL	0.246376811594203
miR-103	ANK3	288	HL	LH	0.246376811594203
miR-320a	OLA1	29789	LH	HL	0.246376811594203
miR-128	HIC1	3090	HL	LH	0.246376811594203
miR-27a	ISL1	3670	LH	HL	0.246376811594203
miR-30d	ITGB3	3690	LH	HL	0.246376811594203
miR-92a	KCNC4	3749	HL	LH	0.246376811594203
miR-16	LRP2	4036	HL	LH	0.246376811594203
miR-30c	MBNL1	4154	LH	HM	0.246376811594203
miR-374b	ORC5	5001	HL	LH	0.246376811594203
miR-23b	ESRP1	54845	LH	HL	0.246376811594203
miR-30c	ETNK1	55500	LH	HL	0.246376811594203
miR-429	PTPRD	5789	LH	HL	0.246376811594203
miR-92a	SDC2	6383	LH	HL	0.246376811594203
miR-320a	SHMT1	6470	LH	HL	0.246376811594203
miR-30c	ZNF711	7552	LH	HL	0.246376811594203
miR-30c	EVI5	7813	LH	HL	0.246376811594203
miR-30c	CCDC6	8030	LH	HL	0.246376811594203
miR-30c	BTBD10	84280	LH	HM	0.246376811594203
miR-30e	PPAPDC1B	84513	LH	HL	0.246376811594203
miR-320a	NRP1	8829	LH	HL	0.246376811594203
miR-16	GCC2	9648	HL	LH	0.246376811594203
miR-221	ZFYVE16	9765	LH	HL	0.246376811594203
miR-30c	CD302	9936	LH	HL	0.246376811594203
miR-103	UPF2	26019	HL	LH	0.243243243243243
miR-374b	BACH2	60468	HL	LH	0.243243243243243
miR-374b	BCL11B	64919	HL	LH	0.243243243243243
miR-429	MARCH6	10299	LH	HL	0.242424242424242
miR-429	IPO8	10526	LH	HL	0.242424242424242
miR-33a	SLC25A25	114789	LH	HL	0.242424242424242
miR-30e	RAB39B	116442	LH	HL	0.242424242424242
miR-429	DCBLD2	131566	LH	HL	0.242424242424242
miR-214	MIPOL1	145282	HL	LH	0.242424242424242
miR-26a	CMTM4	146223	LH	HL	0.242424242424242
miR-429	CCNYL1	151195	LH	HL	0.242424242424242
miR-214	DMWD	1762	HL	LH	0.242424242424242
miR-96	EIF5	1983	LH	HL	0.242424242424242
miR-200b	LPIN1	23175	LH	HL	0.242424242424242
miR-30d	RGL1	23179	LH	HL	0.242424242424242
miR-16	KANK1	23189	HL	LH	0.242424242424242
miR-96	CAMTA1	23261	LH	ML	0.242424242424242
miR-494	MCF2L	23263	HL	LH	0.242424242424242
miR-140-5p	LPHN2	23266	HL	LH	0.242424242424242
miR-128	ANKS1A	23294	LH	HL	0.242424242424242
miR-205	CUX2	23316	LH	HL	0.242424242424242
miR-30b	MAGI3	260425	LH	HL	0.242424242424242
miR-30e	UBXN7	26043	LH	HL	0.242424242424242
miR-141	RANBP6	26953	LH	HL	0.242424242424242
miR-103	FOXP1	27086	HL	LH	0.242424242424242
miR-424	AFF4	27125	HL	LH	0.242424242424242
miR-30b	STK39	27347	LH	HL	0.242424242424242
miR-27a	ANK1	286	LH	HL	0.242424242424242
miR-200c	ATP11C	286410	LH	HL	0.242424242424242
miR-107	ANK3	288	HL	LH	0.242424242424242
miR-30b	SAP30BP	29115	LH	HL	0.242424242424242
miR-30e	ITGB3	3690	LH	HL	0.242424242424242
miR-320a	ARF1	375	LH	HL	0.242424242424242
miR-92a	MIA3	375056	HL	LH	0.242424242424242
miR-30c	LRP6	4040	LH	HL	0.242424242424242
miR-96	MAP3K3	4215	LH	HM	0.242424242424242
miR-27a	NEO1	4756	LH	HL	0.242424242424242
miR-30c	NFIB	4781	LH	HL	0.242424242424242
miR-429	NFIB	4781	LH	HL	0.242424242424242
miR-222	NTF3	4908	LH	HL	0.242424242424242
miR-429	MEX3C	51320	LH	HL	0.242424242424242
miR-451	CAB39	51719	HL	LH	0.242424242424242
miR-152	ATP7A	538	HL	LH	0.242424242424242
miR-429	UHRF1BP1	54887	LH	HL	0.242424242424242
miR-30c	USP47	55031	LH	HL	0.242424242424242
miR-320a	FIGN	55137	LH	HL	0.242424242424242
miR-92a	SLC25A36	55186	LH	HL	0.242424242424242
miR-224	RPRD1A	55197	HL	LH	0.242424242424242
miR-24	ETNK1	55500	LH	HL	0.242424242424242
miR-200c	ZNF280C	55609	LH	HL	0.242424242424242
miR-30c	TASP1	55617	LH	HL	0.242424242424242
miR-96	PRKCE	5581	LH	HL	0.242424242424242
miR-30e	TULP4	56995	LH	HL	0.242424242424242
miR-30a	PDSS2	57107	LH	HL	0.242424242424242
miR-16	PLEKHH1	57475	HL	LH	0.242424242424242
miR-92a	TWF1	5756	LH	HL	0.242424242424242
miR-26a	ARHGAP21	57584	LH	HL	0.242424242424242
miR-30c	EPG5	57724	LH	HL	0.242424242424242
miR-27a	PTPRJ	5795	LM	HL	0.242424242424242
miR-23b	RAD23B	5887	LH	HL	0.242424242424242
miR-371-5p	RPS6KA2	6196	HL	LH	0.242424242424242
miR-30c	SCN2A	6326	LH	HL	0.242424242424242
miR-140-5p	TNN	63923	HL	LH	0.242424242424242
miR-16	TSPYL2	64061	HL	LH	0.242424242424242
miR-183	GREM2	64388	HL	LH	0.242424242424242
miR-30c	ITSN1	6453	LH	HL	0.242424242424242
miR-33a	ST3GAL2	6483	LH	HL	0.242424242424242
miR-32	AURKA	6790	LH	HL	0.242424242424242
miR-30c	TAF4B	6875	LH	HL	0.242424242424242
miR-34a	TCOF1	6949	LH	HL	0.242424242424242
miR-128	NR2F2	7026	LH	HL	0.242424242424242
miR-424	WEE1	7465	HL	LH	0.242424242424242
miR-30b	C19orf50	79036	LH	HL	0.242424242424242
miR-27a	SEMA6D	80031	LH	HL	0.242424242424242
miR-224	TMX1	81542	HL	LH	0.242424242424242
miR-145	DNAL1	83544	HL	LH	0.242424242424242
miR-30a	CASP3	836	LH	HL	0.242424242424242
miR-424	SETD3	84193	HL	LH	0.242424242424242
miR-125a-3p	PPFIBP2	8495	HL	LH	0.242424242424242
miR-92a	RHPN2	85415	LH	HL	0.242424242424242
miR-96	ZC3H12C	85463	LH	ML	0.242424242424242
miR-96	SSH2	85464	LH	HL	0.242424242424242
miR-16	CDC14B	8555	HL	LH	0.242424242424242
miR-23b	RUNX1	861	ML	LH	0.242424242424242
miR-429	RNMT	8731	LH	HL	0.242424242424242
miR-34a	INA	9118	LH	HL	0.242424242424242
miR-424	C14orf43	91748	HL	LH	0.242424242424242
miR-429	ZMYM4	9202	LH	HL	0.242424242424242
miR-183	SRSF11	9295	LH	ML	0.242424242424242
miR-30e	TP53INP1	94241	LH	HM	0.242424242424242
miR-365	CREB5	9586	HL	LH	0.242424242424242
miR-30c	DZIP3	9666	LH	HL	0.242424242424242
miR-30d	GFPT2	9945	LH	HL	0.242424242424242
miR-23b	BET1	10282	LH	HL	0.23943661971831
miR-16	PRDM4	11108	HL	LH	0.23943661971831
miR-30d	PRRT2	112476	LH	HL	0.23943661971831
miR-103	SIK2	23235	HL	LH	0.23943661971831
miR-424	LPHN2	23266	HL	LH	0.23943661971831
miR-16	KY	339855	HL	LH	0.23943661971831
miR-30d	MYH11	4629	LH	HL	0.23943661971831
miR-221	CNOT2	4848	LH	HL	0.23943661971831
miR-222	CNOT2	4848	LH	HL	0.23943661971831
miR-503	PAM	5066	LH	HL	0.23943661971831
miR-33a	CRTAM	56253	HL	LH	0.23943661971831
miR-374b	YAF2	10138	HL	LH	0.238805970149254
miR-30e	PCGF3	10336	LH	HL	0.238805970149254
miR-33a	SEMA3A	10371	LH	HL	0.238805970149254
miR-429	ARIH2	10425	LH	ML	0.238805970149254
miR-30d	SEC24A	10802	LH	HL	0.238805970149254
miR-23b	LMAN2	10960	LH	HL	0.238805970149254
miR-30a	NUS1	116150	LH	HL	0.238805970149254
miR-365	AHSA2	130872	HL	LH	0.238805970149254
miR-24	FAM78B	149297	LH	HL	0.238805970149254
miR-128	C7orf60	154743	LH	HL	0.238805970149254
miR-16	DIAPH1	1729	HL	LH	0.238805970149254
miR-424	TMEM154	201799	HL	LH	0.238805970149254
miR-320a	ETS2	2114	LH	HL	0.238805970149254
miR-424	FGFR1	2260	HL	LH	0.238805970149254
miR-30c	DLGAP4	22839	LH	HL	0.238805970149254
miR-429	PCNX	22990	LH	HL	0.238805970149254
miR-132	MAPKBP1	23005	HL	LH	0.238805970149254
miR-128	EFR3A	23167	LH	HL	0.238805970149254
miR-429	TBC1D12	23232	LH	HL	0.238805970149254
miR-107	SIK2	23235	HL	LH	0.238805970149254
miR-429	DENND5A	23258	LH	HL	0.238805970149254
miR-30e	LPHN3	23284	LH	HL	0.238805970149254
miR-221	FMR1	2332	LH	HL	0.238805970149254
miR-125a-3p	KCNE1L	23630	HL	LH	0.238805970149254
miR-30d	EBF3	253738	LH	HL	0.238805970149254
miR-103	CXorf23	256643	HL	LH	0.238805970149254
miR-365	ANKRD17	26057	HL	LH	0.238805970149254
miR-183	SACS	26278	LH	ML	0.238805970149254
miR-371-5p	GPD2	2820	HL	LH	0.238805970149254
miR-363	FAM150B	285016	HL	LH	0.238805970149254
miR-125a-3p	SREK1IP1	285672	HL	LH	0.238805970149254
miR-424	ANK3	288	HL	LH	0.238805970149254
miR-424	ACACA	31	LH	HL	0.238805970149254
miR-32	HOXC8	3224	HL	LH	0.238805970149254
miR-152	ITGA5	3678	HL	LH	0.238805970149254
miR-21	RHOB	388	ML	LH	0.238805970149254
miR-374b	MMP14	4323	HL	LH	0.238805970149254
miR-30e	MYH11	4629	LH	HL	0.238805970149254
miR-186	ATP2B4	493	HL	LH	0.238805970149254
miR-26a	PHF20L1	51105	LH	HL	0.238805970149254
miR-23b	CSNK1G1	53944	ML	LH	0.238805970149254
miR-424	EPB41L4B	54566	LH	HL	0.238805970149254
miR-374b	ASPN	54829	LH	HL	0.238805970149254
miR-429	PPP2CA	5515	LH	ML	0.238805970149254
miR-23b	TMEM38B	55151	LH	HL	0.238805970149254
miR-142-3p	RPRD1A	55197	HL	LH	0.238805970149254
miR-34a	PPP2R3A	5523	LH	HL	0.238805970149254
miR-424	FBXW7	55294	HL	LH	0.238805970149254
miR-30b	ETNK1	55500	LH	HL	0.238805970149254
miR-30b	CHD7	55636	LH	HL	0.238805970149254
miR-374b	PRRG1	5638	HL	LH	0.238805970149254
miR-30b	C8orf4	56892	LH	HL	0.238805970149254
miR-200c	PAK7	57144	LH	HL	0.238805970149254
miR-143	ALS2	57679	HL	LH	0.238805970149254
miR-30d	RFX2	5990	LH	HL	0.238805970149254
miR-92a	RRBP1	6238	LH	HL	0.238805970149254
miR-374b	ATXN1	6310	HL	LH	0.238805970149254
miR-30b	FNDC3B	64778	LH	HL	0.238805970149254
miR-371-5p	CERK	64781	HL	LH	0.238805970149254
miR-140-5p	BMP2	650	HL	LH	0.238805970149254
miR-23b	MARCKSL1	65108	LH	HL	0.238805970149254
miR-152	SLC2A1	6513	HL	LH	0.238805970149254
miR-30d	NADK	65220	LH	HL	0.238805970149254
miR-96	SLC6A9	6536	LH	HL	0.238805970149254
miR-34a	SYN2	6854	LH	HL	0.238805970149254
miR-320a	TCEA1	6917	LH	HL	0.238805970149254
miR-214	TLE4	7091	HL	LH	0.238805970149254
miR-23b	TMPO	7112	LH	HL	0.238805970149254
miR-30e	WIPF1	7456	LH	HL	0.238805970149254
miR-30e	SLC30A4	7782	LH	HL	0.238805970149254
miR-320a	ELOVL6	79071	LH	HL	0.238805970149254
miR-494	ZFHX4	79776	HL	LH	0.238805970149254
miR-320a	CYBRD1	79901	LH	HL	0.238805970149254
miR-374b	WWC2	80014	HL	LH	0.238805970149254
miR-200b	SEMA6D	80031	LH	HL	0.238805970149254
miR-424	USP9X	8239	HL	LH	0.238805970149254
miR-96	EOMES	8320	LH	HL	0.238805970149254
miR-378	SOX7	83595	LH	HL	0.238805970149254
miR-374b	ARID5B	84159	HL	LH	0.238805970149254
miR-103	CHD6	84181	HL	LH	0.238805970149254
miR-16	CHD6	84181	HL	LH	0.238805970149254
miR-16	SETD3	84193	HL	LH	0.238805970149254
miR-200b	RECK	8434	LH	HL	0.238805970149254
miR-107	CUL4A	8451	HL	LH	0.238805970149254
miR-152	FAM73B	84895	HL	LH	0.238805970149254
miR-30a	SLC35B4	84912	LH	HL	0.238805970149254
miR-30b	DCAF5	8816	LH	HL	0.238805970149254
miR-200c	SYNJ1	8867	LH	HL	0.238805970149254
miR-23b	DZIP3	9666	MH	HL	0.238805970149254
miR-374b	CDA	978	HL	LH	0.238805970149254
miR-30d	ZEB2	9839	LH	HL	0.238805970149254
miR-30e	ZEB2	9839	LH	HL	0.238805970149254
miR-28-5p	SETDB1	9869	LH	HL	0.238805970149254
miR-28-5p	ZBED4	9889	LH	HL	0.238805970149254
miR-30e	ABCC9	10060	LH	HL	0.230769230769231
miR-29b	ARL4A	10124	LH	HL	0.230769230769231
miR-200c	MARCH6	10299	LH	HL	0.230769230769231
miR-451	CDKN2D	1032	LH	HL	0.230769230769231
miR-374b	CEBPB	1051	LH	HL	0.230769230769231
miR-27a	CELF2	10659	LH	HL	0.230769230769231
miR-30b	CFL2	1073	LH	HL	0.230769230769231
miR-32	AHCYL1	10768	HL	LH	0.230769230769231
miR-30d	FRS2	10818	LH	HL	0.230769230769231
miR-23b	PRDX3	10935	LH	HL	0.230769230769231
miR-200b	CHD2	1106	HL	LH	0.230769230769231
miR-30b	ERMAP	114625	LH	HL	0.230769230769231
miR-30e	NUS1	116150	LH	HL	0.230769230769231
miR-29b	MED12L	116931	LH	HL	0.230769230769231
miR-32	COL5A1	1289	HL	LH	0.230769230769231
miR-101	MAP3K8	1326	LH	HL	0.230769230769231
miR-34a	CR2	1380	LH	HL	0.230769230769231
miR-224	HGSNAT	138050	HL	LH	0.230769230769231
miR-32	SIRPA	140885	LH	HL	0.230769230769231
miR-152	CSF1	1435	HL	LH	0.230769230769231
miR-221	DYRK1A	1859	LH	HL	0.230769230769231
miR-23b	DYRK1A	1859	LH	HL	0.230769230769231
miR-30e	EDA	1896	LH	HL	0.230769230769231
miR-132	EIF4A2	1974	HL	LH	0.230769230769231
miR-107	EIF4B	1975	HL	LH	0.230769230769231
miR-374b	ENSA	2029	LH	HL	0.230769230769231
miR-30a	EPHB2	2048	LH	HL	0.230769230769231
miR-363	HIPK1	204851	HL	LH	0.230769230769231
miR-200c	EPS8	2059	LH	HL	0.230769230769231
miR-152	ESR1	2099	HL	LH	0.230769230769231
miR-181b	ESR1	2099	HL	LH	0.230769230769231
miR-874	ESR1	2099	HL	LH	0.230769230769231
miR-1	MECOM	2122	HL	LH	0.230769230769231
miR-200b	TFEC	22797	LH	HL	0.230769230769231
miR-30b	ZNF507	22847	LH	HL	0.230769230769231
miR-30b	FKBP3	2287	LH	HL	0.230769230769231
miR-30a	EPN2	22905	LH	HL	0.230769230769231
miR-30c	EPN2	22905	LH	HL	0.230769230769231
miR-30d	LIMCH1	22998	LH	HL	0.230769230769231
miR-25	PALLD	23022	HL	LH	0.230769230769231
miR-152	FLOT2	2319	HL	LH	0.230769230769231
miR-96	SYNE2	23224	LH	HL	0.230769230769231
miR-30b	KIAA1024	23251	LH	HL	0.230769230769231
miR-494	UFL1	23376	HL	LH	0.230769230769231
miR-183	SIK3	23387	LH	ML	0.230769230769231
miR-92a	PHF3	23469	LH	HL	0.230769230769231
miR-30d	R3HDM1	23518	LH	ML	0.230769230769231
miR-152	CADM1	23705	HL	LH	0.230769230769231
miR-29b	RNF214	257160	LH	HL	0.230769230769231
miR-30d	ZNF521	25925	LH	HL	0.230769230769231
miR-32	C20orf194	25943	HL	LH	0.230769230769231
miR-23b	LRIG1	26018	LH	HL	0.230769230769231
miR-424	GLCE	26035	MH	HL	0.230769230769231
miR-503	GLCE	26035	LH	HL	0.230769230769231
miR-183	LTN1	26046	LH	ML	0.230769230769231
miR-96	APPL1	26060	LH	HL	0.230769230769231
miR-23b	RAI14	26064	LH	HL	0.230769230769231
miR-30a	RAI14	26064	LH	HL	0.230769230769231
miR-25	LATS2	26524	HL	LH	0.230769230769231
miR-363	NPTN	27020	HL	LH	0.230769230769231
miR-103	AFF4	27125	HL	LH	0.230769230769231
miR-96	FILIP1	27145	LH	HL	0.230769230769231
miR-152	ZDHHC22	283576	HL	LH	0.230769230769231
miR-155	ARL10	285598	HL	LH	0.230769230769231
miR-363	GRIA3	2892	HL	LH	0.230769230769231
miR-376a	GRIK5	2901	HL	LH	0.230769230769231
miR-142-3p	ANKRD11	29123	ML	LH	0.230769230769231
miR-23b	HMGN2	3151	MH	HL	0.230769230769231
miR-30e	IGF2R	3482	LH	HL	0.230769230769231
miR-107	C18orf34	374864	HL	LH	0.230769230769231
miR-107	KCNC4	3749	HL	LH	0.230769230769231
miR-107	C6orf204	387119	HL	LH	0.230769230769231
miR-374b	LMX1A	4009	HL	LH	0.230769230769231
miR-874	LMX1A	4009	HL	LH	0.230769230769231
miR-363	MAN2A1	4124	HL	LM	0.230769230769231
miR-424	MBD1	4152	HL	LH	0.230769230769231
miR-33a	MAP3K3	4215	LH	HL	0.230769230769231
miR-30b	MYH11	4629	LH	HL	0.230769230769231
miR-30e	MYO5A	4644	LH	HL	0.230769230769231
miR-374b	MYO10	4651	HL	LH	0.230769230769231
miR-16	PPP1R12B	4660	HL	LH	0.230769230769231
miR-363	NPC1	4864	HL	LM	0.230769230769231
miR-363	NOX4	50507	HL	LH	0.230769230769231
miR-30a	DCTN4	51164	LH	HL	0.230769230769231
miR-143	MYO3A	53904	HL	LH	0.230769230769231
miR-374b	CSNK1G1	53944	HL	LH	0.230769230769231
miR-30a	C21orf91	54149	LH	HL	0.230769230769231
miR-30a	SLC38A2	54407	LH	HM	0.230769230769231
miR-132	TMEM106B	54664	HL	LH	0.230769230769231
miR-33a	CROT	54677	LH	HL	0.230769230769231
miR-7	TMED9	54732	HL	LH	0.230769230769231
miR-26a	PPM1B	5495	LH	HL	0.230769230769231
miR-101	USP47	55031	LH	HL	0.230769230769231
miR-363	SOBP	55084	HL	LH	0.230769230769231
miR-29b	FIGN	55137	LH	HL	0.230769230769231
miR-424	RFWD3	55159	LH	HL	0.230769230769231
miR-30d	SETD5	55209	LH	ML	0.230769230769231
miR-1	SPTLC3	55304	HL	LH	0.230769230769231
miR-29b	SMPD3	55512	LH	HL	0.230769230769231
miR-96	SOX6	55553	LH	HL	0.230769230769231
miR-141	MAP7D1	55700	LH	HL	0.230769230769231
miR-30e	FGD6	55785	LH	HL	0.230769230769231
miR-33a	PRKCE	5581	LH	HL	0.230769230769231
miR-222	PCDHA10	56139	LH	HL	0.230769230769231
miR-374b	PCDHA7	56141	HL	LH	0.230769230769231
miR-152	TMEM9B	56674	HL	LH	0.230769230769231
miR-224	TMEM9B	56674	HL	LH	0.230769230769231
miR-30b	KIAA1147	57189	LH	HL	0.230769230769231
miR-92a	BAHCC1	57597	HL	LH	0.230769230769231
miR-205	TSHZ3	57616	LH	HL	0.230769230769231
miR-494	LRRC4C	57689	HL	LH	0.230769230769231
miR-92a	FAM160B1	57700	LH	HL	0.230769230769231
miR-542-3p	RAB1A	5861	LH	HL	0.230769230769231
miR-155	RAB6A	5870	HL	LH	0.230769230769231
miR-33a	RAG1	5896	LH	HL	0.230769230769231
miR-296-5p	BCL2	596	HL	LH	0.230769230769231
miR-378	RFX5	5993	LH	HL	0.230769230769231
miR-25	RRBP1	6238	HL	LH	0.230769230769231
miR-342-3p	RREB1	6239	HL	LH	0.230769230769231
miR-424	SCN8A	6334	LH	HL	0.230769230769231
miR-200c	SNX16	64089	LH	HL	0.230769230769231
miR-542-3p	SOX17	64321	LH	HL	0.230769230769231
miR-30d	LMBR1	64327	LH	HL	0.230769230769231
miR-424	IPPK	64768	LH	HL	0.230769230769231
miR-224	CCDC71	64925	HL	LH	0.230769230769231
miR-30d	RTN4R	65078	LH	ML	0.230769230769231
miR-141	SLC6A9	6536	LH	HL	0.230769230769231
miR-103	ZBTB10	65986	HL	LH	0.230769230769231
miR-320a	SNTB1	6641	LH	HL	0.230769230769231
miR-152	SOS1	6654	HL	LH	0.230769230769231
miR-374b	SOX4	6659	LH	HL	0.230769230769231
miR-29b	SP1	6667	LH	HL	0.230769230769231
miR-30d	TBL1X	6907	LH	ML	0.230769230769231
miR-363	TRIO	7204	HL	LH	0.230769230769231
miR-152	WNT1	7471	HL	LH	0.230769230769231
miR-26a	WNT5A	7474	LH	HM	0.230769230769231
miR-23b	ZIC1	7545	ML	LH	0.230769230769231
miR-25	TMEM50B	757	HL	LH	0.230769230769231
miR-30b	RELL1	768211	LH	HL	0.230769230769231
miR-30d	ST8SIA4	7903	LH	ML	0.230769230769231
miR-30a	C19orf50	79036	LH	HL	0.230769230769231
miR-155	CHCHD7	79145	HL	LH	0.230769230769231
miR-25	ZNF385D	79750	HL	LH	0.230769230769231
miR-23b	CYBRD1	79901	LH	HL	0.230769230769231
miR-30d	WDR26	80232	LH	HL	0.230769230769231
miR-30a	EEA1	8411	LH	HL	0.230769230769231
miR-26a	HSDL2	84263	LH	HL	0.230769230769231
miR-222	RECK	8434	LH	HL	0.230769230769231
miR-128	MFSD2A	84879	LH	HL	0.230769230769231
miR-30d	SLC35B4	84912	LH	ML	0.230769230769231
miR-30b	FBXL20	84961	LH	HL	0.230769230769231
miR-363	CHST1	8534	HL	LH	0.230769230769231
miR-96	RHPN2	85415	LH	HL	0.230769230769231
miR-205	NCOA1	8648	LH	HL	0.230769230769231
miR-30b	ADAM9	8754	LH	HL	0.230769230769231
miR-222	KSR1	8844	LH	HL	0.230769230769231
miR-32	CCNC	892	HL	LH	0.230769230769231
miR-200b	HERC2	8924	HL	LH	0.230769230769231
miR-103	NAV1	89796	HL	MH	0.230769230769231
miR-34a	C9orf69	90120	LH	HL	0.230769230769231
miR-30e	SOCS3	9021	LH	HL	0.230769230769231
miR-29c	FAM105B	90268	LH	HL	0.230769230769231
miR-155	USP14	9097	ML	LH	0.230769230769231
miR-128	SLC39A13	91252	LH	HL	0.230769230769231
miR-23b	CBFA2T2	9139	LH	HL	0.230769230769231
miR-363	PKDCC	91461	HL	LH	0.230769230769231
miR-16	DCLK1	9201	HL	LH	0.230769230769231
miR-30b	VAPA	9218	LH	HL	0.230769230769231
miR-320a	MAGI1	9223	LH	HL	0.230769230769231
miR-363	SOCS6	9306	HL	LH	0.230769230769231
miR-424	AATK	9625	LH	HL	0.230769230769231
miR-27a	ECE2	9718	LH	HL	0.230769230769231
miR-222	RIMS3	9783	ML	LH	0.230769230769231
miR-374b	MAML1	9794	LH	HL	0.230769230769231
miR-145	DNAJC6	9829	HL	LH	0.230769230769231
miR-30b	ZEB2	9839	LH	HL	0.230769230769231
miR-205	TLK1	9874	LH	HL	0.230769230769231
miR-23b	PDIA6	10130	LH	HL	0.228571428571429
miR-200b	CDKN1B	1027	LH	HL	0.228571428571429
miR-27a	DPY19L3	147991	LH	HL	0.228571428571429
miR-128	RNF38	152006	LH	HL	0.228571428571429
miR-374b	PAQR3	152559	HL	LH	0.228571428571429
miR-30a	EFNA3	1944	LH	HL	0.228571428571429
miR-221	CTTN	2017	LH	HL	0.228571428571429
miR-429	EP300	2033	LH	HL	0.228571428571429
miR-141	RBM24	221662	LH	HL	0.228571428571429
miR-320a	ZNF609	23060	LH	HL	0.228571428571429
miR-32	RCOR1	23186	LH	HL	0.228571428571429
miR-30c	DPY19L1	23333	LH	HL	0.228571428571429
miR-32	GOLGA3	2802	HL	LH	0.228571428571429
miR-23b	GRHL1	29841	LH	HL	0.228571428571429
miR-374b	FAM19A2	338811	HL	LH	0.228571428571429
miR-23b	NUP43	348995	LH	HL	0.228571428571429
miR-107	MAP4	4134	HL	LH	0.228571428571429
miR-92a	NFIA	4774	HL	LH	0.228571428571429
miR-200b	NTF3	4908	LH	HL	0.228571428571429
miR-30c	DACT1	51339	LH	HL	0.228571428571429
miR-32	ZNF654	55279	HL	LH	0.228571428571429
miR-132	MAPK1	5594	HL	LH	0.228571428571429
miR-374b	PCDHAC2	56134	HL	LH	0.228571428571429
[truncated: 939 more rows]
