# Supplementary material for: A New Algorithm for Integrated Analysis of miRNA-mRNA Interactions Based on Individual Classification Reveals Insights into Bladder Cancer
Source: PLoS One. 2013 May 24;8(5):e64543. doi: 10.1371/journal.pone.0064543 (PMC3663800; doi:10.1371/journal.pone.0064543)
Supplement: Table S3 — Spearman correlation coefficients of all interactions for all samples of the bladder cancer data set. Only, interactions were selected that exhibit a negative correlation, i.e. ρ≤−0.4, between the normalized miRNA and mRNA expression values for at least one experimental group. (CSV) [file pone.0064543.s008.csv]

miRNA	gene_symbol	geneID	probeName	spearman_all	spearman_invasive	spearman_non_invasive	spearman_normal	best_spearman
miR-182	APPL1	26060	A_23_P166663	-0.313913043478261	-0.0952380952380952	-0.452380952380952	-1	-1
miR-32	APPL1	26060	A_23_P166663	-0.436521739130435	-0.0714285714285714	-0.595238095238095	-1	-1
miR-23b	SS18L2	51188	A_23_P166698	-0.450434782608696	0.0238095238095238	0.119047619047619	-1	-1
miR-128	VEGFC	7424	A_23_P167096	-0.0556521739130435	0.0952380952380952	-0.166666666666667	-1	-1
miR-224	API5	8539	A_23_P203255	0.0391304347826087	0.0476190476190476	0.30952380952381	-0.976190476190476	-0.976190476190476
miR-181c	NLK	51701	A_33_P3327108	-0.088695652173913	-0.976190476190476	0.714285714285714	-0.428571428571429	-0.976190476190476
miR-218	COL1A1	1277	A_33_P3304668	0.312173913043478	-0.666666666666667	-0.0714285714285714	-0.976190476190476	-0.976190476190476
miR-107	C18orf34	374864	A_33_P3350169	-0.170434782608696	-0.976190476190476	0.119047619047619	-0.476190476190476	-0.976190476190476
miR-27b	CDC27	996	A_23_P66777	-0.230434782608696	-0.976190476190476	-0.547619047619048	-0.380952380952381	-0.976190476190476
miR-204	CLIP4	79745	A_23_P209232	0.608695652173913	-0.976190476190476	0.0714285714285714	0.476190476190476	-0.976190476190476
miR-374b	DACH1	1602	A_23_P32577	0.0904347826086957	-0.523809523809524	0.0952380952380952	-0.976190476190476	-0.976190476190476
miR-23a	DOCK7	85440	A_24_P203622	-0.258317031546868	-0.976190476190476	0.214285714285714	0.214285714285714	-0.976190476190476
miR-223	FOXO1	2308	A_24_P22079	0.237391304347826	-0.976190476190476	0.547619047619048	0.738095238095238	-0.976190476190476
miR-1	GAS2L1	10634	A_33_P3418597	-0.0817391304347826	-0.976190476190476	0.523809523809524	0.357142857142857	-0.976190476190476
miR-29c	IGF1	3479	A_23_P13907	-0.168695652173913	0.19047619047619	0.142857142857143	-0.976190476190476	-0.976190476190476
miR-128	IRF4	3662	A_23_P214360	-0.164347826086957	-0.333333333333333	0.0952380952380952	-0.976190476190476	-0.976190476190476
miR-27b	JHDM1D	80853	A_33_P3252068	-0.29304347826087	-0.976190476190476	0.0714285714285714	-0.333333333333333	-0.976190476190476
miR-205	JPH4	84502	A_33_P3325665	0.355652173913043	-0.976190476190476	-0.19047619047619	0.0238095238095238	-0.976190476190476
miR-30d	LHFPL2	10184	A_23_P255104	-0.125217391304348	0.142857142857143	0.285714285714286	-0.976190476190476	-0.976190476190476
miR-1	LIFR	3977	A_24_P397386	0.731304347826087	0.404761904761905	0.166666666666667	-0.976190476190476	-0.976190476190476
miR-374a	MED12L	116931	A_32_P701268	-0.250434782608696	-0.238095238095238	-0.0714285714285714	-0.976190476190476	-0.976190476190476
miR-23b	MTSS1	9788	A_23_P347632	-0.38	0.523809523809524	-0.380952380952381	-0.976190476190476	-0.976190476190476
miR-30d	NCAM1	4684	A_33_P3363799	0.21304347826087	-0.976190476190476	0.238095238095238	0.976190476190476	-0.976190476190476
miR-30d	NEFM	4741	A_33_P3249534	0.0895652173913044	-0.976190476190476	-0.166666666666667	0.428571428571429	-0.976190476190476
miR-18a	NR3C1	2908	A_33_P3216297	-0.433913043478261	-0.976190476190476	0.333333333333333	-0.0952380952380952	-0.976190476190476
miR-92a	PDXDC1	23042	A_33_P3336527	-0.0408695652173913	-0.142857142857143	-0.285714285714286	-0.976190476190476	-0.976190476190476
miR-149	ACER3	55331	A_23_P203665	-0.110434782608696	-0.976190476190476	-0.19047619047619	0.166666666666667	-0.976190476190476
miR-21	PI15	51050	A_33_P3254096	-0.36	-0.714285714285714	-0.976190476190476	0.928571428571429	-0.976190476190476
miR-30d	PPAPDC1B	84513	A_33_P3359219	-0.595652173913043	-0.238095238095238	-0.333333333333333	-0.976190476190476	-0.976190476190476
miR-374b	RNF125	54941	A_33_P3257993	0.202608695652174	0.357142857142857	0.214285714285714	-0.976190476190476	-0.976190476190476
miR-186	SEPT7	989	A_24_P291973	0.0565217391304348	-0.976190476190476	-0.142857142857143	-0.261904761904762	-0.976190476190476
miR-186	SETD8	387893	A_32_P191527	-0.48	-0.166666666666667	-0.0952380952380952	-0.976190476190476	-0.976190476190476
miR-128	SH2D3C	10044	A_33_P3293918	-0.247826086956522	-0.333333333333333	-0.261904761904762	-0.976190476190476	-0.976190476190476
miR-218	SH3TC2	79628	A_33_P3244249	-0.0956521739130435	0.476190476190476	0.380952380952381	-0.976190476190476	-0.976190476190476
miR-30b	SLC38A2	54407	A_24_P295963	-0.18	-0.19047619047619	0.404761904761905	-0.976190476190476	-0.976190476190476
miR-143	ST8SIA4	7903	A_33_P3291484	0.511304347826087	0.595238095238095	-0.0476190476190476	-0.976190476190476	-0.976190476190476
miR-33a	TRIM6	117854	A_24_P381199	-0.657391304347826	-0.642857142857143	-0.976190476190476	-0.523809523809524	-0.976190476190476
miR-194	TRIP12	9320	A_23_P147984	-0.185217391304348	0.261904761904762	0.357142857142857	-0.976190476190476	-0.976190476190476
miR-34b*	VEGFA	7422	A_24_P12401	-0.209565217391304	-0.166666666666667	-0.952380952380952	-0.30952380952381	-0.952380952380952
miR-23b	MET	4233	A_23_P359245	-0.380869565217391	0.476190476190476	-0.476190476190476	-0.952380952380952	-0.952380952380952
miR-20a	BCL2	596	A_23_P352266	-0.55304347826087	0.476190476190476	0.0476190476190476	-0.952380952380952	-0.952380952380952
miR-30d	ADRA2A	150	A_23_P138706	-0.0695652173913043	-0.952380952380952	-0.0238095238095238	0.19047619047619	-0.952380952380952
miR-218	ARF6	382	A_24_P472455	-0.142608695652174	0.0476190476190476	-0.19047619047619	-0.952380952380952	-0.952380952380952
miR-30b	BCL2L11	10018	A_24_P122921	-0.33304347826087	-0.285714285714286	-0.142857142857143	-0.952380952380952	-0.952380952380952
miR-30b	BRD1	23774	A_23_P166536	-0.390434782608696	-0.952380952380952	-0.119047619047619	0.0952380952380952	-0.952380952380952
miR-218	NACC1	112939	A_24_P915007	-0.830434782608696	-0.619047619047619	-0.952380952380952	-0.642857142857143	-0.952380952380952
miR-155	C3orf18	51161	A_23_P155477	-0.158260869565217	0.285714285714286	-0.404761904761905	-0.952380952380952	-0.952380952380952
miR-361-5p	CALCRL	10203	A_33_P3261957	-0.44695652173913	-0.0952380952380952	-0.476190476190476	-0.952380952380952	-0.952380952380952
miR-23a	CCNH	902	A_23_P30338	0.288695652173913	-0.380952380952381	0.119047619047619	-0.952380952380952	-0.952380952380952
miR-320a	CCNL2	81669	A_24_P376339	-0.577391304347826	0.142857142857143	-0.523809523809524	-0.952380952380952	-0.952380952380952
miR-424	CDCA4	55038	A_24_P133488	-0.336521739130435	-0.952380952380952	-0.214285714285714	-0.80952380952381	-0.952380952380952
miR-23a	CDKN2AIPNL	91368	A_33_P3355090	-0.635652173913044	-0.952380952380952	-0.714285714285714	0.19047619047619	-0.952380952380952
miR-128	CORO1C	23603	A_24_P81947	-0.0869565217391304	-0.952380952380952	-0.571428571428571	0.142857142857143	-0.952380952380952
miR-874	CPEB4	80315	A_23_P251937	-0.37304347826087	-0.0952380952380952	-0.952380952380952	-0.523809523809524	-0.952380952380952
miR-495	CTNND2	1501	A_23_P110624	-0.265217391304348	-0.119047619047619	-0.952380952380952	0.261904761904762	-0.952380952380952
miR-145	DACH1	1602	A_33_P3316786	0.459130434782609	0.80952380952381	0.380952380952381	-0.952380952380952	-0.952380952380952
miR-30b	DIP2B	57609	A_23_P401380	-0.529565217391304	-0.952380952380952	0.0476190476190476	-0.761904761904762	-0.952380952380952
miR-145	DOCK9	23348	A_33_P3410284	-0.526086956521739	-0.714285714285714	0.904761904761905	-0.952380952380952	-0.952380952380952
miR-30d	EDEM3	80267	A_24_P208045	-0.339130434782609	0.214285714285714	-0.238095238095238	-0.952380952380952	-0.952380952380952
miR-486-5p	ELAVL2	1993	A_23_P94571	-0.458260869565217	-0.952380952380952	-0.595238095238095	0.142857142857143	-0.952380952380952
miR-370	EML1	2009	A_23_P205746	-0.443478260869565	-0.142857142857143	-0.166666666666667	-0.952380952380952	-0.952380952380952
miR-132	EXTL2	2135	A_23_P118	0.116521739130435	-0.30952380952381	0.261904761904762	-0.952380952380952	-0.952380952380952
miR-128	F3	2152	A_33_P3226832	-0.102608695652174	-0.119047619047619	-0.166666666666667	-0.952380952380952	-0.952380952380952
miR-29c	CSRNP2	81566	A_23_P151209	-0.149565217391304	0.119047619047619	0.333333333333333	-0.952380952380952	-0.952380952380952
miR-16	FAM134A	79137	A_24_P928217	-0.125217391304348	0.261904761904762	0.357142857142857	-0.952380952380952	-0.952380952380952
miR-202	FARP1	10160	A_23_P204998	-0.516521739130435	0.166666666666667	-0.952380952380952	-0.5	-0.952380952380952
miR-155	C5orf64	285668	A_23_P312383	-0.0808695652173913	0.523809523809524	0.666666666666667	-0.952380952380952	-0.952380952380952
miR-141	FOXN2	3344	A_33_P3278475	-0.64695652173913	0.238095238095238	0.0476190476190476	-0.952380952380952	-0.952380952380952
miR-200a	FOXN2	3344	A_33_P3278475	-0.734782608695652	-0.0714285714285714	-0.428571428571429	-0.952380952380952	-0.952380952380952
miR-194	FYTTD1	84248	A_23_P80827	-0.24695652173913	0.69047619047619	0.0476190476190476	-0.952380952380952	-0.952380952380952
miR-144	GAPVD1	26130	A_33_P3265159	-0.141739130434783	0.119047619047619	-0.952380952380952	-0.238095238095238	-0.952380952380952
miR-143	GCNT1	2650	A_33_P3282489	0.0547826086956522	0.214285714285714	-0.404761904761905	-0.952380952380952	-0.952380952380952
miR-128	GNS	2799	A_33_P3261167	-0.36695652173913	-0.952380952380952	-0.214285714285714	-0.214285714285714	-0.952380952380952
miR-33a	GRIA3	2892	A_24_P143127	-0.284347826086957	-0.952380952380952	0.30952380952381	-0.357142857142857	-0.952380952380952
miR-218	GRIA4	2893	A_33_P3217153	-0.353913043478261	-0.952380952380952	0.380952380952381	0.761904761904762	-0.952380952380952
miR-128	HDAC5	10014	A_24_P125283	-0.0226086956521739	-0.952380952380952	0.238095238095238	0.523809523809524	-0.952380952380952
miR-374a	HEG1	57493	A_32_P166693	-0.248695652173913	-0.0476190476190476	0.261904761904762	-0.952380952380952	-0.952380952380952
miR-107	PPIP5K2	23262	A_23_P213661	-0.0339130434782609	-0.0238095238095238	0.476190476190476	-0.952380952380952	-0.952380952380952
miR-363	HNRNPU	3192	A_23_P160862	-0.233913043478261	0.238095238095238	-0.952380952380952	0.857142857142857	-0.952380952380952
miR-22	INPP5B	3633	A_23_P85640	-0.0495652173913043	-0.952380952380952	0.119047619047619	-0.333333333333333	-0.952380952380952
miR-30b	ITGA4	3676	A_33_P3353816	-0.323478260869565	0.0476190476190476	0.404761904761905	-0.952380952380952	-0.952380952380952
miR-154	JAM3	83700	A_24_P86993	0.416521739130435	-0.357142857142857	-0.19047619047619	-0.952380952380952	-0.952380952380952
miR-25	KCNJ3	3760	A_23_P153986	-0.698260869565217	-0.952380952380952	-0.69047619047619	-0.0714285714285714	-0.952380952380952
miR-23b	KIAA1467	57613	A_23_P394567	-0.550434782608696	-0.571428571428571	-0.357142857142857	-0.952380952380952	-0.952380952380952
miR-29b	KIAA2022	340533	A_32_P169505	-0.0739130434782609	-0.952380952380952	0.19047619047619	-0.0952380952380952	-0.952380952380952
miR-29c	LIF	3976	A_24_P122137	-0.196521739130435	0.166666666666667	0.0952380952380952	-0.952380952380952	-0.952380952380952
miR-27b	LPHN2	23266	A_23_P74042	0.190434782608696	-0.952380952380952	0.238095238095238	-0.142857142857143	-0.952380952380952
miR-30e	ME1	4199	A_23_P8196	-0.443478260869565	-0.952380952380952	0.476190476190476	0.857142857142857	-0.952380952380952
miR-182	MPP1	4354	A_33_P3247858	-0.876521739130435	-0.952380952380952	-0.380952380952381	-0.261904761904762	-0.952380952380952
miR-132	NCALD	83988	A_33_P3384695	0.0791304347826087	0	-0.952380952380952	-0.785714285714286	-0.952380952380952
miR-1	NCBP1	4686	A_33_P3261197	-0.316521739130435	-0.952380952380952	-0.0714285714285714	-0.357142857142857	-0.952380952380952
miR-1	NCK2	8440	A_33_P3268567	0.207826086956522	-0.952380952380952	0.142857142857143	0	-0.952380952380952
miR-495	NMT2	9397	A_33_P3272563	0.305217391304348	-0.0238095238095238	0.261904761904762	-0.952380952380952	-0.952380952380952
miR-18a	NR3C1	2908	A_33_P3767927	-0.570434782608696	-0.952380952380952	0.19047619047619	-0.571428571428571	-0.952380952380952
miR-18b	NR3C1	2908	A_33_P3767927	-0.671304347826087	-0.952380952380952	0.19047619047619	-0.119047619047619	-0.952380952380952
miR-224	RPRD1A	55197	A_24_P382253	-0.18695652173913	0.452380952380952	-0.0476190476190476	-0.952380952380952	-0.952380952380952
miR-30e	P4HA1	5033	A_33_P3214481	0.0652173913043478	-0.30952380952381	0.666666666666667	-0.952380952380952	-0.952380952380952
miR-30a	PGGT1B	5229	A_23_P256632	0.011304347826087	-0.952380952380952	0.761904761904762	-0.404761904761905	-0.952380952380952
miR-30d	PGM3	5238	A_23_P19592	-0.320869565217391	0.476190476190476	0.0476190476190476	-0.952380952380952	-0.952380952380952
miR-195	PHACTR2	9749	A_24_P726336	0.181739130434783	0.0476190476190476	0.261904761904762	-0.952380952380952	-0.952380952380952
miR-30d	PHACTR2	9749	A_33_P3321050	-0.271304347826087	0.0714285714285714	-0.452380952380952	-0.952380952380952	-0.952380952380952
miR-223	PSIP1	11168	A_33_P3226605	0.474782608695652	-0.166666666666667	-0.0714285714285714	-0.952380952380952	-0.952380952380952
miR-200c	RAP2C	57826	A_23_P147826	-0.430434782608696	-0.952380952380952	-0.380952380952381	-0.166666666666667	-0.952380952380952
miR-186	RBFOX2	23543	A_23_P103099	0.190434782608696	-0.952380952380952	-0.476190476190476	-0.357142857142857	-0.952380952380952
miR-30e	RNF144B	255488	A_24_P406060	-0.304347826086957	-0.642857142857143	-0.0476190476190476	-0.952380952380952	-0.952380952380952
miR-218	RTN3	10313	A_23_P76684	-0.0947826086956522	-0.952380952380952	-0.452380952380952	-0.642857142857143	-0.952380952380952
miR-132	SAMD12	401474	A_33_P3326225	-0.327826086956522	0	0.452380952380952	-0.952380952380952	-0.952380952380952
miR-30d	SCN8A	6334	A_24_P231026	-0.235652173913043	0.0476190476190476	-0.952380952380952	0.404761904761905	-0.952380952380952
miR-23b	SEC14L1	6397	A_23_P206960	-0.048695652173913	0.738095238095238	0.214285714285714	-0.952380952380952	-0.952380952380952
miR-128	SETD7	80854	A_33_P3255229	-0.356521739130435	-0.166666666666667	-0.952380952380952	-0.261904761904762	-0.952380952380952
miR-152	SCAF11	9169	A_33_P3219469	0.206086956521739	0.69047619047619	0.238095238095238	-0.952380952380952	-0.952380952380952
miR-27b	SH3RF1	57630	A_24_P100551	-0.216521739130435	0.0476190476190476	-0.476190476190476	-0.952380952380952	-0.952380952380952
miR-340	SH3RF3	344558	A_24_P589266	0.0617391304347826	0.0238095238095238	0.0476190476190476	-0.952380952380952	-0.952380952380952
miR-30e	SHISA2	387914	A_32_P55241	-0.16695652173913	0.333333333333333	-0.619047619047619	-0.952380952380952	-0.952380952380952
miR-23b	SLC1A3	6507	A_24_P286114	0.0843478260869565	0.333333333333333	0.0714285714285714	-0.952380952380952	-0.952380952380952
miR-497	SLC2A3	6515	A_24_P81900	0.698260869565217	0.452380952380952	0.5	-0.952380952380952	-0.952380952380952
miR-30b	SLC35B4	84912	A_33_P3250953	-0.453913043478261	-0.952380952380952	-0.142857142857143	-0.238095238095238	-0.952380952380952
miR-202	SLC35D2	11046	A_23_P32029	-0.469565217391304	-0.0238095238095238	-0.952380952380952	0.452380952380952	-0.952380952380952
miR-374b	STMN2	11075	A_23_P146274	0.00521739130434783	0.404761904761905	-0.142857142857143	-0.952380952380952	-0.952380952380952
miR-195	SUPT16H	11198	A_23_P151634	0.27304347826087	-0.952380952380952	0.333333333333333	0.0238095238095238	-0.952380952380952
miR-23b	TGIF1	7050	A_23_P153197	-0.383478260869565	0.666666666666667	-0.476190476190476	-0.952380952380952	-0.952380952380952
miR-374a	TMEM123	114908	A_24_P309415	0.113913043478261	0.19047619047619	0.547619047619048	-0.952380952380952	-0.952380952380952
miR-30e	TRPS1	7227	A_33_P3361746	-0.61304347826087	-0.952380952380952	-0.214285714285714	0.380952380952381	-0.952380952380952
miR-16	USP9X	8239	A_33_P3387771	-0.146086956521739	0.5	0.0238095238095238	-0.952380952380952	-0.952380952380952
miR-376a	DCAF5	8816	A_23_P352684	0.526086956521739	0.0476190476190476	0	-0.952380952380952	-0.952380952380952
miR-30c	YAF2	10138	A_33_P3390456	-0.154782608695652	-0.952380952380952	0.166666666666667	-0.404761904761905	-0.952380952380952
miR-27b	ZBTB44	29068	A_23_P202945	-0.472173913043478	-0.952380952380952	0.380952380952381	-0.0476190476190476	-0.952380952380952
miR-30d	ZCCHC14	23174	A_23_P100420	0.195652173913043	-0.952380952380952	0.547619047619048	0.30952380952381	-0.952380952380952
miR-30c	ZMYND8	23613	A_23_P369666	-0.280869565217391	-0.952380952380952	-0.0476190476190476	0.238095238095238	-0.952380952380952
miR-16	ECHDC1	55862	A_23_P215051	-0.335652173913043	0.19047619047619	0.214285714285714	-0.928571428571429	-0.928571428571429
miR-140-5p	HDAC4	9759	A_23_P210048	0.392173913043478	0.261904761904762	0.0714285714285714	-0.928571428571429	-0.928571428571429
miR-16	RAB30	27314	A_24_P167338	-0.441739130434783	-0.0238095238095238	-0.928571428571429	0	-0.928571428571429
miR-27b	AKIRIN1	79647	A_33_P3294404	0.00434782608695652	-0.928571428571429	0.0476190476190476	-0.238095238095238	-0.928571428571429
miR-374a	ANTXR1	84168	A_24_P131522	-0.351304347826087	-0.238095238095238	0.0714285714285714	-0.928571428571429	-0.928571428571429
miR-374a	ANTXR2	118429	A_24_P377144	-0.417391304347826	-0.928571428571429	0.238095238095238	0.404761904761905	-0.928571428571429
miR-24	APPL2	55198	A_23_P105747	-0.579130434782609	-0.69047619047619	-0.0476190476190476	-0.928571428571429	-0.928571428571429
miR-32	ARHGAP29	9411	A_24_P333571	-0.34	-0.928571428571429	0.261904761904762	-0.404761904761905	-0.928571428571429
miR-103	ASH1L	55870	A_33_P3402725	-0.490434782608696	-0.19047619047619	-0.30952380952381	-0.928571428571429	-0.928571428571429
miR-24	ATAD2B	54454	A_32_P191004	-0.473913043478261	-0.928571428571429	0.142857142857143	-0.30952380952381	-0.928571428571429
miR-152	ATP6AP2	10159	A_23_P11353	0.37304347826087	0.523809523809524	0.714285714285714	-0.928571428571429	-0.928571428571429
miR-421	ATXN1	6310	A_33_P3320772	-0.0295652173913043	-0.928571428571429	0.452380952380952	0.666666666666667	-0.928571428571429
miR-30c	BCOR	54880	A_23_P159741	-0.316521739130435	-0.119047619047619	0.166666666666667	-0.928571428571429	-0.928571428571429
miR-7	BCR	613	A_24_P127235	0.0191304347826087	-0.0952380952380952	-0.0952380952380952	-0.928571428571429	-0.928571428571429
miR-210	BDNF	627	A_23_P127891	-0.659130434782609	0.142857142857143	-0.928571428571429	0.5	-0.928571428571429
miR-30c	C10orf26	54838	A_24_P64362	-0.247826086956522	0	0.238095238095238	-0.928571428571429	-0.928571428571429
miR-142-3p	C20orf194	25943	A_33_P3345389	-0.240869565217391	0.333333333333333	0.261904761904762	-0.928571428571429	-0.928571428571429
miR-218	C5orf15	56951	A_33_P3231888	0.291304347826087	0.714285714285714	0.0476190476190476	-0.928571428571429	-0.928571428571429
miR-379	CAPZA2	830	A_33_P3322353	0.225217391304348	0.19047619047619	-0.0714285714285714	-0.928571428571429	-0.928571428571429
miR-154	CCND2	894	A_24_P278747	0.492173913043478	-0.166666666666667	0.214285714285714	-0.928571428571429	-0.928571428571429
miR-200a	CDV3	55573	A_24_P163113	0.145217391304348	-0.714285714285714	0.404761904761905	-0.928571428571429	-0.928571428571429
miR-371-5p	CERK	64781	A_24_P62237	-0.326086956521739	-0.928571428571429	-0.547619047619048	0.452380952380952	-0.928571428571429
miR-218	CLK3	1198	A_32_P20691	-0.485217391304348	-0.928571428571429	-0.380952380952381	-0.5	-0.928571428571429
miR-24	CMTM4	146223	A_32_P84009	-0.474782608695652	-0.0238095238095238	0	-0.928571428571429	-0.928571428571429
miR-152	ATF6B	1388	A_33_P3305458	-0.33304347826087	0.738095238095238	-0.0714285714285714	-0.928571428571429	-0.928571428571429
miR-107	CSNK1G2	1455	A_33_P3259017	-0.12	0.0476190476190476	-0.928571428571429	-0.0714285714285714	-0.928571428571429
miR-23b	CTSC	1075	A_33_P3283480	0.237391304347826	0.214285714285714	0.428571428571429	-0.928571428571429	-0.928571428571429
miR-25	CXXC5	51523	A_23_P399001	0.0895652173913044	-0.928571428571429	-0.357142857142857	0.452380952380952	-0.928571428571429
miR-92a	CXXC5	51523	A_23_P399001	-0.532173913043478	-0.928571428571429	-0.30952380952381	-0.571428571428571	-0.928571428571429
miR-30b	DBF4	10926	A_24_P943358	-0.592173913043478	-0.404761904761905	-0.285714285714286	-0.928571428571429	-0.928571428571429
miR-32	DUSP5	1847	A_23_P150018	-0.41304347826087	-0.142857142857143	-0.928571428571429	0.380952380952381	-0.928571428571429
miR-202	DYRK2	8445	A_24_P56270	-0.191304347826087	0.428571428571429	-0.928571428571429	-0.30952380952381	-0.928571428571429
miR-497	E2F3	1871	A_23_P385034	-0.460869565217391	-0.238095238095238	-0.238095238095238	-0.928571428571429	-0.928571428571429
miR-186	ELOVL6	79071	A_32_P80597	-0.610434782608696	-0.19047619047619	-0.333333333333333	-0.928571428571429	-0.928571428571429
miR-145	EPB41L4A	64097	A_33_P3321697	-0.155652173913043	0.214285714285714	-0.19047619047619	-0.928571428571429	-0.928571428571429
miR-141	EPHA7	2045	A_24_P226332	-0.813913043478261	-0.285714285714286	-0.928571428571429	-0.238095238095238	-0.928571428571429
miR-101	ETV5	2119	A_32_P30649	-0.272173913043478	-0.571428571428571	0.80952380952381	-0.928571428571429	-0.928571428571429
miR-145	EYA3	2140	A_24_P466374	-0.512173913043478	-0.595238095238095	-0.0952380952380952	-0.928571428571429	-0.928571428571429
miR-26a	FA2H	79152	A_23_P49448	0.100869565217391	0.80952380952381	0.261904761904762	-0.928571428571429	-0.928571428571429
miR-186	FAM126A	84668	A_33_P3300297	0.241739130434783	-0.928571428571429	0.0714285714285714	-0.261904761904762	-0.928571428571429
miR-590-5p	FAM13A	10144	A_33_P3691916	0.0678260869565217	0.428571428571429	0.0238095238095238	-0.928571428571429	-0.928571428571429
miR-101	FAM84B	157638	A_24_P329487	0	-0.357142857142857	0.333333333333333	-0.928571428571429	-0.928571428571429
miR-424	FAM91A1	157769	A_33_P3591761	-0.0852173913043478	-0.19047619047619	0.0952380952380952	-0.928571428571429	-0.928571428571429
miR-152	FBN1	2200	A_33_P3348239	0.812173913043478	0.904761904761905	0.238095238095238	-0.928571428571429	-0.928571428571429
miR-320a	FIGN	55137	A_32_P397824	-0.02	0	-0.928571428571429	0.285714285714286	-0.928571428571429
miR-193b	FLI1	2313	A_24_P355649	0.224347826086957	0.357142857142857	0.0476190476190476	-0.928571428571429	-0.928571428571429
miR-16	FRY	10129	A_23_P105862	-0.00434782608695652	0.428571428571429	0.380952380952381	-0.928571428571429	-0.928571428571429
miR-23b	GCNT1	2650	A_33_P3282489	0.0704347826086957	0.214285714285714	0.0952380952380952	-0.928571428571429	-0.928571428571429
miR-145	GINS3	64785	A_23_P152136	-0.674782608695652	-0.428571428571429	-0.619047619047619	-0.928571428571429	-0.928571428571429
miR-128	GREM1	26585	A_33_P3319870	-0.101739130434783	-0.928571428571429	0.761904761904762	-0.904761904761905	-0.928571428571429
miR-183	GREM2	64388	A_24_P40626	-0.690434782608696	-0.928571428571429	-0.476190476190476	0.285714285714286	-0.928571428571429
miR-29b	HIATL1	84641	A_23_P83073	-0.694782608695652	-0.547619047619048	0.0714285714285714	-0.928571428571429	-0.928571428571429
miR-320a	HNRNPA3	220988	A_24_P269895	-0.210434782608696	0.857142857142857	0.30952380952381	-0.928571428571429	-0.928571428571429
miR-99b	HS3ST3B1	9953	A_24_P23625	0.557391304347826	-0.0476190476190476	0.714285714285714	-0.928571428571429	-0.928571428571429
miR-30d	HSPA5	3309	A_24_P98411	-0.194782608695652	0.19047619047619	0.261904761904762	-0.928571428571429	-0.928571428571429
miR-202	INPP5A	3632	A_33_P3374190	0.107826086956522	-0.928571428571429	0.261904761904762	-0.142857142857143	-0.928571428571429
miR-32	DCAF6	55827	A_33_P3294449	0.0678260869565217	-0.0714285714285714	-0.19047619047619	-0.928571428571429	-0.928571428571429
miR-222	ITGB3	3690	A_24_P318656	0.524347826086957	0.476190476190476	-0.761904761904762	-0.928571428571429	-0.928571428571429
miR-128	JAG1	182	A_23_P210763	-0.290434782608696	0.0714285714285714	-0.30952380952381	-0.928571428571429	-0.928571428571429
miR-320a	JHDM1D	80853	A_33_P3252068	-0.304347826086957	-0.0238095238095238	-0.19047619047619	-0.928571428571429	-0.928571428571429
miR-200a	KATNAL1	84056	A_32_P75284	-0.73304347826087	-0.928571428571429	0.714285714285714	-0.642857142857143	-0.928571428571429
miR-30c	KCNJ12	3768	A_24_P339429	-0.0921739130434783	-0.238095238095238	-0.238095238095238	-0.928571428571429	-0.928571428571429
miR-497	KCNJ2	3759	A_23_P329261	0.14695652173913	0.523809523809524	0.119047619047619	-0.928571428571429	-0.928571428571429
miR-224	KCNMA1	3778	A_24_P156490	-0.088695652173913	-0.142857142857143	-0.285714285714286	-0.928571428571429	-0.928571428571429
miR-27b	KCNMA1	3778	A_32_P192692	0.514782608695652	-0.928571428571429	0.285714285714286	0.523809523809524	-0.928571428571429
miR-371-5p	KREMEN1	83999	A_23_P68851	-0.128695652173913	-0.0476190476190476	-0.928571428571429	0.119047619047619	-0.928571428571429
miR-30b	LCP1	3936	A_23_P204847	-0.0791304347826087	0.476190476190476	0.523809523809524	-0.928571428571429	-0.928571428571429
miR-186	LHX2	9355	A_23_P32165	-0.362608695652174	0.714285714285714	-0.928571428571429	-0.619047619047619	-0.928571428571429
miR-182	MAP9	79884	A_33_P3275381	-0.641739130434783	-0.928571428571429	-0.595238095238095	-0.285714285714286	-0.928571428571429
miR-34a	MARCH8	220972	A_23_P338495	-0.397391304347826	-0.261904761904762	-0.928571428571429	-0.523809523809524	-0.928571428571429
miR-27b	MATN3	4148	A_23_P102058	-0.255652173913043	0.380952380952381	0.214285714285714	-0.928571428571429	-0.928571428571429
miR-128	MATN3	4148	A_23_P102058	-0.861739130434783	-0.761904761904762	-0.80952380952381	-0.928571428571429	-0.928571428571429
miR-152	MED12L	116931	A_32_P701268	-0.0721739130434783	0.238095238095238	0.0714285714285714	-0.928571428571429	-0.928571428571429
miR-128	MET	4233	A_23_P359245	-0.465217391304348	-0.738095238095238	-0.214285714285714	-0.928571428571429	-0.928571428571429
miR-32	MORC3	23515	A_23_P325501	-0.430434782608696	0.0952380952380952	-0.928571428571429	0.404761904761905	-0.928571428571429
miR-23b	MYO5C	55930	A_23_P140434	-0.162608695652174	-0.30952380952381	0.142857142857143	-0.928571428571429	-0.928571428571429
miR-136	NANOS1	340719	A_24_P383609	0.14695652173913	-0.261904761904762	0.380952380952381	-0.928571428571429	-0.928571428571429
miR-16	NLGN1	22871	A_23_P18123	-0.551304347826087	-0.30952380952381	-0.166666666666667	-0.928571428571429	-0.928571428571429
miR-363	NR4A3	8013	A_23_P306867	0.123478260869565	0.261904761904762	-0.928571428571429	0.595238095238095	-0.928571428571429
miR-363	NUP43	348995	A_33_P3273063	-0.071304347826087	0.547619047619048	-0.928571428571429	-0.0238095238095238	-0.928571428571429
miR-33a	PCDH10	57575	A_23_P158851	-0.662608695652174	-0.547619047619048	-0.928571428571429	0.0238095238095238	-0.928571428571429
miR-16	PCM1	5108	A_24_P555510	-0.420869565217391	0.547619047619048	-0.738095238095238	-0.928571428571429	-0.928571428571429
miR-30d	PDGFRB	5159	A_23_P421401	-0.0539130434782609	-0.928571428571429	-0.0952380952380952	0.261904761904762	-0.928571428571429
miR-200b	PELI2	57161	A_23_P65532	-0.570434782608696	-0.928571428571429	0.523809523809524	-0.547619047619048	-0.928571428571429
miR-195	PHACTR2	9749	A_23_P111240	0.22695652173913	-0.0952380952380952	0.285714285714286	-0.928571428571429	-0.928571428571429
miR-340	PI15	51050	A_33_P3254096	0.217391304347826	0.0476190476190476	-0.928571428571429	0.119047619047619	-0.928571428571429
miR-194	PITPNM2	57605	A_23_P401361	-0.404347826086957	-0.0238095238095238	-0.119047619047619	-0.928571428571429	-0.928571428571429
miR-204	PPM1K	152926	A_24_P214598	0.44	-0.928571428571429	0.119047619047619	0.904761904761905	-0.928571428571429
miR-23b	PRDM1	639	A_23_P350451	0.126086956521739	0.642857142857143	0.452380952380952	-0.928571428571429	-0.928571428571429
miR-30c	PRKAR1A	5573	A_24_P245322	-0.378260869565217	-0.5	0.142857142857143	-0.928571428571429	-0.928571428571429
miR-96	PSME4	23198	A_33_P3361472	-0.0121739130434783	-0.928571428571429	0.476190476190476	-0.19047619047619	-0.928571428571429
miR-26b	PTEN	5728	A_24_P913115	-0.182608695652174	0.238095238095238	0.5	-0.928571428571429	-0.928571428571429
miR-23b	PTPN11	5781	A_23_P99027	0.437391304347826	-0.928571428571429	0.0476190476190476	0.0952380952380952	-0.928571428571429
miR-186	RBM47	54502	A_23_P132910	-0.324347826086957	-0.333333333333333	-0.0952380952380952	-0.928571428571429	-0.928571428571429
miR-194	RHEB	6009	A_33_P3413083	-0.0930434782608696	0.142857142857143	0.5	-0.928571428571429	-0.928571428571429
miR-23a	RRAS2	22800	A_33_P3297245	0.252173913043478	-0.928571428571429	0.166666666666667	-0.0952380952380952	-0.928571428571429
miR-363	RRBP1	6238	A_33_P3220277	0.071304347826087	0.833333333333333	-0.928571428571429	0.69047619047619	-0.928571428571429
miR-182	S100PBP	64766	A_23_P338952	-0.332173913043478	0.142857142857143	-0.404761904761905	-0.928571428571429	-0.928571428571429
miR-128	SASH1	23328	A_24_P658584	-0.239130434782609	-0.380952380952381	-0.119047619047619	-0.928571428571429	-0.928571428571429
miR-32	SELT	51714	A_33_P3305851	-0.318260869565217	0.404761904761905	-0.928571428571429	0.571428571428571	-0.928571428571429
miR-30d	SEMA6B	10501	A_23_P208900	0.0391304347826087	0.547619047619048	0.214285714285714	-0.928571428571429	-0.928571428571429
miR-30a	SETD3	84193	A_33_P3365524	-0.237391304347826	0.5	-0.928571428571429	-0.285714285714286	-0.928571428571429
miR-29c	SGK1	6446	A_23_P19673	0.00434782608695652	0.30952380952381	0.285714285714286	-0.928571428571429	-0.928571428571429
miR-200a	SIDT2	51092	A_23_P98402	-0.75304347826087	-0.928571428571429	0.142857142857143	-0.30952380952381	-0.928571428571429
miR-27b	SNX18	112574	A_33_P3250128	-0.0582608695652174	-0.928571428571429	0.261904761904762	0.19047619047619	-0.928571428571429
miR-32	SOBP	55084	A_23_P156907	-0.699130434782609	-0.928571428571429	-0.238095238095238	0.0952380952380952	-0.928571428571429
miR-155	STON1	11037	A_23_P302005	-0.131304347826087	0.238095238095238	0.166666666666667	-0.928571428571429	-0.928571428571429
miR-30e	STX2	2054	A_24_P364296	-0.619130434782609	-0.928571428571429	-0.142857142857143	-0.166666666666667	-0.928571428571429
miR-30a	SUPT3H	8464	A_24_P827	-0.185217391304348	-0.285714285714286	-0.928571428571429	-0.0476190476190476	-0.928571428571429
miR-22	SV2A	9900	A_24_P131236	-0.314782608695652	-0.333333333333333	0.0476190476190476	-0.928571428571429	-0.928571428571429
miR-340	SYNJ1	8867	A_23_P324718	0.0730434782608696	-0.0476190476190476	0.0952380952380952	-0.928571428571429	-0.928571428571429
miR-200b	TARDBP	23435	A_23_P403955	-0.157391304347826	-0.380952380952381	0.0952380952380952	-0.928571428571429	-0.928571428571429
miR-16	TASP1	55617	A_23_P120557	-0.300869565217391	-0.119047619047619	0.238095238095238	-0.928571428571429	-0.928571428571429
miR-30b	THBS2	7058	A_33_P3227375	-0.353913043478261	-0.0952380952380952	-0.119047619047619	-0.928571428571429	-0.928571428571429
miR-186	TMED5	50999	A_23_P86002	-0.63304347826087	-0.404761904761905	-0.571428571428571	-0.928571428571429	-0.928571428571429
miR-16	TMEM154	201799	A_33_P3314031	0.111304347826087	0.452380952380952	-0.928571428571429	0.404761904761905	-0.928571428571429
miR-497	TRAM1	23471	A_23_P112135	-0.0234782608695652	-0.357142857142857	-0.333333333333333	-0.928571428571429	-0.928571428571429
miR-101	TSPAN12	23554	A_23_P145984	0.0991304347826087	0.5	0.0952380952380952	-0.928571428571429	-0.928571428571429
miR-141	UNC13C	440279	A_33_P3423585	0.121739130434783	0.0714285714285714	-0.928571428571429	-0.142857142857143	-0.928571428571429
miR-145	USP31	57478	A_24_P390583	-0.183478260869565	0.214285714285714	0.30952380952381	-0.928571428571429	-0.928571428571429
miR-144	USP47	55031	A_33_P3308706	-0.19304347826087	0.214285714285714	-0.928571428571429	-0.452380952380952	-0.928571428571429
miR-152	VAV2	7410	A_24_P84419	-0.270434782608696	0.642857142857143	-0.0952380952380952	-0.928571428571429	-0.928571428571429
miR-27b	VEGFC	7424	A_23_P167096	0.528695652173913	0.142857142857143	0.428571428571429	-0.928571428571429	-0.928571428571429
miR-363	DCAF8	50717	A_33_P3243622	0.00782608695652174	0.595238095238095	-0.928571428571429	0.714285714285714	-0.928571428571429
miR-143	WSCD1	23302	A_24_P942493	0.271304347826087	0.0952380952380952	0.357142857142857	-0.928571428571429	-0.928571428571429
miR-134	WWOX	51741	A_33_P3305023	-0.18	0.380952380952381	0.547619047619048	-0.928571428571429	-0.928571428571429
miR-320a	ZFP36L1	677	A_23_P406071	-0.36695652173913	0.5	0.69047619047619	-0.928571428571429	-0.928571428571429
miR-155	ZNF238	10472	A_24_P299663	-0.117391304347826	0.69047619047619	-0.238095238095238	-0.928571428571429	-0.928571428571429
miR-23b	ZNF697	90874	A_32_P19716	-0.260869565217391	0.142857142857143	-0.261904761904762	-0.928571428571429	-0.928571428571429
miR-200a	PITX2	5308	A_23_P167367	-0.841052422578522	-0.910195959054077	-0.19047619047619	-0.19047619047619	-0.910195959054077
miR-145	PARP8	79668	A_23_P121898	-0.187826086956522	-0.261904761904762	-0.0476190476190476	-0.904761904761905	-0.904761904761905
miR-133b	KLF15	28999	A_23_P40805	-0.211304347826087	-0.904761904761905	0.0476190476190476	-0.523809523809524	-0.904761904761905
miR-29a	TET1	80312	A_33_P3295550	-0.38	-0.0476190476190476	-0.904761904761905	0.523809523809524	-0.904761904761905
miR-146a	TRIM14	9830	A_33_P3424367	-0.331304347826087	0.142857142857143	-0.904761904761905	-0.0238095238095238	-0.904761904761905
let-7b	MTRR	4552	A_23_P252211	-0.141739130434783	-0.904761904761905	-0.261904761904762	-0.166666666666667	-0.904761904761905
miR-1	TPM3	7170	A_32_P119197	-0.177391304347826	-0.904761904761905	0.142857142857143	-0.214285714285714	-0.904761904761905
miR-1	SSNA1	8636	A_23_P159476	-0.169565217391304	-0.904761904761905	0.69047619047619	0.571428571428571	-0.904761904761905
miR-30b	ABI3BP	25890	A_23_P218858	-0.011304347826087	0.380952380952381	0.214285714285714	-0.904761904761905	-0.904761904761905
miR-140-5p	ACACA	31	A_33_P3334225	-0.125217391304348	-0.0952380952380952	0.0476190476190476	-0.904761904761905	-0.904761904761905
miR-16	ADAMTS6	11174	A_23_P213319	-0.514782608695652	-0.476190476190476	-0.714285714285714	-0.904761904761905	-0.904761904761905
miR-374b	ADRB1	153	A_33_P3310189	-0.241739130434783	0.19047619047619	0.30952380952381	-0.904761904761905	-0.904761904761905
miR-103	ANK1	286	A_33_P3376321	-0.267826086956522	0.142857142857143	-0.904761904761905	0.0238095238095238	-0.904761904761905
miR-22	ANKHD1-EIF4EBP3	404734	A_23_P58443	0.0669565217391304	-0.904761904761905	0.69047619047619	0.333333333333333	-0.904761904761905
miR-144	ANKRD17	26057	A_24_P220771	-0.0782608695652174	0.333333333333333	-0.904761904761905	-0.523809523809524	-0.904761904761905
miR-365	ANKRD17	26057	A_24_P220771	-0.641739130434783	-0.904761904761905	-0.452380952380952	-0.0714285714285714	-0.904761904761905
miR-96	ANKRD27	84079	A_33_P3280192	0.173913043478261	-0.785714285714286	-0.904761904761905	-0.5	-0.904761904761905
miR-200a	ANP32E	81611	A_23_P160934	-0.146086956521739	-0.30952380952381	0	-0.904761904761905	-0.904761904761905
miR-27b	APAF1	317	A_23_P36611	-0.565217391304348	-0.119047619047619	-0.261904761904762	-0.904761904761905	-0.904761904761905
miR-23a	APAF1	317	A_23_P36611	-0.4	0.238095238095238	-0.0476190476190476	-0.904761904761905	-0.904761904761905
miR-128	APOLD1	81575	A_23_P48217	-0.127826086956522	-0.452380952380952	-0.238095238095238	-0.904761904761905	-0.904761904761905
miR-215	ARFGEF1	10565	A_33_P3356995	0.0495652173913043	-0.357142857142857	-0.166666666666667	-0.904761904761905	-0.904761904761905
miR-30e	ARL6IP6	151188	A_23_P28169	-0.000869565217391304	0.214285714285714	-0.119047619047619	-0.904761904761905	-0.904761904761905
miR-223	ARMCX1	51309	A_23_P22682	0.532173913043478	0.285714285714286	0.761904761904762	-0.904761904761905	-0.904761904761905
miR-33a	ATXN7L1	222255	A_23_P356109	-0.0339130434782609	-0.357142857142857	0.30952380952381	-0.904761904761905	-0.904761904761905
miR-30e	B3GNT5	84002	A_23_P18372	-0.0843478260869565	0.0952380952380952	0.333333333333333	-0.904761904761905	-0.904761904761905
miR-103	BAI3	577	A_23_P252556	-0.389565217391304	-0.428571428571429	0.0476190476190476	-0.904761904761905	-0.904761904761905
miR-495	BARX2	8538	A_23_P13083	-0.201739130434783	0.404761904761905	-0.904761904761905	-0.0952380952380952	-0.904761904761905
miR-145	BCR	613	A_32_P56713	-0.172173913043478	0.333333333333333	0.214285714285714	-0.904761904761905	-0.904761904761905
miR-202	BNC2	54796	A_23_P43690	0.430434782608696	-0.619047619047619	0.523809523809524	-0.904761904761905	-0.904761904761905
miR-142-3p	BNC2	54796	A_32_P133916	-0.0947826086956522	0.761904761904762	0.0238095238095238	-0.904761904761905	-0.904761904761905
miR-182	BRWD1	54014	A_33_P3395713	0.308695652173913	-0.238095238095238	0.238095238095238	-0.904761904761905	-0.904761904761905
miR-32	BSDC1	55108	A_33_P3365864	0.233913043478261	-0.0476190476190476	-0.119047619047619	-0.904761904761905	-0.904761904761905
miR-194	BTBD7	55727	A_24_P210513	-0.174782608695652	-0.904761904761905	-0.404761904761905	0.571428571428571	-0.904761904761905
miR-363	FAM196A	642938	A_32_P202013	-0.0217391304347826	-0.238095238095238	-0.904761904761905	0	-0.904761904761905
miR-30b	C10orf26	54838	A_24_P64362	-0.353913043478261	-0.380952380952381	-0.0952380952380952	-0.904761904761905	-0.904761904761905
miR-22	C2orf55	343990	A_33_P3326578	0.10695652173913	0.238095238095238	0.30952380952381	-0.904761904761905	-0.904761904761905
miR-218	C8orf46	254778	A_23_P353614	0.1	-0.904761904761905	-0.0476190476190476	0.476190476190476	-0.904761904761905
miR-378	CACNA2D4	93589	A_23_P353014	-0.245217391304348	0.19047619047619	-0.69047619047619	-0.904761904761905	-0.904761904761905
miR-374b	CADM2	253559	A_33_P3353210	0.317391304347826	-0.904761904761905	0.19047619047619	-0.69047619047619	-0.904761904761905
miR-182	CALCR	799	A_33_P3710082	0.224347826086957	-0.166666666666667	0.523809523809524	-0.904761904761905	-0.904761904761905
miR-194	CALM1	801	A_24_P313186	-0.41304347826087	0.285714285714286	-0.380952380952381	-0.904761904761905	-0.904761904761905
miR-495	CAMK2G	818	A_24_P141332	0.108695652173913	0.166666666666667	0.119047619047619	-0.904761904761905	-0.904761904761905
miR-30e	CAMK2N1	55450	A_23_P11800	0.264347826086957	0	0	-0.904761904761905	-0.904761904761905
miR-27b	CBX1	10951	A_33_P3332006	0.0365217391304348	-0.904761904761905	-0.0714285714285714	0.19047619047619	-0.904761904761905
miR-30c	CBX3	11335	A_23_P31315	-0.665217391304348	-0.0476190476190476	-0.238095238095238	-0.904761904761905	-0.904761904761905
miR-196a	CCDC47	57003	A_24_P61864	0.0104347826086957	-0.619047619047619	-0.904761904761905	-0.0714285714285714	-0.904761904761905
miR-421	CD109	135228	A_23_P331928	-0.0826086956521739	-0.904761904761905	0.333333333333333	-0.0238095238095238	-0.904761904761905
miR-132	CDC40	51362	A_24_P414786	0.329565217391304	-0.0952380952380952	0.333333333333333	-0.904761904761905	-0.904761904761905
miR-27a	CDH11	1009	A_23_P152305	0.152173913043478	0.761904761904762	0.357142857142857	-0.904761904761905	-0.904761904761905
miR-16	CDK5R1	8851	A_33_P3226985	-0.06	0.19047619047619	-0.904761904761905	0.5	-0.904761904761905
miR-152	CDK8	1024	A_33_P3264780	-0.113913043478261	-0.904761904761905	0.404761904761905	0.452380952380952	-0.904761904761905
miR-141	CDV3	55573	A_24_P163113	0.207826086956522	-0.214285714285714	0	-0.904761904761905	-0.904761904761905
miR-30b	CHST1	8534	A_33_P3413355	-0.56695652173913	-0.642857142857143	-0.238095238095238	-0.904761904761905	-0.904761904761905
miR-25	CLIP4	79745	A_23_P209232	-0.383478260869565	-0.904761904761905	-0.0952380952380952	0.214285714285714	-0.904761904761905
miR-136	CPEB4	80315	A_23_P251937	0.322608695652174	-0.19047619047619	0.0476190476190476	-0.904761904761905	-0.904761904761905
miR-194	CUL4B	8450	A_23_P422178	-0.243478260869565	0.0952380952380952	0.142857142857143	-0.904761904761905	-0.904761904761905
miR-30d	FAM199X	139231	A_23_P45294	-0.209565217391304	0.214285714285714	0.0714285714285714	-0.904761904761905	-0.904761904761905
miR-23b	DACH1	1602	A_23_P32577	0.464347826086957	0.642857142857143	0.571428571428571	-0.904761904761905	-0.904761904761905
miR-422a	DDAH1	23576	A_23_P201386	-0.761739130434783	-0.904761904761905	-0.5	-0.142857142857143	-0.904761904761905
miR-101	DIP2B	57609	A_23_P401380	-0.0504347826086957	0.142857142857143	0.0952380952380952	-0.904761904761905	-0.904761904761905
miR-30e	DIP2B	57609	A_23_P401380	-0.0330434782608696	0.261904761904762	0.238095238095238	-0.904761904761905	-0.904761904761905
miR-195	DLL4	54567	A_23_P419641	-0.0469565217391304	-0.119047619047619	0.238095238095238	-0.904761904761905	-0.904761904761905
miR-27b	DLL4	54567	A_23_P419641	-0.16	-0.261904761904762	0.285714285714286	-0.904761904761905	-0.904761904761905
miR-202	DNAJB9	4189	A_23_P258944	-0.0547826086956522	-0.714285714285714	-0.904761904761905	-0.0952380952380952	-0.904761904761905
miR-24	DNAJC16	23341	A_23_P358009	-0.44695652173913	-0.80952380952381	-0.0238095238095238	-0.904761904761905	-0.904761904761905
miR-22	DNM3	26052	A_33_P3264364	-0.00347826086956522	0.571428571428571	-0.285714285714286	-0.904761904761905	-0.904761904761905
miR-101	DNMT3A	1788	A_23_P154500	-0.0391304347826087	0.142857142857143	-0.904761904761905	0.452380952380952	-0.904761904761905
miR-365	DOCK4	9732	A_23_P59637	0.573913043478261	0.214285714285714	0.333333333333333	-0.904761904761905	-0.904761904761905
miR-145	DPY19L4	286148	A_32_P196047	0.00347826086956522	0.333333333333333	0.380952380952381	-0.904761904761905	-0.904761904761905
miR-374b	DUSP6	1848	A_23_P139704	-0.294782608695652	-0.476190476190476	0.523809523809524	-0.904761904761905	-0.904761904761905
miR-23a	DZIP3	9666	A_23_P144165	0.165217391304348	-0.904761904761905	-0.380952380952381	0.452380952380952	-0.904761904761905
miR-424	E2F7	144455	A_32_P210202	-0.17304347826087	-0.571428571428571	-0.19047619047619	-0.904761904761905	-0.904761904761905
miR-340	EIF2AK3	9451	A_23_P135857	-0.39304347826087	-0.380952380952381	0.214285714285714	-0.904761904761905	-0.904761904761905
miR-204	ELOVL6	79071	A_32_P80597	-0.557391304347826	0.619047619047619	0	-0.904761904761905	-0.904761904761905
miR-29b	EML4	27436	A_24_P273413	-0.0139130434782609	0.0714285714285714	-0.357142857142857	-0.904761904761905	-0.904761904761905
miR-340	EMP1	2012	A_23_P76488	0.26	0.0952380952380952	-0.238095238095238	-0.904761904761905	-0.904761904761905
miR-101	EMP1	2012	A_23_P76488	-0.272173913043478	-0.0476190476190476	0.380952380952381	-0.904761904761905	-0.904761904761905
miR-26b	ENPEP	2028	A_33_P3411338	-0.36695652173913	0	-0.285714285714286	-0.904761904761905	-0.904761904761905
miR-26b	EPHA7	2045	A_23_P7835	-0.347826086956522	-0.476190476190476	-0.904761904761905	-0.0714285714285714	-0.904761904761905
miR-374b	ETV6	2120	A_33_P3356325	-0.405217391304348	-0.904761904761905	-0.142857142857143	0.428571428571429	-0.904761904761905
miR-335	FAM134C	162427	A_24_P185158	0.501739130434783	-0.0238095238095238	0.380952380952381	-0.904761904761905	-0.904761904761905
miR-32	FAM135A	57579	A_23_P58862	-0.00434782608695652	-0.119047619047619	0.0238095238095238	-0.904761904761905	-0.904761904761905
miR-186	FAM13A	10144	A_33_P3691916	-0.402608695652174	-0.904761904761905	0.0238095238095238	-0.0952380952380952	-0.904761904761905
miR-374a	FAM13A	10144	A_33_P3691916	0.302608695652174	0.476190476190476	0.547619047619048	-0.904761904761905	-0.904761904761905
miR-874	FAM160B1	57700	A_24_P325107	-0.328695652173913	0.142857142857143	-0.0714285714285714	-0.904761904761905	-0.904761904761905
miR-128	FAM84B	157638	A_24_P329487	-0.378260869565217	-0.333333333333333	-0.404761904761905	-0.904761904761905	-0.904761904761905
miR-193b	FARP1	10160	A_33_P3388331	-0.320869565217391	-0.0952380952380952	0.0952380952380952	-0.904761904761905	-0.904761904761905
miR-361-5p	FGF7	2252	A_32_P196021	-0.0278260869565217	-0.904761904761905	-0.261904761904762	-0.261904761904762	-0.904761904761905
miR-320a	FIGN	55137	A_32_P34003	-0.051304347826087	0.261904761904762	-0.904761904761905	0.119047619047619	-0.904761904761905
miR-7	FLRT2	23768	A_24_P236235	-0.580869565217391	0.261904761904762	0.0714285714285714	-0.904761904761905	-0.904761904761905
miR-421	FLRT3	23767	A_33_P3418833	0.0460869565217391	-0.904761904761905	0.452380952380952	0.619047619047619	-0.904761904761905
miR-363	FOXN2	3344	A_32_P140898	-0.0426086956521739	0.571428571428571	-0.904761904761905	0.80952380952381	-0.904761904761905
miR-200a	FSD1L	83856	A_23_P94461	-0.251304347826087	-0.904761904761905	0.380952380952381	-0.0238095238095238	-0.904761904761905
miR-30b	GJA1	2697	A_24_P55295	-0.173913043478261	-0.0952380952380952	0.785714285714286	-0.904761904761905	-0.904761904761905
miR-378	GLS	2744	A_33_P3267356	-0.351304347826087	-0.0952380952380952	-0.904761904761905	-0.452380952380952	-0.904761904761905
miR-182	GNAO1	2775	A_24_P936145	-0.652173913043478	-0.904761904761905	0.285714285714286	0.357142857142857	-0.904761904761905
miR-128	GREM1	26585	A_23_P432947	-0.320869565217391	-0.904761904761905	0.238095238095238	-0.857142857142857	-0.904761904761905
miR-26a	GRHL3	57822	A_23_P52067	-0.510434782608696	0.285714285714286	-0.0238095238095238	-0.904761904761905	-0.904761904761905
miR-30e	HIC2	23119	A_33_P3379017	0.287826086956522	0.0476190476190476	-0.214285714285714	-0.904761904761905	-0.904761904761905
miR-200a	HIC2	23119	A_23_P383132	0.452173913043478	-0.30952380952381	-0.904761904761905	0.30952380952381	-0.904761904761905
miR-186	HNMT	3176	A_24_P915806	-0.608695652173913	-0.261904761904762	-0.19047619047619	-0.904761904761905	-0.904761904761905
miR-202	HNRNPC	3183	A_32_P142028	-0.202608695652174	-0.30952380952381	-0.904761904761905	-0.357142857142857	-0.904761904761905
miR-34a	HTR2C	3358	A_33_P3319176	0.104347826086957	-0.904761904761905	0.380952380952381	0.428571428571429	-0.904761904761905
miR-340	IER5L	389792	A_33_P3236102	-0.0678260869565217	-0.5	0.0238095238095238	-0.904761904761905	-0.904761904761905
miR-125a-3p	IER5L	389792	A_33_P3302312	-0.470434782608696	-0.904761904761905	-0.19047619047619	-0.476190476190476	-0.904761904761905
miR-30e	IFNAR2	3455	A_33_P3361457	0.245217391304348	-0.523809523809524	0.738095238095238	-0.904761904761905	-0.904761904761905
miR-30e	IRF4	3662	A_23_P214360	-0.508695652173913	-0.547619047619048	-0.238095238095238	-0.904761904761905	-0.904761904761905
miR-27b	IRF4	3662	A_23_P214360	0.313913043478261	0.285714285714286	0.619047619047619	-0.904761904761905	-0.904761904761905
miR-29c	ISG20L2	81875	A_33_P3401322	-0.274782608695652	0.357142857142857	-0.476190476190476	-0.904761904761905	-0.904761904761905
miR-30b	ITGA6	3655	A_23_P210176	-0.104347826086957	-0.80952380952381	0.738095238095238	-0.904761904761905	-0.904761904761905
miR-363	ITM2B	9445	A_24_P381604	-0.0452173913043478	-0.333333333333333	0.857142857142857	-0.904761904761905	-0.904761904761905
miR-27a	JMY	133746	A_33_P3217689	-0.0165217391304348	-0.904761904761905	-0.142857142857143	0.285714285714286	-0.904761904761905
miR-30b	JOSD1	9929	A_24_P271527	-0.541739130434783	-0.285714285714286	0.30952380952381	-0.904761904761905	-0.904761904761905
miR-30b	KCNJ3	3760	A_23_P153986	-0.266086956521739	0.142857142857143	-0.904761904761905	0.285714285714286	-0.904761904761905
miR-224	KCNMA1	3778	A_23_P60727	-0.353913043478261	-0.0476190476190476	-0.476190476190476	-0.904761904761905	-0.904761904761905
miR-27b	KCNMA1	3778	A_23_P60727	0.438260869565217	-0.904761904761905	0.238095238095238	0.523809523809524	-0.904761904761905
miR-29b	KCTD15	79047	A_23_P78871	-0.47304347826087	-0.904761904761905	0.214285714285714	-0.238095238095238	-0.904761904761905
miR-370	MLEC	9761	A_24_P304449	0.29304347826087	0.30952380952381	-0.0476190476190476	-0.904761904761905	-0.904761904761905
miR-371-5p	KIAA0232	9778	A_23_P327069	-0.408695652173913	-0.357142857142857	-0.904761904761905	-0.523809523809524	-0.904761904761905
miR-27b	KIAA1147	57189	A_23_P404821	-0.206086956521739	-0.19047619047619	0.5	-0.904761904761905	-0.904761904761905
miR-376a	KIAA1462	57608	A_23_P301521	0.680869565217391	0.642857142857143	0.357142857142857	-0.904761904761905	-0.904761904761905
miR-107	KLF4	9314	A_23_P32233	-0.272173913043478	0.0238095238095238	-0.904761904761905	0.333333333333333	-0.904761904761905
miR-92a	KLF4	9314	A_23_P32233	-0.496521739130435	-0.452380952380952	-0.904761904761905	-0.142857142857143	-0.904761904761905
miR-197	L3MBTL4	91133	A_24_P391918	-0.319130434782609	0.0952380952380952	-0.904761904761905	-0.619047619047619	-0.904761904761905
miR-30c	LCP1	3936	A_23_P204847	-0.356521739130435	0.0714285714285714	0.142857142857143	-0.904761904761905	-0.904761904761905
miR-92a	LHFPL2	10184	A_23_P255104	0.0530434782608696	-0.119047619047619	0.476190476190476	-0.904761904761905	-0.904761904761905
miR-26b	VMA21	203547	A_33_P3361681	-0.368695652173913	0.0952380952380952	-0.0238095238095238	-0.904761904761905	-0.904761904761905
miR-182	LPHN2	23266	A_33_P3404879	-0.162608695652174	0.19047619047619	0.0714285714285714	-0.904761904761905	-0.904761904761905
miR-23b	MAP3K5	4217	A_23_P134125	-0.23304347826087	0.285714285714286	0.404761904761905	-0.904761904761905	-0.904761904761905
miR-182	MAP9	79884	A_32_P50066	-0.731304347826087	-0.904761904761905	-0.619047619047619	-0.69047619047619	-0.904761904761905
miR-320a	MAX	4149	A_23_P151662	-0.2	0.0476190476190476	0.19047619047619	-0.904761904761905	-0.904761904761905
miR-144	MCF2L	23263	A_33_P3282023	-0.0582608695652174	0.119047619047619	-0.904761904761905	-0.19047619047619	-0.904761904761905
miR-200c	MEX3B	84206	A_24_P65060	-0.352173913043478	0.333333333333333	-0.904761904761905	0.761904761904762	-0.904761904761905
miR-182	MLL	4297	A_33_P3350343	0.140869565217391	-0.285714285714286	0.523809523809524	-0.904761904761905	-0.904761904761905
miR-142-3p	MLL	4297	A_33_P3307307	-0.0521739130434783	0.357142857142857	0.547619047619048	-0.904761904761905	-0.904761904761905
miR-96	MLL	4297	A_33_P3307307	-0.305217391304348	-0.904761904761905	0.666666666666667	-0.523809523809524	-0.904761904761905
miR-25	MMP16	4325	A_24_P235400	-0.543478260869565	-0.904761904761905	-0.0952380952380952	0.19047619047619	-0.904761904761905
miR-202	MOB4	25843	A_23_P210274	-0.362608695652174	-0.119047619047619	-0.904761904761905	-0.0714285714285714	-0.904761904761905
miR-377	MSRB3	253827	A_33_P3278313	0.19304347826087	0.547619047619048	0.547619047619048	-0.904761904761905	-0.904761904761905
miR-22	KAT6B	23522	A_33_P3287731	-0.331304347826087	0.214285714285714	-0.904761904761905	-0.833333333333333	-0.904761904761905
miR-30e	NAP1L3	4675	A_23_P125717	-0.438260869565217	-0.904761904761905	0.285714285714286	-0.0476190476190476	-0.904761904761905
miR-374b	NOTCH2	4853	A_33_P3258824	0.0365217391304348	-0.904761904761905	0.19047619047619	-0.0714285714285714	-0.904761904761905
miR-32	NOX4	50507	A_33_P3224324	0.0330434782608696	0.571428571428571	0.523809523809524	-0.904761904761905	-0.904761904761905
miR-18b	NR3C1	2908	A_33_P3216297	-0.57304347826087	-0.904761904761905	0.333333333333333	-0.0476190476190476	-0.904761904761905
miR-145	NRAS	4893	A_23_P63190	-0.296521739130435	-0.904761904761905	-0.0952380952380952	-0.452380952380952	-0.904761904761905
miR-497	NRN1	51299	A_23_P414519	0.613913043478261	0.523809523809524	0.5	-0.904761904761905	-0.904761904761905
miR-374b	NRN1	51299	A_23_P414519	0.0652173913043478	-0.595238095238095	-0.119047619047619	-0.904761904761905	-0.904761904761905
miR-7	NUDT8	254552	A_33_P3384932	0.570434782608696	0.0476190476190476	0.523809523809524	-0.904761904761905	-0.904761904761905
miR-101	OTUD4	54726	A_23_P69637	-0.19304347826087	-0.238095238095238	0.166666666666667	-0.904761904761905	-0.904761904761905
miR-215	PABPC4	8761	A_33_P3271105	-0.193913043478261	-0.0952380952380952	-0.904761904761905	-0.476190476190476	-0.904761904761905
miR-374b	PAPPA	5069	A_33_P3599591	0.203478260869565	-0.214285714285714	-0.357142857142857	-0.904761904761905	-0.904761904761905
miR-27b	PAPPA	5069	A_33_P3599591	0.583478260869565	0.380952380952381	0.523809523809524	-0.904761904761905	-0.904761904761905
miR-152	PBXIP1	57326	A_33_P3347413	0.285217391304348	-0.904761904761905	0	0.904761904761905	-0.904761904761905
miR-196a	PCDH19	57526	A_24_P419039	-0.53304347826087	-0.904761904761905	-0.5	-0.333333333333333	-0.904761904761905
miR-218	PCDHA11	56138	A_24_P360206	-0.420869565217391	-0.904761904761905	-0.0476190476190476	-0.30952380952381	-0.904761904761905
miR-377	PDK4	5166	A_24_P243749	-0.0582608695652174	-0.904761904761905	0	-0.0714285714285714	-0.904761904761905
miR-30b	PELI1	57162	A_33_P3316928	-0.493913043478261	-0.166666666666667	-0.166666666666667	-0.904761904761905	-0.904761904761905
miR-103	CDK14	5218	A_24_P29733	-0.430434782608696	-0.904761904761905	0.0238095238095238	-0.30952380952381	-0.904761904761905
miR-1	PGD	5226	A_23_P126623	-0.466086956521739	-0.904761904761905	0.119047619047619	-0.0238095238095238	-0.904761904761905
miR-497	PHACTR2	9749	A_23_P111240	0.201739130434783	0.19047619047619	0.0714285714285714	-0.904761904761905	-0.904761904761905
miR-363	PLEKHA1	59338	A_23_P115792	-0.232173913043478	-0.619047619047619	-0.904761904761905	0.452380952380952	-0.904761904761905
miR-320a	PLK3	1263	A_23_P51646	0.356521739130435	-0.238095238095238	0.0952380952380952	-0.904761904761905	-0.904761904761905
miR-196a	POLR3D	661	A_23_P84565	-0.541739130434783	-0.5	-0.857142857142857	-0.904761904761905	-0.904761904761905
miR-202	PPARGC1B	133522	A_33_P3816688	-0.327826086956522	-0.214285714285714	-0.666666666666667	-0.904761904761905	-0.904761904761905
miR-30e	PRDM1	639	A_23_P350451	-0.391304347826087	-0.880952380952381	-0.119047619047619	-0.904761904761905	-0.904761904761905
miR-30e	PRDM1	639	A_33_P3342081	-0.415652173913043	-0.666666666666667	0.0714285714285714	-0.904761904761905	-0.904761904761905
miR-23b	PRDM1	639	A_33_P3342081	0.41304347826087	0.857142857142857	0.666666666666667	-0.904761904761905	-0.904761904761905
miR-30b	PRKAR1A	5573	A_24_P245322	-0.0878260869565217	0.142857142857143	0	-0.904761904761905	-0.904761904761905
miR-23a	PTEN	5728	A_23_P98085	-0.0947826086956522	-0.404761904761905	0.0952380952380952	-0.904761904761905	-0.904761904761905
miR-214	PTER	9317	A_33_P3317253	-0.33304347826087	-0.0952380952380952	-0.904761904761905	-0.214285714285714	-0.904761904761905
miR-150	PTP4A1	7803	A_24_P294832	0.223478260869565	-0.0952380952380952	-0.5	-0.904761904761905	-0.904761904761905
miR-23b	RAB8B	51762	A_23_P317465	0.196521739130435	-0.19047619047619	-0.476190476190476	-0.904761904761905	-0.904761904761905
miR-196a	RAD23B	5887	A_33_P3312039	0.11304347826087	-0.666666666666667	-0.904761904761905	0.0476190476190476	-0.904761904761905
miR-196a	RANBP10	57610	A_23_P369733	0.277391304347826	0.238095238095238	-0.904761904761905	0.214285714285714	-0.904761904761905
miR-23a	RAPGEF2	9693	A_33_P3334743	-0.0408695652173913	-0.285714285714286	-0.0238095238095238	-0.904761904761905	-0.904761904761905
miR-30a	RASA1	5921	A_23_P18939	-0.313913043478261	-0.523809523809524	-0.904761904761905	0.0476190476190476	-0.904761904761905
miR-218	RASSF5	83593	A_24_P171268	-0.32	-0.404761904761905	-0.380952380952381	-0.904761904761905	-0.904761904761905
miR-377	RBPMS	11030	A_23_P71316	0.0826086956521739	0.333333333333333	0.333333333333333	-0.904761904761905	-0.904761904761905
miR-18a	RGS4	5999	A_23_P433855	-0.405217391304348	-0.904761904761905	0.404761904761905	0.595238095238095	-0.904761904761905
miR-590-5p	RHOB	388	A_33_P3398862	-0.710434782608696	-0.428571428571429	-0.904761904761905	-0.285714285714286	-0.904761904761905
miR-33a	RMND5A	64795	A_33_P3237699	-0.147826086956522	0.261904761904762	-0.904761904761905	-0.30952380952381	-0.904761904761905
miR-218	RNF220	55182	A_23_P201002	-0.34	-0.904761904761905	-0.547619047619048	-0.666666666666667	-0.904761904761905
miR-32	ROBO2	6092	A_33_P3278877	-0.00347826086956522	0.261904761904762	0.285714285714286	-0.904761904761905	-0.904761904761905
miR-33a	ROBO2	6092	A_33_P3278877	0.0695652173913043	-0.142857142857143	0.761904761904762	-0.904761904761905	-0.904761904761905
miR-186	RORC	6097	A_33_P3386671	0.0869565217391304	0.30952380952381	-0.0714285714285714	-0.904761904761905	-0.904761904761905
miR-29b	SIKE1	80143	A_33_P3383261	-0.2	-0.904761904761905	0.0952380952380952	-0.142857142857143	-0.904761904761905
miR-422a	RPL23A	6147	A_24_P91140	0.0739130434782609	0.0238095238095238	-0.904761904761905	0.214285714285714	-0.904761904761905
miR-23a	RRAS2	22800	A_33_P3234317	0.238260869565217	-0.904761904761905	0.214285714285714	-0.0714285714285714	-0.904761904761905
miR-141	RUNX1	861	A_24_P34155	0.392173913043478	-0.904761904761905	0.214285714285714	0.166666666666667	-0.904761904761905
miR-30d	RUNX1	861	A_33_P3211804	-0.255652173913043	0.30952380952381	-0.19047619047619	-0.904761904761905	-0.904761904761905
miR-30d	SAP30BP	29115	A_24_P304987	-0.38	0.119047619047619	-0.333333333333333	-0.904761904761905	-0.904761904761905
miR-34a	SATB1	6304	A_23_P259741	-0.275652173913043	-0.904761904761905	-0.19047619047619	-0.285714285714286	-0.904761904761905
miR-495	SATB1	6304	A_23_P259741	-0.211304347826087	0.285714285714286	0.357142857142857	-0.904761904761905	-0.904761904761905
miR-27b	SCN3B	55800	A_33_P3402404	0.535652173913043	-0.333333333333333	0.19047619047619	-0.904761904761905	-0.904761904761905
miR-361-5p	GORAB	92344	A_33_P3212072	-0.195652173913043	0	0.0952380952380952	-0.904761904761905	-0.904761904761905
miR-202	SEC14L1	6397	A_33_P3275751	-0.0556521739130435	-0.738095238095238	-0.904761904761905	0.476190476190476	-0.904761904761905
miR-218	SEC14L1	6397	A_23_P206960	-0.306086956521739	-0.904761904761905	-0.476190476190476	-0.547619047619048	-0.904761904761905
miR-186	SEPT7	989	A_33_P3287028	-0.106086956521739	-0.904761904761905	-0.0476190476190476	-0.261904761904762	-0.904761904761905
miR-320a	SERBP1	26135	A_23_P337424	0.16	0.0476190476190476	-0.904761904761905	-0.0238095238095238	-0.904761904761905
miR-1	TRA2B	6434	A_33_P3297517	0.158260869565217	-0.904761904761905	0.285714285714286	0.357142857142857	-0.904761904761905
miR-424	SCAF11	9169	A_33_P3283196	-0.16	-0.904761904761905	0.119047619047619	0.285714285714286	-0.904761904761905
miR-155	SLC2A12	154091	A_33_P3331125	-0.0956521739130435	0.642857142857143	0.452380952380952	-0.904761904761905	-0.904761904761905
miR-30c	SLC38A2	54407	A_24_P295963	-0.36695652173913	-0.119047619047619	0.19047619047619	-0.904761904761905	-0.904761904761905
miR-30e	SLC38A2	54407	A_23_P218079	0.470434782608696	0.380952380952381	0.333333333333333	-0.904761904761905	-0.904761904761905
miR-16	SLC39A9	55334	A_23_P380326	-0.0130434782608696	0.119047619047619	-0.904761904761905	0.357142857142857	-0.904761904761905
miR-155	SMTNL1	219537	A_33_P3346716	-0.465217391304348	-0.142857142857143	0.0238095238095238	-0.904761904761905	-0.904761904761905
miR-33a	SIK1	150094	A_23_P132121	-0.0991304347826087	0.380952380952381	-0.904761904761905	0.619047619047619	-0.904761904761905
miR-203	SNX13	23161	A_24_P200848	-0.0721739130434783	0.619047619047619	0.404761904761905	-0.904761904761905	-0.904761904761905
miR-22	SORCS1	114815	A_23_P352932	0.715652173913043	0.666666666666667	0.595238095238095	-0.904761904761905	-0.904761904761905
miR-212	SOS1	6654	A_33_P3356406	-0.233913043478261	-0.904761904761905	0.5	-0.380952380952381	-0.904761904761905
miR-224	SP7	121340	A_23_P317729	-0.567826086956522	-0.19047619047619	-0.571428571428571	-0.904761904761905	-0.904761904761905
miR-374a	SPTLC1	10558	A_23_P43326	-0.456521739130435	-0.285714285714286	-0.0238095238095238	-0.904761904761905	-0.904761904761905
miR-152	SPTY2D1	144108	A_23_P429082	0.0739130434782609	0.476190476190476	-0.380952380952381	-0.904761904761905	-0.904761904761905
miR-195	SRP72	6731	A_23_P337201	-0.259130434782609	0.0238095238095238	-0.904761904761905	-0.428571428571429	-0.904761904761905
miR-26b	SSH2	85464	A_33_P3363168	-0.367826086956522	-0.428571428571429	0.452380952380952	-0.904761904761905	-0.904761904761905
miR-429	STARD13	90627	A_33_P3382147	-0.67304347826087	-0.714285714285714	0.285714285714286	-0.904761904761905	-0.904761904761905
miR-30b	STC1	6781	A_23_P314755	-0.0139130434782609	0.261904761904762	-0.0238095238095238	-0.904761904761905	-0.904761904761905
miR-32	STX17	55014	A_33_P3269149	0.068695652173913	0.19047619047619	0.30952380952381	-0.904761904761905	-0.904761904761905
miR-152	STXBP1	6812	A_24_P201171	0.245217391304348	0.571428571428571	-0.0952380952380952	-0.904761904761905	-0.904761904761905
miR-497	SUPT16H	11198	A_23_P151634	0.250434782608696	-0.904761904761905	-0.119047619047619	0.404761904761905	-0.904761904761905
miR-30d	SYN2	6854	A_33_P3317618	-0.463478260869565	0.619047619047619	-0.904761904761905	-0.761904761904762	-0.904761904761905
miR-185	TAPBP	6892	A_33_P3325914	-0.0260869565217391	-0.904761904761905	0.428571428571429	0.166666666666667	-0.904761904761905
miR-429	TARDBP	23435	A_23_P403955	-0.200869565217391	-0.404761904761905	-0.0476190476190476	-0.904761904761905	-0.904761904761905
miR-26a	TET1	80312	A_33_P3295550	-0.218260869565217	0.404761904761905	-0.904761904761905	0.357142857142857	-0.904761904761905
miR-429	ERI1	90459	A_33_P3315504	-0.423478260869565	0.0952380952380952	-0.904761904761905	-0.380952380952381	-0.904761904761905
miR-195	TLL1	7092	A_23_P427645	0.406086956521739	0.404761904761905	0.238095238095238	-0.904761904761905	-0.904761904761905
miR-23b	TMEM2	23670	A_33_P3390713	-0.687826086956522	-0.404761904761905	-0.761904761904762	-0.904761904761905	-0.904761904761905
miR-200a	TNS1	7145	A_33_P3738458	-0.646086956521739	-0.166666666666667	0	-0.904761904761905	-0.904761904761905
miR-92a	TRIM36	55521	A_23_P110569	-0.301739130434783	-0.571428571428571	0.0476190476190476	-0.904761904761905	-0.904761904761905
miR-23a	TRRAP	8295	A_23_P94053	-0.52	-0.904761904761905	0.238095238095238	-0.571428571428571	-0.904761904761905
miR-182	TSN	7247	A_23_P28105	0.12695652173913	0.547619047619048	0.404761904761905	-0.904761904761905	-0.904761904761905
miR-30e	TSPAN8	7103	A_23_P36531	-0.12	-0.904761904761905	0.119047619047619	-0.357142857142857	-0.904761904761905
miR-128	TXNDC5	81567	A_23_P168229	-0.0608695652173913	0.238095238095238	-0.0952380952380952	-0.904761904761905	-0.904761904761905
miR-29c	SUN1	23353	A_33_P3369663	0	0.5	-0.904761904761905	-0.30952380952381	-0.904761904761905
miR-200c	WASF1	8936	A_23_P168306	-0.110434782608696	-0.904761904761905	0.238095238095238	0.0952380952380952	-0.904761904761905
miR-29c	XKR6	286046	A_23_P431505	0.0695652173913043	-0.904761904761905	0.452380952380952	0.428571428571429	-0.904761904761905
miR-16	XPO7	23039	A_33_P3211473	0.145217391304348	0.261904761904762	0.666666666666667	-0.904761904761905	-0.904761904761905
miR-202	YTHDF3	253943	A_33_P3264419	0.117391304347826	0.30952380952381	-0.904761904761905	-0.380952380952381	-0.904761904761905
miR-21	ZBTB8A	653121	A_33_P3475737	-0.0347826086956522	-0.904761904761905	-0.571428571428571	0.619047619047619	-0.904761904761905
miR-150	ZEB1	6935	A_33_P3640690	0.409565217391304	0.19047619047619	0.5	-0.904761904761905	-0.904761904761905
miR-155	ZNF248	57209	A_23_P35343	-0.511304347826087	-0.19047619047619	-0.69047619047619	-0.904761904761905	-0.904761904761905
miR-140-5p	ZNF770	54989	A_23_P65733	-0.269565217391304	-0.142857142857143	0	-0.904761904761905	-0.904761904761905
miR-29a	DNMT3A	1788	A_23_P154500	-0.847826086956522	-0.666666666666667	-0.880952380952381	-0.214285714285714	-0.880952380952381
miR-16	OMA1	115209	A_23_P138137	-0.0347826086956522	0.0476190476190476	-0.0238095238095238	-0.880952380952381	-0.880952380952381
miR-128	E2F3	1871	A_23_P385034	-0.161739130434783	0.30952380952381	-0.5	-0.880952380952381	-0.880952380952381
miR-96	ODF2	4957	A_23_P71889	0.225217391304348	-0.19047619047619	-0.880952380952381	-0.214285714285714	-0.880952380952381
miR-24	CCNA2	890	A_23_P58321	-0.702608695652174	-0.880952380952381	-0.619047619047619	-0.523809523809524	-0.880952380952381
let-7d	RABGAP1L	9910	A_24_P316005	-0.264347826086957	-0.880952380952381	0.119047619047619	-0.238095238095238	-0.880952380952381
miR-155	PHF17	79960	A_23_P410587	-0.328695652173913	0	-0.857142857142857	-0.880952380952381	-0.880952380952381
miR-1	CTSC	1075	A_33_P3283480	0.320869565217391	-0.0714285714285714	0.761904761904762	-0.880952380952381	-0.880952380952381
miR-155	CUL4B	8450	A_23_P148463	-0.290434782608696	0.119047619047619	-0.238095238095238	-0.880952380952381	-0.880952380952381
miR-141	ACVR2A	92	A_23_P153930	0.19304347826087	0.166666666666667	-0.0952380952380952	-0.880952380952381	-0.880952380952381
miR-101	ADRB1	153	A_33_P3310189	0.318260869565217	-0.0238095238095238	0.404761904761905	-0.880952380952381	-0.880952380952381
miR-186	AGPAT5	55326	A_33_P3217218	-0.368695652173913	-0.214285714285714	-0.547619047619048	-0.880952380952381	-0.880952380952381
miR-144	ALS2	57679	A_33_P3415340	0.12	0.30952380952381	-0.880952380952381	0	-0.880952380952381
miR-24	ALS2	57679	A_33_P3415340	-0.553913043478261	-0.619047619047619	0.0238095238095238	-0.880952380952381	-0.880952380952381
miR-200b	AMOTL2	51421	A_23_P166686	-0.768695652173913	0.0714285714285714	-0.880952380952381	-0.738095238095238	-0.880952380952381
miR-26a	AP1S3	130340	A_33_P3275707	-0.377391304347826	0.5	-0.404761904761905	-0.880952380952381	-0.880952380952381
miR-26a	AP1S3	130340	A_24_P105747	-0.173913043478261	0.404761904761905	0.0476190476190476	-0.880952380952381	-0.880952380952381
miR-143	AP2B1	163	A_24_P253827	-0.480869565217391	-0.523809523809524	-0.880952380952381	-0.0952380952380952	-0.880952380952381
miR-23b	APAF1	317	A_23_P36611	-0.56	-0.0952380952380952	-0.261904761904762	-0.880952380952381	-0.880952380952381
miR-29b	ARFGEF2	10564	A_33_P3271925	-0.740869565217391	-0.880952380952381	-0.19047619047619	-0.238095238095238	-0.880952380952381
miR-194	ARHGAP21	57584	A_23_P115608	-0.30695652173913	0.142857142857143	0.0238095238095238	-0.880952380952381	-0.880952380952381
miR-363	ARHGEF10	9639	A_33_P3351351	-0.14695652173913	0.523809523809524	-0.880952380952381	0.857142857142857	-0.880952380952381
miR-152	ARRDC3	57561	A_24_P274615	0.598260869565217	0.642857142857143	0.214285714285714	-0.880952380952381	-0.880952380952381
miR-374a	ATMIN	23300	A_24_P176493	-0.0382608695652174	0.261904761904762	0.380952380952381	-0.880952380952381	-0.880952380952381
miR-223	ATP2B1	490	A_33_P3267186	-0.137391304347826	-0.880952380952381	0.595238095238095	0.880952380952381	-0.880952380952381
miR-182	ATXN1	6310	A_33_P3409099	-0.726086956521739	0	0.119047619047619	-0.880952380952381	-0.880952380952381
miR-32	ATXN1	6310	A_33_P3409099	-0.676521739130435	-0.333333333333333	0.0476190476190476	-0.880952380952381	-0.880952380952381
miR-363	BAHCC1	57597	A_23_P49539	-0.330434782608696	0.19047619047619	-0.880952380952381	-0.0952380952380952	-0.880952380952381
miR-363	BCL11A	53335	A_33_P3249595	-0.0860869565217391	0.571428571428571	-0.880952380952381	0.571428571428571	-0.880952380952381
miR-30c	BCL2L11	10018	A_24_P122921	-0.372173913043478	0.30952380952381	-0.0714285714285714	-0.880952380952381	-0.880952380952381
miR-152	BCL2L11	10018	A_24_P122921	-0.187826086956522	0.142857142857143	0.285714285714286	-0.880952380952381	-0.880952380952381
miR-422a	BMP2	650	A_33_P3237150	-0.27304347826087	-0.0952380952380952	-0.880952380952381	0.357142857142857	-0.880952380952381
miR-215	BRD3	8019	A_24_P32887	0.115652173913043	-0.880952380952381	-0.404761904761905	0.142857142857143	-0.880952380952381
miR-23b	C12orf49	79794	A_23_P13797	-0.428695652173913	-0.880952380952381	0.5	-0.642857142857143	-0.880952380952381
miR-324-5p	TMEM229B	161145	A_33_P3355014	-0.0817391304347826	-0.880952380952381	-0.166666666666667	-0.404761904761905	-0.880952380952381
miR-103	C18orf34	374864	A_33_P3350169	-0.0365217391304348	-0.880952380952381	0.19047619047619	-0.0714285714285714	-0.880952380952381
miR-30c	C19orf50	79036	A_24_P168510	-0.224347826086957	0.333333333333333	-0.880952380952381	-0.166666666666667	-0.880952380952381
miR-132	C5orf13	9315	A_24_P149124	0.685217391304348	0.571428571428571	0.0714285714285714	-0.880952380952381	-0.880952380952381
miR-429	C9orf5	23731	A_23_P146417	-0.761739130434783	0.119047619047619	-0.880952380952381	-0.571428571428571	-0.880952380952381
miR-155	C9orf5	23731	A_23_P146417	-0.325217391304348	0.452380952380952	-0.5	-0.880952380952381	-0.880952380952381
miR-374b	CADM2	253559	A_33_P3745164	0.174782608695652	-0.880952380952381	-0.476190476190476	0	-0.880952380952381
miR-361-5p	CALCRL	10203	A_33_P3306103	-0.262608695652174	0	-0.0952380952380952	-0.880952380952381	-0.880952380952381
miR-23b	CALCRL	10203	A_33_P3306103	0.198260869565217	0.0714285714285714	0.666666666666667	-0.880952380952381	-0.880952380952381
miR-30e	CAMTA1	23261	A_32_P4985	-0.165217391304348	-0.0952380952380952	0.0952380952380952	-0.880952380952381	-0.880952380952381
miR-30b	CBFB	865	A_23_P113634	-0.232173913043478	-0.333333333333333	0.333333333333333	-0.880952380952381	-0.880952380952381
miR-377	CCDC117	150275	A_23_P432034	-0.0156521739130435	0.380952380952381	0.119047619047619	-0.880952380952381	-0.880952380952381
miR-24	CCDC58	131076	A_32_P215113	-0.712173913043478	-0.880952380952381	-0.5	-0.142857142857143	-0.880952380952381
miR-23b	CDK5R1	8851	A_33_P3226985	-0.567826086956522	-0.380952380952381	-0.261904761904762	-0.880952380952381	-0.880952380952381
miR-497	CDV3	55573	A_23_P259413	-0.172173913043478	-0.880952380952381	0.357142857142857	-0.19047619047619	-0.880952380952381
miR-30e	CEACAM1	634	A_24_P382319	-0.051304347826087	-0.0476190476190476	-0.0714285714285714	-0.880952380952381	-0.880952380952381
miR-27b	CHST1	8534	A_33_P3413355	0.283478260869565	0.80952380952381	0.357142857142857	-0.880952380952381	-0.880952380952381
miR-23b	CHST7	56548	A_23_P319617	0.537391304347826	0.595238095238095	0.0238095238095238	-0.880952380952381	-0.880952380952381
miR-23b	CMIP	80790	A_23_P371239	-0.412173913043478	0.833333333333333	-0.238095238095238	-0.880952380952381	-0.880952380952381
miR-26a	COL19A1	1310	A_23_P375922	0.495652173913044	-0.880952380952381	0.285714285714286	0.166666666666667	-0.880952380952381
miR-363	COL19A1	1310	A_33_P3304157	-0.171304347826087	-0.428571428571429	-0.880952380952381	0.142857142857143	-0.880952380952381
miR-200a	CPEB4	80315	A_23_P251937	-0.724347826086956	-0.19047619047619	0.0952380952380952	-0.880952380952381	-0.880952380952381
miR-182	CSAD	51380	A_24_P27229	0.0426086956521739	-0.547619047619048	0.619047619047619	-0.880952380952381	-0.880952380952381
miR-23b	CSNK1G1	53944	A_33_P3243692	-0.310434782608696	-0.880952380952381	-0.166666666666667	0.0952380952380952	-0.880952380952381
miR-374a	CTAGE5	4253	A_32_P116840	0.295652173913043	0.428571428571429	0.595238095238095	-0.880952380952381	-0.880952380952381
miR-362-3p	CTNND1	1500	A_23_P251316	-0.503478260869565	-0.0952380952380952	0.0238095238095238	-0.880952380952381	-0.880952380952381
miR-200c	CTNND2	1501	A_23_P110624	0.0417391304347826	0.238095238095238	-0.880952380952381	-0.0952380952380952	-0.880952380952381
miR-324-5p	CUL5	8065	A_33_P3301286	-0.484347826086957	-0.880952380952381	-0.0476190476190476	-0.380952380952381	-0.880952380952381
miR-101	CXCL12	6387	A_24_P412156	-0.468695652173913	-0.285714285714286	0.0238095238095238	-0.880952380952381	-0.880952380952381
miR-874	CXorf23	256643	A_24_P487736	-0.188695652173913	0.69047619047619	-0.880952380952381	-0.261904761904762	-0.880952380952381
miR-196b	DCDC2	51473	A_33_P3212109	-0.240869565217391	0.119047619047619	-0.880952380952381	0.785714285714286	-0.880952380952381
miR-152	DCP1A	55802	A_24_P576174	0.213913043478261	-0.880952380952381	0.285714285714286	0.69047619047619	-0.880952380952381
miR-16	DHDDS	79947	A_23_P201764	-0.188695652173913	0.214285714285714	-0.880952380952381	-0.0476190476190476	-0.880952380952381
miR-23a	DNAJC6	9829	A_33_P3216714	0.193913043478261	-0.880952380952381	0.69047619047619	0.285714285714286	-0.880952380952381
miR-22	DNM3	26052	A_23_P371266	0.0469565217391304	0.0238095238095238	-0.30952380952381	-0.880952380952381	-0.880952380952381
miR-30a	DNMT3A	1788	A_23_P154500	-0.874782608695652	-0.19047619047619	-0.880952380952381	-0.761904761904762	-0.880952380952381
miR-30e	E2F3	1871	A_23_P385034	0.159130434782609	-0.0952380952380952	0.452380952380952	-0.880952380952381	-0.880952380952381
miR-371-5p	EEF1A1	1915	A_24_P763243	-0.521739130434783	-0.380952380952381	-0.880952380952381	0.0476190476190476	-0.880952380952381
miR-30e	EML1	2009	A_23_P205746	-0.662608695652174	-0.119047619047619	-0.880952380952381	0.69047619047619	-0.880952380952381
miR-27b	EPB41	2035	A_33_P3227842	-0.661739130434783	-0.142857142857143	-0.880952380952381	-0.0476190476190476	-0.880952380952381
miR-30b	EPB41L3	23136	A_23_P4536	-0.0834782608695652	0.0476190476190476	0.523809523809524	-0.880952380952381	-0.880952380952381
miR-145	EPB41L4A	64097	A_24_P257579	-0.42695652173913	0	-0.166666666666667	-0.880952380952381	-0.880952380952381
miR-30e	EPDR1	54749	A_24_P166613	-0.475652173913043	-0.880952380952381	0.666666666666667	0.30952380952381	-0.880952380952381
miR-200a	EPHA7	2045	A_23_P7835	-0.737391304347826	-0.880952380952381	-0.619047619047619	0.142857142857143	-0.880952380952381
miR-30e	ERG	2078	A_23_P301414	-0.146086956521739	-0.476190476190476	0.476190476190476	-0.880952380952381	-0.880952380952381
miR-27b	F3	2152	A_33_P3226832	0.525217391304348	-0.142857142857143	0.476190476190476	-0.880952380952381	-0.880952380952381
miR-24	FAM120C	54954	A_32_P67623	0.254782608695652	-0.880952380952381	0.738095238095238	0.428571428571429	-0.880952380952381
miR-342-3p	FAM53C	51307	A_23_P167789	0.277391304347826	0.285714285714286	0.166666666666667	-0.880952380952381	-0.880952380952381
miR-874	FAM63A	55793	A_23_P160546	-0.150434782608696	0.142857142857143	-0.880952380952381	0	-0.880952380952381
miR-24	FAM78B	149297	A_33_P3259183	-0.53304347826087	-0.619047619047619	-0.880952380952381	0	-0.880952380952381
miR-193b	FARP1	10160	A_33_P3238856	-0.565217391304348	-0.333333333333333	-0.428571428571429	-0.880952380952381	-0.880952380952381
miR-218	FAT3	120114	A_33_P3257513	-0.690434782608696	-0.880952380952381	0.0952380952380952	0.19047619047619	-0.880952380952381
miR-144	FBN2	2201	A_23_P214026	-0.156521739130435	-0.880952380952381	-0.0238095238095238	-0.0714285714285714	-0.880952380952381
miR-195	FBXO33	254170	A_24_P41021	0.0652173913043478	-0.880952380952381	0.166666666666667	-0.547619047619048	-0.880952380952381
miR-376a	FERMT2	10979	A_33_P3344477	0.674782608695652	0.380952380952381	0.0238095238095238	-0.880952380952381	-0.880952380952381
miR-182	FIGN	55137	A_32_P34003	-0.437391304347826	-0.452380952380952	0.238095238095238	-0.880952380952381	-0.880952380952381
miR-30b	FNDC3B	64778	A_24_P223124	-0.337391304347826	-0.452380952380952	0.285714285714286	-0.880952380952381	-0.880952380952381
miR-379	FOXP2	93986	A_23_P134542	0.0852173913043478	0.19047619047619	-0.0714285714285714	-0.880952380952381	-0.880952380952381
miR-16	FRY	10129	A_33_P3223497	-0.354782608695652	0.523809523809524	-0.880952380952381	-0.5	-0.880952380952381
miR-1	FUBP1	8880	A_33_P3281151	-0.270434782608696	-0.880952380952381	0.0238095238095238	0.476190476190476	-0.880952380952381
miR-23b	FUCA1	2517	A_23_P11543	-0.531304347826087	-0.880952380952381	-0.142857142857143	-0.571428571428571	-0.880952380952381
miR-200b	GAB1	2549	A_23_P335239	-0.573913043478261	-0.642857142857143	-0.30952380952381	-0.880952380952381	-0.880952380952381
miR-200a	GAB1	2549	A_23_P335239	-0.466086956521739	-0.642857142857143	-0.119047619047619	-0.880952380952381	-0.880952380952381
miR-202	GABPA	2551	A_33_P3269588	-0.0521739130434783	0.166666666666667	-0.880952380952381	0.19047619047619	-0.880952380952381
miR-495	GIT2	9815	A_23_P204436	-0.0321739130434783	0	-0.452380952380952	-0.880952380952381	-0.880952380952381
miR-451	GK	2710	A_32_P172848	-0.176521739130435	0.547619047619048	-0.880952380952381	0.476190476190476	-0.880952380952381
miR-27a	GORASP1	64689	A_23_P427114	-0.470434782608696	-0.880952380952381	-0.571428571428571	0.333333333333333	-0.880952380952381
miR-194	GYG1	2992	A_23_P384517	-0.0765383797175904	0.714285714285714	0.642857142857143	-0.880952380952381	-0.880952380952381
miR-29c	HAPLN3	145864	A_33_P3259393	-0.646086956521739	-0.333333333333333	-0.261904761904762	-0.880952380952381	-0.880952380952381
miR-186	HNMT	3176	A_33_P3347281	-0.477391304347826	-0.0476190476190476	-0.404761904761905	-0.880952380952381	-0.880952380952381
miR-16	HOXA10	3206	A_24_P77904	0.139130434782609	0.5	0.452380952380952	-0.880952380952381	-0.880952380952381
miR-340	HOXA10	3206	A_33_P3288649	-0.350434782608696	-0.880952380952381	0.380952380952381	0.0714285714285714	-0.880952380952381
miR-23b	HS6ST2	90161	A_24_P105191	-0.509565217391304	-0.261904761904762	-0.476190476190476	-0.880952380952381	-0.880952380952381
miR-377	HSDL1	83693	A_23_P206324	-0.275652173913043	0.119047619047619	-0.0714285714285714	-0.880952380952381	-0.880952380952381
miR-7	IDS	3423	A_24_P285032	-0.345217391304348	-0.880952380952381	0.142857142857143	0	-0.880952380952381
miR-374b	INHBB	3625	A_23_P153964	0.276521739130435	-0.238095238095238	0.547619047619048	-0.880952380952381	-0.880952380952381
miR-214	IPO11	51194	A_23_P30264	-0.276521739130435	-0.5	0.0952380952380952	-0.880952380952381	-0.880952380952381
miR-33a	IQSEC2	23096	A_33_P3253234	-0.504347826086956	-0.428571428571429	-0.880952380952381	0.0476190476190476	-0.880952380952381
miR-30c	ITGA4	3676	A_33_P3353816	-0.21304347826087	0.0476190476190476	0.119047619047619	-0.880952380952381	-0.880952380952381
miR-363	ITGA5	3678	A_23_P36562	0.123478260869565	0.523809523809524	-0.880952380952381	0.619047619047619	-0.880952380952381
miR-30a	JAK1	3716	A_33_P3784283	0.4	-0.880952380952381	0.142857142857143	0.285714285714286	-0.880952380952381
miR-132	KDM5B	10765	A_33_P3276455	-0.41304347826087	-0.880952380952381	-0.238095238095238	0.523809523809524	-0.880952380952381
miR-92a	KCNJ3	3760	A_23_P153986	-0.686086956521739	-0.880952380952381	-0.833333333333333	-0.166666666666667	-0.880952380952381
miR-30d	KCNJ3	3760	A_23_P153986	-0.313913043478261	-0.19047619047619	-0.880952380952381	-0.166666666666667	-0.880952380952381
miR-30e	KCTD3	51133	A_23_P160406	-0.644347826086957	-0.880952380952381	0.0476190476190476	0.166666666666667	-0.880952380952381
miR-195	KDR	3791	A_24_P71973	0.568695652173913	0.119047619047619	0.714285714285714	-0.880952380952381	-0.880952380952381
miR-32	PRRC2B	84726	A_33_P3296577	0.142608695652174	-0.880952380952381	0.333333333333333	0.119047619047619	-0.880952380952381
miR-363	KIAA1211	57482	A_33_P3309670	-0.114782608695652	0.0714285714285714	0.142857142857143	-0.880952380952381	-0.880952380952381
miR-377	KIAA1462	57608	A_23_P301521	0.112173913043478	0.30952380952381	0.261904761904762	-0.880952380952381	-0.880952380952381
miR-30d	KIAA1715	80856	A_24_P16730	-0.0452173913043478	-0.880952380952381	0.476190476190476	0.285714285714286	-0.880952380952381
miR-497	KIF23	9493	A_23_P48835	-0.439130434782609	-0.880952380952381	-0.0476190476190476	-0.619047619047619	-0.880952380952381
miR-30b	KLF10	7071	A_23_P168828	-0.439130434782609	-0.880952380952381	-0.0952380952380952	-0.857142857142857	-0.880952380952381
miR-30c	KLF10	7071	A_23_P168828	-0.148695652173913	-0.476190476190476	-0.0476190476190476	-0.880952380952381	-0.880952380952381
miR-340	KLF3	51274	A_24_P414376	-0.0608695652173913	0.547619047619048	0	-0.880952380952381	-0.880952380952381
miR-200c	KLF9	687	A_23_P415401	-0.616521739130435	-0.880952380952381	0.357142857142857	-0.404761904761905	-0.880952380952381
miR-185	KLK5	25818	A_23_P153480	-0.0608695652173913	-0.880952380952381	0.30952380952381	-0.166666666666667	-0.880952380952381
miR-203	KMO	8564	A_23_P200838	-0.181739130434783	-0.880952380952381	-0.357142857142857	0.0476190476190476	-0.880952380952381
miR-128	LBH	81606	A_23_P120227	-0.139130434782609	-0.357142857142857	-0.0238095238095238	-0.880952380952381	-0.880952380952381
miR-143	LBH	81606	A_23_P120227	0.392173913043478	0.5	0.238095238095238	-0.880952380952381	-0.880952380952381
miR-371-5p	LEF1	51176	A_24_P20630	-0.0678260869565217	-0.880952380952381	-0.166666666666667	0.404761904761905	-0.880952380952381
miR-218	LMNB1	4001	A_23_P258493	-0.377391304347826	0.404761904761905	0.142857142857143	-0.880952380952381	-0.880952380952381
miR-134	LMOD1	25802	A_33_P3295261	0.068695652173913	-0.166666666666667	0.19047619047619	-0.880952380952381	-0.880952380952381
miR-27b	LPHN2	23266	A_33_P3404879	0.0852173913043478	-0.880952380952381	0.261904761904762	0.571428571428571	-0.880952380952381
miR-195	LPHN2	23266	A_33_P3404899	0.0773913043478261	-0.30952380952381	-0.30952380952381	-0.880952380952381	-0.880952380952381
miR-101	LRP2	4036	A_33_P3244728	-0.647826086956522	-0.880952380952381	-0.666666666666667	-0.595238095238095	-0.880952380952381
miR-125a-3p	MAN1A2	10905	A_24_P926195	-0.186086956521739	0.0714285714285714	-0.880952380952381	-0.142857142857143	-0.880952380952381
miR-23b	MAP3K5	4217	A_33_P3377130	-0.228695652173913	-0.0238095238095238	0.642857142857143	-0.880952380952381	-0.880952380952381
miR-182	TAB3	257397	A_33_P3251347	0.442608695652174	0.523809523809524	0.523809523809524	-0.880952380952381	-0.880952380952381
miR-23b	MAP3K9	4293	A_33_P3379571	-0.571304347826087	-0.880952380952381	-0.666666666666667	-0.166666666666667	-0.880952380952381
miR-16	MAPRE1	22919	A_23_P40354	-0.371304347826087	-0.880952380952381	0.30952380952381	-0.333333333333333	-0.880952380952381
miR-200b	MED1	5469	A_24_P940666	-0.192173913043478	0.738095238095238	-0.880952380952381	0.404761904761905	-0.880952380952381
miR-128	MIER2	54531	A_33_P3227324	-0.254782608695652	-0.880952380952381	0.333333333333333	-0.333333333333333	-0.880952380952381
miR-30c	MIER3	166968	A_33_P3375527	-0.228695652173913	-0.880952380952381	-0.142857142857143	-0.30952380952381	-0.880952380952381
miR-194	MITF	4286	A_23_P426663	-0.510434782608696	-0.261904761904762	-0.261904761904762	-0.880952380952381	-0.880952380952381
miR-222	MLL	4297	A_24_P136402	0.22	0.69047619047619	0.761904761904762	-0.880952380952381	-0.880952380952381
miR-185	MLLT11	10962	A_23_P23346	-0.329565217391304	-0.880952380952381	-0.0238095238095238	-0.0952380952380952	-0.880952380952381
miR-374b	MMRN1	22915	A_33_P3212257	0.302608695652174	-0.261904761904762	0.214285714285714	-0.880952380952381	-0.880952380952381
miR-371-5p	MN1	4330	A_23_P6381	-0.0643478260869565	-0.880952380952381	0.547619047619048	-0.714285714285714	-0.880952380952381
miR-142-3p	MOB4	25843	A_24_P225719	-0.196521739130435	-0.428571428571429	0.523809523809524	-0.880952380952381	-0.880952380952381
miR-542-3p	MRVI1	10335	A_33_P3311403	-0.417391304347826	-0.880952380952381	0.238095238095238	-0.119047619047619	-0.880952380952381
miR-25	MYCBP2	23077	A_23_P151459	-0.48695652173913	0	0.5	-0.880952380952381	-0.880952380952381
miR-145	MYO1D	4642	A_24_P119609	-0.508695652173913	0.285714285714286	0.380952380952381	-0.880952380952381	-0.880952380952381
miR-421	NCAM1	4684	A_33_P3363804	-0.106086956521739	-0.880952380952381	0.261904761904762	0.30952380952381	-0.880952380952381
miR-335	NETO2	81831	A_23_P3681	0.212173913043478	-0.880952380952381	0.0238095238095238	-0.214285714285714	-0.880952380952381
miR-363	NF2	4771	A_23_P251051	-0.0443478260869565	-0.571428571428571	0.904761904761905	-0.880952380952381	-0.880952380952381
miR-200a	NFYB	4801	A_23_P53668	-0.784347826086957	-0.19047619047619	-0.380952380952381	-0.880952380952381	-0.880952380952381
miR-134	NIPA1	123606	A_33_P3250840	-0.191304347826087	-0.19047619047619	-0.880952380952381	0.357142857142857	-0.880952380952381
miR-340	NOTCH1	4851	A_33_P3370424	-0.402608695652174	-0.880952380952381	0.357142857142857	-0.428571428571429	-0.880952380952381
miR-143	NPR3	4883	A_23_P58676	0.713913043478261	0.452380952380952	0.452380952380952	-0.880952380952381	-0.880952380952381
miR-204	NR3C1	2908	A_33_P3216297	0.63304347826087	-0.880952380952381	0.30952380952381	0.285714285714286	-0.880952380952381
miR-30d	NRBF2	29982	A_23_P63816	0.106086956521739	0.547619047619048	0.404761904761905	-0.880952380952381	-0.880952380952381
miR-24	NRP1	8829	A_24_P928052	0.345217391304348	0.833333333333333	0.166666666666667	-0.880952380952381	-0.880952380952381
miR-33a	NRXN1	9378	A_24_P942441	-0.619130434782609	-0.880952380952381	-0.0952380952380952	0.142857142857143	-0.880952380952381
miR-194	NUDT4	11163	A_24_P50753	0.234782608695652	0.333333333333333	0.619047619047619	-0.880952380952381	-0.880952380952381
miR-377	ORMDL3	94103	A_23_P38190	-0.190434782608696	-0.880952380952381	-0.238095238095238	0.69047619047619	-0.880952380952381
miR-34a	ORMDL3	94103	A_23_P129829	0.111304347826087	0.30952380952381	-0.880952380952381	-0.0238095238095238	-0.880952380952381
miR-23b	OSBPL8	114882	A_33_P3254191	0.21304347826087	0.19047619047619	-0.0238095238095238	-0.880952380952381	-0.880952380952381
miR-30b	OTUD4	54726	A_23_P69637	-0.408695652173913	-0.5	-0.0952380952380952	-0.880952380952381	-0.880952380952381
miR-30e	OTUD4	54726	A_23_P69637	-0.307826086956522	-0.19047619047619	0.0476190476190476	-0.880952380952381	-0.880952380952381
miR-22	PADI2	11240	A_24_P187970	0.170434782608696	0.380952380952381	0.595238095238095	-0.880952380952381	-0.880952380952381
miR-194	PAFAH1B1	5048	A_24_P356406	-0.27304347826087	0.238095238095238	0.0238095238095238	-0.880952380952381	-0.880952380952381
miR-421	PAPPA	5069	A_33_P3599591	-0.128695652173913	0.0238095238095238	-0.0476190476190476	-0.880952380952381	-0.880952380952381
miR-374a	PAPPA	5069	A_33_P3599591	-0.514782608695652	0.285714285714286	-0.452380952380952	-0.880952380952381	-0.880952380952381
miR-421	PCDHA11	56138	A_24_P360206	-0.134782608695652	0.0476190476190476	0.523809523809524	-0.880952380952381	-0.880952380952381
miR-30b	PER2	8864	A_23_P209320	-0.251304347826087	-0.880952380952381	-0.595238095238095	-0.333333333333333	-0.880952380952381
miR-92a	PFKFB4	5210	A_24_P362904	0.0965217391304348	0	0.380952380952381	-0.880952380952381	-0.880952380952381
miR-186	PFKFB4	5210	A_24_P362904	-0.328695652173913	0.69047619047619	0.0238095238095238	-0.880952380952381	-0.880952380952381
miR-205	CDK14	5218	A_24_P29733	-0.683478260869565	-0.880952380952381	0.0238095238095238	-0.452380952380952	-0.880952380952381
miR-107	CDK14	5218	A_24_P29733	-0.295652173913043	-0.880952380952381	0.285714285714286	0.261904761904762	-0.880952380952381
miR-497	PHACTR2	9749	A_24_P726336	0.0930434782608696	0.19047619047619	-0.119047619047619	-0.880952380952381	-0.880952380952381
miR-590-5p	PLEKHA1	59338	A_24_P269814	0.0695652173913043	0.619047619047619	-0.333333333333333	-0.880952380952381	-0.880952380952381
miR-128	PAPD7	11044	A_23_P18824	-0.373913043478261	-0.0952380952380952	-0.880952380952381	-0.452380952380952	-0.880952380952381
miR-200b	PPFIBP1	8496	A_23_P337917	-0.19304347826087	-0.880952380952381	0.642857142857143	0	-0.880952380952381
miR-497	PPM1D	8493	A_32_P150030	0.488695652173913	-0.19047619047619	-0.238095238095238	-0.880952380952381	-0.880952380952381
miR-495	PPP2R2C	5522	A_24_P3415	-0.0878260869565217	0.285714285714286	0.166666666666667	-0.880952380952381	-0.880952380952381
miR-30a	PPTC7	160760	A_23_P306933	0.361739130434783	-0.0952380952380952	0.452380952380952	-0.880952380952381	-0.880952380952381
miR-200a	PRKACB	5567	A_33_P3772996	-0.394782608695652	0.19047619047619	0.547619047619048	-0.880952380952381	-0.880952380952381
miR-25	PRKAR1A	5573	A_24_P245322	-0.117391304347826	-0.880952380952381	-0.0952380952380952	-0.69047619047619	-0.880952380952381
miR-92a	PRKAR1A	5573	A_24_P245322	-0.2	-0.880952380952381	-0.0476190476190476	-0.0952380952380952	-0.880952380952381
miR-33a	PRKCE	5581	A_23_P250564	-0.386086956521739	0.142857142857143	-0.880952380952381	0.523809523809524	-0.880952380952381
miR-30b	PRRG1	5638	A_24_P31929	0.178260869565217	0.785714285714286	0.0714285714285714	-0.880952380952381	-0.880952380952381
miR-196b	PRUNE2	158471	A_33_P3294917	-0.246086956521739	-0.880952380952381	-0.761904761904762	-0.0952380952380952	-0.880952380952381
miR-340	PTPRE	5791	A_33_P3309556	-0.439130434782609	-0.738095238095238	0.30952380952381	-0.880952380952381	-0.880952380952381
miR-218	PTPRR	5801	A_23_P47924	-0.497391304347826	0.0476190476190476	-0.0952380952380952	-0.880952380952381	-0.880952380952381
miR-101	QKI	9444	A_24_P941322	-0.0391304347826087	-0.880952380952381	0.785714285714286	-0.0952380952380952	-0.880952380952381
miR-27a	RAD1	5810	A_23_P144697	-0.702608695652174	-0.880952380952381	-0.166666666666667	-0.452380952380952	-0.880952380952381
miR-128	RBBP6	5930	A_23_P342053	-0.325217391304348	-0.166666666666667	-0.880952380952381	-0.404761904761905	-0.880952380952381
miR-32	RCOR1	23186	A_33_P3211924	-0.399130434782609	-0.357142857142857	-0.880952380952381	0.642857142857143	-0.880952380952381
miR-16	RCOR3	55758	A_32_P167122	-0.0582608695652174	0.0714285714285714	0.5	-0.880952380952381	-0.880952380952381
miR-182	RECK	8434	A_33_P3269899	-0.668695652173913	-0.880952380952381	-0.5	0.0238095238095238	-0.880952380952381
miR-497	RNF144B	255488	A_24_P406060	-0.0382608695652174	0.857142857142857	-0.19047619047619	-0.880952380952381	-0.880952380952381
miR-26a	RNF6	6049	A_23_P162734	0.0443478260869565	0.380952380952381	0.261904761904762	-0.880952380952381	-0.880952380952381
miR-144	ROCK1	6093	A_23_P130429	-0.448695652173913	0.0952380952380952	-0.880952380952381	-0.357142857142857	-0.880952380952381
miR-30b	RTKN2	219790	A_32_P471485	-0.405217391304348	-0.880952380952381	0.142857142857143	-0.404761904761905	-0.880952380952381
miR-152	RTN3	10313	A_23_P76684	0.508695652173913	0.571428571428571	0.452380952380952	-0.880952380952381	-0.880952380952381
miR-23b	S100PBP	64766	A_24_P222835	-0.317391304347826	-0.880952380952381	-0.214285714285714	0.404761904761905	-0.880952380952381
miR-30b	SEC24A	10802	A_33_P3331080	-0.13304347826087	-0.214285714285714	-0.880952380952381	0.404761904761905	-0.880952380952381
miR-221	SEC62	7095	A_23_P357860	0.137391304347826	-0.880952380952381	-0.523809523809524	0.5	-0.880952380952381
miR-26b	SERBP1	26135	A_32_P187599	-0.62	-0.880952380952381	-0.0714285714285714	-0.476190476190476	-0.880952380952381
miR-26b	SERP1	27230	A_23_P91919	-0.58695652173913	-0.69047619047619	0.142857142857143	-0.880952380952381	-0.880952380952381
miR-150	SGMS1	259230	A_32_P163125	0.051304347826087	-0.880952380952381	0.357142857142857	0	-0.880952380952381
miR-30e	SH3RF1	57630	A_24_P100551	-0.231304347826087	0	0.119047619047619	-0.880952380952381	-0.880952380952381
miR-128	SH3RF1	57630	A_24_P100551	-0.510434782608696	-0.428571428571429	-0.523809523809524	-0.880952380952381	-0.880952380952381
miR-29b	SH3RF3	344558	A_24_P589266	-0.189565217391304	-0.476190476190476	0.238095238095238	-0.880952380952381	-0.880952380952381
miR-7	SLC16A7	9194	A_32_P130630	-0.729565217391304	-0.880952380952381	0.166666666666667	-0.285714285714286	-0.880952380952381
miR-30e	SLC30A4	7782	A_32_P21255	-0.513913043478261	-0.880952380952381	0.30952380952381	-0.166666666666667	-0.880952380952381
miR-495	SLC35F5	80255	A_23_P361569	-0.164347826086957	0.714285714285714	-0.880952380952381	0.452380952380952	-0.880952380952381
miR-497	SLC39A10	57181	A_23_P119778	-0.00695652173913044	-0.0476190476190476	-0.19047619047619	-0.880952380952381	-0.880952380952381
miR-128	SLC6A1	6529	A_24_P268685	-0.567826086956522	0.0476190476190476	-0.666666666666667	-0.880952380952381	-0.880952380952381
miR-200a	SLC6A9	6536	A_33_P3402615	-0.714782608695652	-0.880952380952381	-0.19047619047619	-0.69047619047619	-0.880952380952381
miR-23b	SLC7A2	6542	A_33_P3316539	0.35304347826087	-0.0952380952380952	0.119047619047619	-0.880952380952381	-0.880952380952381
miR-152	SNAP91	9892	A_33_P3210663	-0.278260869565217	-0.547619047619048	0.0952380952380952	-0.880952380952381	-0.880952380952381
miR-152	SIK1	150094	A_23_P132121	0.123478260869565	0.0952380952380952	-0.166666666666667	-0.880952380952381	-0.880952380952381
miR-363	SORCS3	22986	A_33_P3420889	-0.0747826086956522	0.404761904761905	-0.880952380952381	-0.0238095238095238	-0.880952380952381
miR-27b	SOS1	6654	A_23_P343808	-0.00608695652173913	-0.880952380952381	0.238095238095238	0.642857142857143	-0.880952380952381
miR-186	SPTLC1	10558	A_23_P311192	-0.123478260869565	-0.285714285714286	-0.880952380952381	-0.0952380952380952	-0.880952380952381
miR-1	SPTLC3	55304	A_24_P40721	-0.723478260869565	0.357142857142857	-0.880952380952381	0.0952380952380952	-0.880952380952381
miR-497	SRPK1	6732	A_23_P19543	-0.512173913043478	-0.880952380952381	-0.0952380952380952	0.0952380952380952	-0.880952380952381
miR-30c	SSH2	85464	A_33_P3363168	-0.375652173913043	0.357142857142857	0.142857142857143	-0.880952380952381	-0.880952380952381
miR-30a	SSR3	6747	A_24_P319942	-0.211304347826087	-0.142857142857143	0.142857142857143	-0.880952380952381	-0.880952380952381
miR-193b	ST6GALNAC3	256435	A_23_P416711	0.340869565217391	-0.142857142857143	0.238095238095238	-0.880952380952381	-0.880952380952381
miR-320a	STAG2	10735	A_23_P33856	0.182608695652174	0.30952380952381	-0.880952380952381	0.285714285714286	-0.880952380952381
miR-363	STARD13	90627	A_33_P3382143	-0.0695652173913043	-0.0476190476190476	-0.880952380952381	-0.0238095238095238	-0.880952380952381
miR-200c	STARD13	90627	A_33_P3382147	-0.538260869565217	-0.285714285714286	0.714285714285714	-0.880952380952381	-0.880952380952381
miR-335	STARD7	56910	A_23_P120237	0.0130434782608696	-0.880952380952381	0.19047619047619	0.19047619047619	-0.880952380952381
miR-23b	STK32A	202374	A_23_P355394	-0.367826086956522	-0.166666666666667	0.119047619047619	-0.880952380952381	-0.880952380952381
miR-363	STX17	55014	A_33_P3269149	-0.25304347826087	-0.19047619047619	-0.880952380952381	0.666666666666667	-0.880952380952381
miR-218	STXBP1	6812	A_24_P201171	-0.315652173913043	-0.880952380952381	-0.642857142857143	-0.738095238095238	-0.880952380952381
miR-183	STXBP4	252983	A_23_P375566	-0.21304347826087	-0.30952380952381	-0.261904761904762	-0.880952380952381	-0.880952380952381
miR-27b	TAOK1	57551	A_23_P38457	-0.180869565217391	-0.880952380952381	0.404761904761905	0.19047619047619	-0.880952380952381
miR-139-5p	TGIF1	7050	A_23_P153197	-0.208695652173913	0.142857142857143	0.0952380952380952	-0.880952380952381	-0.880952380952381
miR-125a-3p	THOC5	8563	A_23_P109470	-0.0556521739130435	0.0476190476190476	-0.880952380952381	-0.80952380952381	-0.880952380952381
miR-374b	TLE4	7091	A_33_P3302657	-0.27304347826087	-0.880952380952381	0.523809523809524	-0.785714285714286	-0.880952380952381
miR-132	TMEM106B	54664	A_23_P8522	0.309565217391304	-0.571428571428571	0.261904761904762	-0.880952380952381	-0.880952380952381
miR-27b	TMEM110	375346	A_33_P3303577	-0.283478260869565	-0.880952380952381	-0.5	0	-0.880952380952381
miR-23a	TMEM2	23670	A_33_P3390713	-0.464347826086957	0.214285714285714	-0.69047619047619	-0.880952380952381	-0.880952380952381
miR-28-5p	TNS3	64759	A_24_P346431	0.404347826086957	0.80952380952381	0.619047619047619	-0.880952380952381	-0.880952380952381
miR-33a	TRPS1	7227	A_23_P134755	-0.790434782608696	-0.880952380952381	-0.214285714285714	-0.738095238095238	-0.880952380952381
miR-23a	TSPYL4	23270	A_23_P110882	0.135652173913043	-0.880952380952381	0.547619047619048	-0.119047619047619	-0.880952380952381
miR-99a	TTC39A	22996	A_23_P160214	-0.437391304347826	0.0952380952380952	-0.476190476190476	-0.880952380952381	-0.880952380952381
miR-200a	TTLL7	79739	A_24_P165450	-0.56	-0.166666666666667	0.976190476190476	-0.880952380952381	-0.880952380952381
miR-340	UGDH	7358	A_33_P3396607	-0.130434782608696	-0.523809523809524	-0.238095238095238	-0.880952380952381	-0.880952380952381
miR-29a	SUN1	23353	A_33_P3369663	-0.597391304347826	0.214285714285714	-0.880952380952381	0.0952380952380952	-0.880952380952381
miR-103	USP42	84132	A_33_P3270218	-0.170434782608696	-0.880952380952381	0.238095238095238	-0.333333333333333	-0.880952380952381
miR-182	VAV2	7410	A_24_P84419	0.169565217391304	-0.285714285714286	-0.880952380952381	0.523809523809524	-0.880952380952381
miR-320a	VPS37B	79720	A_23_P150876	-0.696521739130435	-0.142857142857143	-0.666666666666667	-0.880952380952381	-0.880952380952381
miR-125a-3p	VPS52	6293	A_23_P70583	-0.592173913043478	-0.404761904761905	-0.880952380952381	-0.476190476190476	-0.880952380952381
miR-215	WDR44	54521	A_23_P171359	-0.730434782608696	0.0714285714285714	-0.452380952380952	-0.880952380952381	-0.880952380952381
miR-182	WIPF1	7456	A_23_P330616	-0.665217391304348	-0.880952380952381	-0.30952380952381	-0.428571428571429	-0.880952380952381
miR-371-5p	YAF2	10138	A_33_P3314161	-0.266086956521739	-0.880952380952381	-0.261904761904762	-0.5	-0.880952380952381
miR-429	YPEL2	388403	A_24_P787947	-0.703478260869565	-0.880952380952381	-0.19047619047619	-0.642857142857143	-0.880952380952381
miR-222	ZADH2	284273	A_24_P22746	-0.028695652173913	-0.880952380952381	0.714285714285714	-0.0952380952380952	-0.880952380952381
miR-186	ZBED4	9889	A_33_P3398822	-0.502608695652174	-0.547619047619048	-0.119047619047619	-0.880952380952381	-0.880952380952381
miR-16	ZC3H6	376940	A_24_P826348	0.051304347826087	0.666666666666667	0.666666666666667	-0.880952380952381	-0.880952380952381
miR-186	ZCCHC11	23318	A_23_P34433	-0.0360948040713636	-0.0714285714285714	-0.880952380952381	0.30952380952381	-0.880952380952381
miR-200c	ZDHHC17	23390	A_24_P76995	-0.52695652173913	-0.880952380952381	-0.0714285714285714	0.333333333333333	-0.880952380952381
miR-192	ZEB2	9839	A_23_P142560	-0.67304347826087	-0.0714285714285714	-0.880952380952381	0.523809523809524	-0.880952380952381
miR-30c	ZFAND5	7763	A_23_P71752	-0.260869565217391	0.142857142857143	-0.285714285714286	-0.880952380952381	-0.880952380952381
miR-222	ZFYVE16	9765	A_24_P286054	0.22	-0.880952380952381	0.30952380952381	0.166666666666667	-0.880952380952381
miR-144	ZIC1	7545	A_33_P3384362	-0.108695652173913	0.523809523809524	-0.880952380952381	-0.357142857142857	-0.880952380952381
miR-29a	ZNF167	55888	A_23_P253921	-0.129565217391304	-0.880952380952381	0.285714285714286	0.571428571428571	-0.880952380952381
miR-23b	ZNF267	10308	A_23_P66260	-0.417391304347826	0.666666666666667	-0.261904761904762	-0.880952380952381	-0.880952380952381
miR-92a	ZNF385D	79750	A_23_P113748	-0.152173913043478	-0.0476190476190476	-0.142857142857143	-0.880952380952381	-0.880952380952381
miR-363	ZNF385D	79750	A_24_P917306	-0.188695652173913	0.238095238095238	-0.880952380952381	-0.0952380952380952	-0.880952380952381
miR-30c	ZNF746	155061	A_24_P206344	0.0721739130434783	0.30952380952381	0.119047619047619	-0.880952380952381	-0.880952380952381
miR-23b	RNF43	54894	A_33_P3213029	-0.397477721942486	-0.0714285714285714	-0.119047619047619	-0.874267171196679	-0.874267171196679
miR-96	TNRC6A	27327	A_23_P349310	0.103065886324255	-0.380952380952381	0.238095238095238	-0.874267171196679	-0.874267171196679
miR-155	AGTR1	185	A_23_P166616	-0.227826086956522	0.214285714285714	0.0476190476190476	-0.857142857142857	-0.857142857142857
miR-1	GJA1	2697	A_24_P55295	0.423478260869565	0.619047619047619	0.142857142857143	-0.857142857142857	-0.857142857142857
miR-424*	LGALS3	3958	A_23_P128919	-0.390434782608696	-0.857142857142857	0.357142857142857	0.261904761904762	-0.857142857142857
miR-125b	ID3	3399	A_23_P137381	0.00173913043478261	-0.857142857142857	-0.0476190476190476	-0.380952380952381	-0.857142857142857
miR-143	KRAS	3845	A_33_P3317815	-0.114782608695652	-0.238095238095238	-0.857142857142857	0.238095238095238	-0.857142857142857
miR-24	CDK1	983	A_23_P138507	-0.666086956521739	-0.0238095238095238	-0.714285714285714	-0.857142857142857	-0.857142857142857
miR-107	EIF2C3	192669	A_33_P3244882	-0.518260869565217	-0.571428571428571	-0.857142857142857	0.0952380952380952	-0.857142857142857
miR-181c	NOTCH4	4855	A_23_P365614	0.101739130434783	-0.166666666666667	0.357142857142857	-0.857142857142857	-0.857142857142857
miR-296-5p	BAX	581	A_23_P208706	-0.427826086956522	-0.714285714285714	-0.857142857142857	-0.0952380952380952	-0.857142857142857
miR-155	HSDL1	83693	A_23_P206324	-0.213913043478261	-0.0952380952380952	-0.857142857142857	-0.547619047619048	-0.857142857142857
miR-152	AAK1	22848	A_33_P3210585	0.04	0.428571428571429	0.166666666666667	-0.857142857142857	-0.857142857142857
miR-16	ABI2	10152	A_24_P933418	-0.0573913043478261	0.642857142857143	0.452380952380952	-0.857142857142857	-0.857142857142857
miR-214	ACLY	47	A_33_P3415042	-0.56	-0.857142857142857	-0.214285714285714	0.0952380952380952	-0.857142857142857
miR-141	ACO1	48	A_23_P9415	-0.482608695652174	-0.857142857142857	0.261904761904762	-0.0714285714285714	-0.857142857142857
miR-27a	ACVR1C	130399	A_33_P3327404	-0.222608695652174	-0.857142857142857	0.19047619047619	-0.166666666666667	-0.857142857142857
miR-30d	ADAM9	8754	A_33_P3340769	-0.06	-0.857142857142857	-0.261904761904762	0.285714285714286	-0.857142857142857
miR-23b	ADCY1	107	A_24_P577694	-0.491304347826087	0.523809523809524	-0.571428571428571	-0.857142857142857	-0.857142857142857
miR-340	ADPGK	83440	A_23_P14716	-0.20695652173913	-0.285714285714286	0.428571428571429	-0.857142857142857	-0.857142857142857
miR-374a	ADRB1	153	A_33_P3310189	0.518260869565217	0.30952380952381	0.452380952380952	-0.857142857142857	-0.857142857142857
miR-27b	AFF4	27125	A_24_P8318	-0.367826086956522	-0.857142857142857	0.0952380952380952	-0.0952380952380952	-0.857142857142857
miR-34a	FAM117B	150864	A_33_P3370832	0.414782608695652	-0.857142857142857	-0.0476190476190476	0.666666666666667	-0.857142857142857
miR-222	AMMECR1	9949	A_32_P201773	-0.377473372698116	0.142857142857143	0.30952380952381	-0.857142857142857	-0.857142857142857
miR-107	ANK1	286	A_33_P3376321	-0.386086956521739	0.19047619047619	-0.857142857142857	0.261904761904762	-0.857142857142857
miR-29a	ANKRD57	65124	A_33_P3219785	-0.127826086956522	-0.857142857142857	-0.214285714285714	-0.523809523809524	-0.857142857142857
miR-27b	SYNRG	11276	A_23_P396626	-0.810434782608696	-0.476190476190476	-0.80952380952381	-0.857142857142857	-0.857142857142857
miR-223	APC	324	A_33_P3408983	-0.297391304347826	-0.0476190476190476	-0.857142857142857	-0.214285714285714	-0.857142857142857
miR-338-3p	ARGLU1	55082	A_23_P162782	-0.30695652173913	0.19047619047619	-0.857142857142857	-0.0476190476190476	-0.857142857142857
miR-144	ARHGAP28	79822	A_23_P130359	-0.0269565217391304	0.0476190476190476	-0.857142857142857	0.547619047619048	-0.857142857142857
miR-361-5p	ARHGEF7	8874	A_23_P417891	-0.197391304347826	0.380952380952381	0.214285714285714	-0.857142857142857	-0.857142857142857
miR-429	ARL5A	26225	A_24_P165595	-0.757391304347826	0.0238095238095238	-0.857142857142857	-0.523809523809524	-0.857142857142857
miR-26b	ATP11C	286410	A_24_P399942	-0.247826086956522	0.0952380952380952	0.142857142857143	-0.857142857142857	-0.857142857142857
miR-29a	ATP6V1A	523	A_24_P396994	-0.425217391304348	-0.261904761904762	-0.166666666666667	-0.857142857142857	-0.857142857142857
miR-21	ATPAF1	64756	A_24_P919899	-0.458260869565217	-0.857142857142857	-0.428571428571429	-0.785714285714286	-0.857142857142857
miR-18a	ATXN1	6310	A_33_P3320772	-0.551304347826087	-0.857142857142857	0.30952380952381	-0.0952380952380952	-0.857142857142857
miR-424	AXIN2	8313	A_24_P298027	-0.0539130434782609	-0.857142857142857	0.380952380952381	0.238095238095238	-0.857142857142857
miR-27b	B4GALT3	8703	A_23_P103919	-0.371304347826087	0.523809523809524	-0.404761904761905	-0.857142857142857	-0.857142857142857
miR-183	BACH2	60468	A_33_P3302916	-0.679130434782609	-0.857142857142857	0.214285714285714	-0.404761904761905	-0.857142857142857
miR-363	BCL2L11	10018	A_33_P3251932	-0.433913043478261	-0.738095238095238	0.380952380952381	-0.857142857142857	-0.857142857142857
miR-30c	BCL6	604	A_23_P57856	-0.34695652173913	-0.857142857142857	-0.214285714285714	-0.714285714285714	-0.857142857142857
miR-16	BSDC1	55108	A_33_P3365864	0.112173913043478	-0.857142857142857	0.595238095238095	-0.166666666666667	-0.857142857142857
miR-200a	FAM188A	80013	A_23_P23983	-0.698260869565217	-0.404761904761905	-0.214285714285714	-0.857142857142857	-0.857142857142857
miR-30e	KIAA0226L	80183	A_23_P53763	-0.590434782608696	-0.714285714285714	-0.0238095238095238	-0.857142857142857	-0.857142857142857
miR-497	C20orf27	54976	A_23_P28878	0.490434782608696	-0.857142857142857	0.333333333333333	0.761904761904762	-0.857142857142857
miR-377	C21orf91	54149	A_24_P125839	0.0408695652173913	-0.857142857142857	0.142857142857143	0.642857142857143	-0.857142857142857
miR-30d	C21orf91	54149	A_24_P125839	-0.133913043478261	0.833333333333333	-0.404761904761905	-0.857142857142857	-0.857142857142857
miR-92a	C5orf30	90355	A_23_P122007	0.243478260869565	0.69047619047619	0.0714285714285714	-0.857142857142857	-0.857142857142857
miR-370	C6orf106	64771	A_24_P320526	-0.0965217391304348	-0.30952380952381	0.523809523809524	-0.857142857142857	-0.857142857142857
miR-155	C9orf5	23731	A_24_P12904	-0.275652173913043	-0.428571428571429	-0.642857142857143	-0.857142857142857	-0.857142857142857
miR-363	CACNA1I	8911	A_33_P3350566	-0.219130434782609	0.30952380952381	-0.857142857142857	0.452380952380952	-0.857142857142857
miR-421	CAMTA1	23261	A_32_P4985	-0.115652173913043	0.261904761904762	0.166666666666667	-0.857142857142857	-0.857142857142857
miR-202	CAP1	10487	A_24_P62615	-0.315652173913043	-0.0238095238095238	-0.857142857142857	-0.523809523809524	-0.857142857142857
miR-125a-3p	CAST	831	A_23_P213518	-0.399130434782609	-0.0714285714285714	-0.857142857142857	0.0952380952380952	-0.857142857142857
miR-32	ZFC3H1	196441	A_23_P332908	0.313913043478261	-0.857142857142857	0.238095238095238	0.0714285714285714	-0.857142857142857
miR-29b	CD276	80381	A_33_P3222917	-0.694782608695652	-0.261904761904762	-0.380952380952381	-0.857142857142857	-0.857142857142857
miR-16	CDC42EP2	10435	A_23_P1602	-0.22695652173913	-0.857142857142857	0.30952380952381	0.619047619047619	-0.857142857142857
miR-361-5p	ACAP2	23527	A_24_P942002	-0.199130434782609	-0.0952380952380952	-0.19047619047619	-0.857142857142857	-0.857142857142857
miR-363	CEP350	9857	A_33_P3244863	-0.217391304347826	0.619047619047619	-0.857142857142857	0.619047619047619	-0.857142857142857
miR-30e	CHL1	10752	A_23_P212241	-0.314782608695652	-0.857142857142857	0.238095238095238	0.0476190476190476	-0.857142857142857
miR-30e	CHST1	8534	A_33_P3413355	-0.469565217391304	-0.333333333333333	-0.333333333333333	-0.857142857142857	-0.857142857142857
miR-340	CNN3	1266	A_23_P138168	0.289565217391304	0.119047619047619	-0.380952380952381	-0.857142857142857	-0.857142857142857
miR-200c	CNOT4	4850	A_23_P156993	0.413913043478261	-0.357142857142857	0.357142857142857	-0.857142857142857	-0.857142857142857
miR-155	COL21A1	81578	A_23_P31124	-0.288695652173913	-0.30952380952381	-0.30952380952381	-0.857142857142857	-0.857142857142857
miR-16	CPEB3	22849	A_23_P46812	-0.210434782608696	0.0476190476190476	0.380952380952381	-0.857142857142857	-0.857142857142857
miR-377	CPEB4	80315	A_23_P251937	-0.00260869565217391	-0.357142857142857	0.119047619047619	-0.857142857142857	-0.857142857142857
miR-221	CREBZF	58487	A_23_P203645	-0.0321739130434783	-0.857142857142857	-0.333333333333333	0.0238095238095238	-0.857142857142857
miR-29b	CSGALNACT2	55454	A_23_P149892	-0.121739130434783	0.380952380952381	0.0714285714285714	-0.857142857142857	-0.857142857142857
miR-23b	CTSC	1075	A_33_P3268472	0.0808695652173913	-0.0714285714285714	0.19047619047619	-0.857142857142857	-0.857142857142857
miR-374a	CELF2	10659	A_23_P202071	-0.314782608695652	-0.857142857142857	0.19047619047619	0.0714285714285714	-0.857142857142857
miR-495	CELF2	10659	A_23_P115645	0.234782608695652	0.142857142857143	0.19047619047619	-0.857142857142857	-0.857142857142857
miR-27b	CELF2	10659	A_23_P202071	0.645217391304348	-0.857142857142857	0.547619047619048	0.380952380952381	-0.857142857142857
miR-374b	DACH1	1602	A_33_P3316786	0.138260869565217	-0.523809523809524	0.476190476190476	-0.857142857142857	-0.857142857142857
miR-145	DAG1	1605	A_24_P225961	0.290434782608696	-0.857142857142857	0.214285714285714	0.261904761904762	-0.857142857142857
miR-29b	DENND1B	163486	A_23_P320897	-0.106086956521739	0.0238095238095238	-0.285714285714286	-0.857142857142857	-0.857142857142857
miR-29b	DGKD	8527	A_23_P210253	-0.422608695652174	-0.857142857142857	-0.0476190476190476	-0.523809523809524	-0.857142857142857
miR-429	DIXDC1	85458	A_33_P3399090	-0.835652173913043	-0.404761904761905	-0.857142857142857	-0.380952380952381	-0.857142857142857
miR-497	DLL1	28514	A_23_P167920	0.20695652173913	0.261904761904762	0.0714285714285714	-0.857142857142857	-0.857142857142857
miR-30b	DLL4	54567	A_23_P419641	0.199130434782609	0.380952380952381	-0.0714285714285714	-0.857142857142857	-0.857142857142857
miR-194	DNMT3A	1788	A_23_P420373	-0.285217391304348	-0.285714285714286	0.761904761904762	-0.857142857142857	-0.857142857142857
miR-92a	DOCK9	23348	A_33_P3259817	0.128695652173913	0.261904761904762	0.285714285714286	-0.857142857142857	-0.857142857142857
miR-125a-3p	DPYSL2	1808	A_24_P38347	0.0191304347826087	-0.857142857142857	-0.714285714285714	0.0238095238095238	-0.857142857142857
miR-101	DR1	1810	A_23_P391725	-0.0652173913043478	0.0238095238095238	0.119047619047619	-0.857142857142857	-0.857142857142857
miR-203	DYRK1A	1859	A_33_P3406998	0.214782608695652	0.547619047619048	-0.857142857142857	0.142857142857143	-0.857142857142857
miR-128	EFR3A	23167	A_23_P71513	-0.0347826086956522	-0.857142857142857	-0.595238095238095	0.261904761904762	-0.857142857142857
miR-363	EIF2C3	192669	A_33_P3244882	-0.182608695652174	0.380952380952381	-0.857142857142857	0.523809523809524	-0.857142857142857
miR-497	ELMOD1	55531	A_23_P401774	0.246086956521739	0.0714285714285714	-0.142857142857143	-0.857142857142857	-0.857142857142857
miR-27b	ELMOD1	55531	A_23_P401774	0.180869565217391	0.523809523809524	-0.285714285714286	-0.857142857142857	-0.857142857142857
miR-30c	EML1	2009	A_23_P205746	-0.011304347826087	0.357142857142857	-0.857142857142857	0.166666666666667	-0.857142857142857
miR-320a	EPB41L4B	54566	A_23_P216556	-0.591304347826087	0.285714285714286	-0.857142857142857	-0.357142857142857	-0.857142857142857
miR-429	EPS15	2060	A_33_P3371752	0.161339425427421	-0.857142857142857	0	-0.826362120720149	-0.857142857142857
miR-361-5p	ERG	2078	A_23_P301414	-0.0921739130434783	-0.80952380952381	0.428571428571429	-0.857142857142857	-0.857142857142857
miR-22	MECOM	2122	A_24_P320103	-0.455652173913043	-0.404761904761905	-0.0714285714285714	-0.857142857142857	-0.857142857142857
miR-145	EYA3	2140	A_23_P74737	-0.389565217391304	-0.857142857142857	0.142857142857143	0.0952380952380952	-0.857142857142857
miR-16	EZH1	2145	A_23_P428219	-0.513913043478261	-0.333333333333333	-0.857142857142857	-0.5	-0.857142857142857
miR-186	FAM120A	23196	A_33_P3378865	-0.570434782608696	-0.142857142857143	-0.857142857142857	-0.0714285714285714	-0.857142857142857
miR-33a	FAM120A	23196	A_33_P3378865	0.139130434782609	0.19047619047619	-0.857142857142857	0.523809523809524	-0.857142857142857
miR-200b	FAM120C	54954	A_32_P67623	-0.35304347826087	0.30952380952381	0.738095238095238	-0.857142857142857	-0.857142857142857
miR-424	FAM122A	116224	A_23_P409516	-0.391304347826087	-0.857142857142857	-0.357142857142857	-0.380952380952381	-0.857142857142857
miR-23a	FAM123B	139285	A_23_P308150	-0.104347826086957	-0.857142857142857	0.19047619047619	0.0952380952380952	-0.857142857142857
miR-22	FAM125B	89853	A_24_P941557	0.0452173913043478	-0.857142857142857	0.214285714285714	0.285714285714286	-0.857142857142857
miR-30b	FAM18B1	51030	A_23_P118516	-0.286086956521739	-0.428571428571429	0.333333333333333	-0.857142857142857	-0.857142857142857
miR-30e	FAM43A	131583	A_33_P3410589	-0.68695652173913	-0.785714285714286	-0.357142857142857	-0.857142857142857	-0.857142857142857
miR-320a	BOD1L	259282	A_24_P231057	-0.24695652173913	0.0714285714285714	0.595238095238095	-0.857142857142857	-0.857142857142857
miR-101	FBN1	2200	A_33_P3348239	-0.242608695652174	-0.285714285714286	0.595238095238095	-0.857142857142857	-0.857142857142857
miR-202	FBXO30	84085	A_23_P256231	0.172173913043478	0.380952380952381	-0.547619047619048	-0.857142857142857	-0.857142857142857
miR-200c	FGD6	55785	A_32_P104478	-0.66	-0.5	0	-0.857142857142857	-0.857142857142857
miR-223	FGFR2	2263	A_23_P303145	-0.322608695652174	-0.428571428571429	0.119047619047619	-0.857142857142857	-0.857142857142857
miR-7	SRRM3	222183	A_23_P42768	0.18	0.0476190476190476	0.333333333333333	-0.857142857142857	-0.857142857142857
miR-30c	FNDC3B	64778	A_33_P3296940	-0.288695652173913	-0.857142857142857	0.357142857142857	-0.261904761904762	-0.857142857142857
miR-145	FNDC3B	64778	A_33_P3296940	-0.55304347826087	0.119047619047619	0.142857142857143	-0.857142857142857	-0.857142857142857
miR-144	GABBR2	9568	A_33_P3406493	-0.224347826086957	-0.857142857142857	-0.214285714285714	-0.142857142857143	-0.857142857142857
miR-30d	GAN	8139	A_23_P88873	-0.497391304347826	-0.285714285714286	-0.857142857142857	-0.5	-0.857142857142857
miR-101	GJA1	2697	A_24_P55295	0.048695652173913	0.595238095238095	0.714285714285714	-0.857142857142857	-0.857142857142857
miR-320a	GMFB	2764	A_23_P205611	-0.262608695652174	-0.119047619047619	-0.238095238095238	-0.857142857142857	-0.857142857142857
miR-221	GNAI3	2773	A_33_P3419334	-0.365217391304348	-0.857142857142857	-0.547619047619048	0.0238095238095238	-0.857142857142857
miR-25	GNS	2799	A_33_P3261167	-0.0826086956521739	-0.857142857142857	0.285714285714286	0.119047619047619	-0.857142857142857
miR-92a	GNS	2799	A_33_P3261167	-0.100869565217391	-0.857142857142857	0.619047619047619	0.452380952380952	-0.857142857142857
miR-23a	GPBP1	65056	A_23_P364465	0.115652173913043	-0.0476190476190476	-0.261904761904762	-0.857142857142857	-0.857142857142857
miR-155	GPD1L	23171	A_23_P318284	-0.16695652173913	-0.857142857142857	-0.0476190476190476	-0.833333333333333	-0.857142857142857
miR-374a	GRAMD4	23151	A_24_P23258	-0.268695652173913	-0.476190476190476	0.238095238095238	-0.857142857142857	-0.857142857142857
miR-26b	GREB1	9687	A_23_P329768	-0.383478260869565	-0.666666666666667	0.642857142857143	-0.857142857142857	-0.857142857142857
miR-107	GREM2	64388	A_24_P40626	-0.52	-0.30952380952381	-0.857142857142857	-0.142857142857143	-0.857142857142857
miR-25	GRIA1	2890	A_23_P303072	-0.0878260869565217	-0.857142857142857	0.119047619047619	-0.285714285714286	-0.857142857142857
miR-222	GTF2E1	2960	A_23_P211748	-0.136521739130435	0.166666666666667	-0.0238095238095238	-0.857142857142857	-0.857142857142857
miR-202	HECTD2	143279	A_33_P3221343	0.15304347826087	0.428571428571429	0.761904761904762	-0.857142857142857	-0.857142857142857
miR-16	HELZ	9931	A_33_P3257973	0.0173913043478261	0.0714285714285714	0.19047619047619	-0.857142857142857	-0.857142857142857
miR-503	HMGA2	8091	A_23_P95930	-0.42695652173913	-0.857142857142857	0.214285714285714	-0.0714285714285714	-0.857142857142857
miR-23b	HMGB3	3149	A_33_P3237359	-0.755652173913044	-0.380952380952381	-0.428571428571429	-0.857142857142857	-0.857142857142857
miR-320a	HNRNPC	3183	A_32_P142028	0.199130434782609	0.0238095238095238	-0.857142857142857	0.571428571428571	-0.857142857142857
miR-200b	HNRNPD	3184	A_24_P123245	-0.678260869565217	0.119047619047619	-0.857142857142857	-0.404761904761905	-0.857142857142857
miR-374b	HS2ST1	9653	A_33_P3226630	-0.227826086956522	-0.857142857142857	0.0714285714285714	0.261904761904762	-0.857142857142857
miR-374a	IFIT5	24138	A_24_P30194	-0.24	0	0.238095238095238	-0.857142857142857	-0.857142857142857
miR-424	IGF2R	3482	A_23_P334021	0.131304347826087	0.380952380952381	0.452380952380952	-0.857142857142857	-0.857142857142857
miR-200a	IPO5	3843	A_23_P205007	-0.735652173913043	0.380952380952381	-0.380952380952381	-0.857142857142857	-0.857142857142857
miR-374b	ISL1	3670	A_23_P81529	0.187826086956522	0.142857142857143	-0.357142857142857	-0.857142857142857	-0.857142857142857
miR-128	ISL1	3670	A_23_P81529	-0.04	-0.261904761904762	0.404761904761905	-0.857142857142857	-0.857142857142857
miR-30d	ITGA6	3655	A_33_P3231447	0.0547826086956522	0.19047619047619	0.5	-0.857142857142857	-0.857142857142857
miR-143	ITGA6	3655	A_23_P210176	-0.123478260869565	-0.119047619047619	0.142857142857143	-0.857142857142857	-0.857142857142857
miR-340	JAK1	3716	A_33_P3784283	0.02	-0.142857142857143	0.166666666666667	-0.857142857142857	-0.857142857142857
miR-30b	JAK1	3716	A_33_P3784283	-0.181739130434783	-0.0238095238095238	-0.30952380952381	-0.857142857142857	-0.857142857142857
miR-27a	JMY	133746	A_32_P176550	-0.24	-0.857142857142857	0	-0.30952380952381	-0.857142857142857
miR-202	KCMF1	56888	A_33_P3354181	0.0478260869565217	0.0952380952380952	-0.857142857142857	-0.166666666666667	-0.857142857142857
miR-203	KCNJ15	3772	A_33_P3267532	0.0739130434782609	-0.285714285714286	-0.857142857142857	0.833333333333333	-0.857142857142857
miR-30e	KCNJ3	3760	A_23_P153986	-0.804347826086957	-0.69047619047619	-0.857142857142857	-0.19047619047619	-0.857142857142857
miR-30e	KIAA1147	57189	A_23_P404821	0.210434782608696	0.0714285714285714	0.214285714285714	-0.857142857142857	-0.857142857142857
miR-182	KIAA1211	57482	A_33_P3309670	0.153913043478261	0.404761904761905	-0.857142857142857	0.333333333333333	-0.857142857142857
miR-376a	KIAA1462	57608	A_33_P3293446	0.540869565217391	0.333333333333333	-0.261904761904762	-0.857142857142857	-0.857142857142857
miR-24	KIAA1467	57613	A_23_P394567	-0.466086956521739	-0.642857142857143	-0.0238095238095238	-0.857142857142857	-0.857142857142857
miR-144	BEND3	57673	A_33_P3396646	0.105217391304348	0.0714285714285714	-0.857142857142857	0.285714285714286	-0.857142857142857
miR-29c	KPNA1	3836	A_33_P3214879	-0.275652173913043	-0.857142857142857	0.30952380952381	0.380952380952381	-0.857142857142857
miR-193b	KRAS	3845	A_23_P306507	0.0704347826086957	-0.857142857142857	0.119047619047619	0.523809523809524	-0.857142857142857
miR-371-5p	KREMEN1	83999	A_23_P211401	-0.091304347826087	0	-0.857142857142857	0.261904761904762	-0.857142857142857
miR-16	KY	339855	A_23_P399897	-0.54695652173913	0.0238095238095238	-0.857142857142857	-0.142857142857143	-0.857142857142857
miR-27b	LBH	81606	A_23_P120227	0.333913043478261	0.119047619047619	0.523809523809524	-0.857142857142857	-0.857142857142857
miR-92a	LMO2	4005	A_23_P53126	0.16695652173913	0.19047619047619	0.523809523809524	-0.857142857142857	-0.857142857142857
miR-27b	LONRF1	91694	A_23_P94216	0.500869565217391	0.357142857142857	0.0952380952380952	-0.857142857142857	-0.857142857142857
miR-363	LPIN1	23175	A_33_P3356070	0.0860869565217391	0.404761904761905	-0.857142857142857	0.261904761904762	-0.857142857142857
miR-154	LPP	4026	A_33_P3221253	0.372173913043478	-0.857142857142857	0.333333333333333	-0.80952380952381	-0.857142857142857
miR-152	LRP4	4038	A_24_P403561	-0.355652173913043	-0.30952380952381	0.238095238095238	-0.857142857142857	-0.857142857142857
miR-194	LRRFIP1	9208	A_33_P3358648	-0.270434782608696	-0.571428571428571	0.619047619047619	-0.857142857142857	-0.857142857142857
miR-23b	MAP3K9	4293	A_33_P3323435	-0.807826086956522	-0.857142857142857	-0.30952380952381	-0.523809523809524	-0.857142857142857
miR-222	MED1	5469	A_24_P940666	-0.17304347826087	-0.428571428571429	-0.857142857142857	-0.285714285714286	-0.857142857142857
miR-27b	MESDC1	59274	A_23_P99891	-0.332173913043478	0.142857142857143	-0.285714285714286	-0.857142857142857	-0.857142857142857
miR-374b	MET	4233	A_23_P359245	-0.271304347826087	-0.166666666666667	0.142857142857143	-0.857142857142857	-0.857142857142857
miR-30c	MEX3B	84206	A_24_P65060	-0.42695652173913	0.261904761904762	-0.857142857142857	-0.619047619047619	-0.857142857142857
miR-29b	MEX3B	84206	A_24_P65060	-0.810434782608696	-0.857142857142857	-0.404761904761905	-0.857142857142857	-0.857142857142857
miR-202	MGAT4A	11320	A_23_P28507	-0.34	-0.69047619047619	-0.857142857142857	0.595238095238095	-0.857142857142857
miR-200c	DENND5B	160518	A_24_P541919	-0.675652173913043	0.119047619047619	0.119047619047619	-0.857142857142857	-0.857142857142857
miR-92a	MIA3	375056	A_33_P3236642	-0.34	-0.476190476190476	-0.452380952380952	-0.857142857142857	-0.857142857142857
miR-30d	MIA3	375056	A_33_P3236642	-0.148695652173913	0.0714285714285714	-0.380952380952381	-0.857142857142857	-0.857142857142857
miR-32	MIER3	166968	A_33_P3375528	0.228695652173913	0.571428571428571	0.142857142857143	-0.857142857142857	-0.857142857142857
miR-16	MIPOL1	145282	A_23_P300867	-0.426086956521739	-0.357142857142857	-0.476190476190476	-0.857142857142857	-0.857142857142857
miR-140-5p	MIPOL1	145282	A_23_P300867	-0.68695652173913	-0.476190476190476	-0.119047619047619	-0.857142857142857	-0.857142857142857
miR-142-3p	MLL	4297	A_33_P3390570	-0.371304347826087	0.0238095238095238	-0.285714285714286	-0.857142857142857	-0.857142857142857
miR-200a	MLL3	58508	A_33_P3321275	0.312173913043478	-0.857142857142857	0.547619047619048	-0.833333333333333	-0.857142857142857
miR-202	MMD	23531	A_23_P164047	0.04	0.476190476190476	-0.333333333333333	-0.857142857142857	-0.857142857142857
miR-152	MNT	4335	A_33_P3246733	-0.239130434782609	-0.857142857142857	-0.119047619047619	0.404761904761905	-0.857142857142857
miR-145	MPZL2	10205	A_33_P3215948	-0.24744510260971	0.574860605718364	0.214285714285714	-0.857142857142857	-0.857142857142857
miR-23a	MSL2	55167	A_23_P132438	-0.426086956521739	-0.380952380952381	-0.0714285714285714	-0.857142857142857	-0.857142857142857
miR-152	MTA2	9219	A_23_P203420	-0.392173913043478	-0.857142857142857	-0.0952380952380952	0.666666666666667	-0.857142857142857
miR-92a	MYH9	4627	A_33_P3353692	-0.15304347826087	0.214285714285714	-0.857142857142857	-0.714285714285714	-0.857142857142857
miR-320a	NELF	26012	A_23_P32064	0.261739130434783	0.547619047619048	-0.380952380952381	-0.857142857142857	-0.857142857142857
miR-150	NFASC	23114	A_33_P3260342	0	0.428571428571429	-0.857142857142857	-0.166666666666667	-0.857142857142857
miR-101	NOG	9241	A_33_P3391796	-0.391304347826087	-0.595238095238095	-0.0238095238095238	-0.857142857142857	-0.857142857142857
miR-1	NR4A2	4929	A_23_P131208	0.579130434782609	0.285714285714286	-0.404761904761905	-0.857142857142857	-0.857142857142857
miR-30d	NR5A2	2494	A_33_P3389728	-0.240869565217391	-0.452380952380952	-0.119047619047619	-0.857142857142857	-0.857142857142857
miR-30e	NR5A2	2494	A_33_P3389728	-0.39304347826087	0.0238095238095238	-0.30952380952381	-0.857142857142857	-0.857142857142857
miR-196a	NRAS	4893	A_33_P3317825	-0.285217391304348	-0.857142857142857	-0.595238095238095	-0.476190476190476	-0.857142857142857
miR-101	NRCAM	4897	A_24_P252364	-0.319130434782609	-0.0714285714285714	-0.357142857142857	-0.857142857142857	-0.857142857142857
miR-141	NRXN1	9378	A_33_P3273679	-0.655652173913043	-0.261904761904762	-0.857142857142857	0.404761904761905	-0.857142857142857
miR-200a	NRXN1	9378	A_33_P3273679	-0.597391304347826	-0.0238095238095238	-0.857142857142857	0.476190476190476	-0.857142857142857
miR-30a	NRXN3	9369	A_33_P3367438	0.156521739130435	-0.857142857142857	0.238095238095238	-0.119047619047619	-0.857142857142857
miR-376a	OBFC2A	64859	A_23_P329198	-0.163478260869565	0.380952380952381	-0.857142857142857	0.452380952380952	-0.857142857142857
miR-320a	OBFC2A	64859	A_24_P229531	-0.420869565217391	-0.571428571428571	-0.380952380952381	-0.857142857142857	-0.857142857142857
miR-203	ORC4	5000	A_23_P131149	-0.422608695652174	0.619047619047619	-0.857142857142857	-0.666666666666667	-0.857142857142857
miR-495	RPRD1A	55197	A_24_P382253	0.0452173913043478	0.238095238095238	-0.238095238095238	-0.857142857142857	-0.857142857142857
miR-222	PAK1	5058	A_33_P3784253	-0.100869565217391	0.357142857142857	0.261904761904762	-0.857142857142857	-0.857142857142857
miR-200a	PANK3	79646	A_33_P3211423	-0.399130434782609	0.30952380952381	-0.857142857142857	-0.69047619047619	-0.857142857142857
miR-205	PAPD5	64282	A_33_P3377459	-0.12695652173913	-0.857142857142857	0.547619047619048	-0.238095238095238	-0.857142857142857
miR-495	PAQR9	344838	A_33_P3305288	-0.379130434782609	-0.857142857142857	-0.30952380952381	-0.19047619047619	-0.857142857142857
miR-152	PBXIP1	57326	A_24_P79808	0.407826086956522	-0.857142857142857	0.452380952380952	0.30952380952381	-0.857142857142857
miR-374b	PCDHA5	56143	A_33_P3258546	-0.46	-0.857142857142857	0.0238095238095238	-0.0238095238095238	-0.857142857142857
miR-374a	PCM1	5108	A_24_P555510	-0.524347826086957	0.19047619047619	-0.857142857142857	0.166666666666667	-0.857142857142857
miR-30b	PDGFRB	5159	A_23_P421401	-0.347826086956522	-0.357142857142857	-0.0476190476190476	-0.857142857142857	-0.857142857142857
miR-30e	PELI1	57162	A_33_P3316928	-0.515652173913044	-0.19047619047619	-0.0238095238095238	-0.857142857142857	-0.857142857142857
miR-186	PGGT1B	5229	A_23_P256632	-0.256521739130435	-0.142857142857143	-0.0476190476190476	-0.857142857142857	-0.857142857142857
miR-324-5p	PHC1	1911	A_33_P3242014	-0.437391304347826	0.0952380952380952	-0.857142857142857	-0.428571428571429	-0.857142857142857
miR-23a	PIKFYVE	200576	A_33_P3348973	-0.239130434782609	-0.857142857142857	0.214285714285714	-0.80952380952381	-0.857142857142857
miR-144	PIKFYVE	200576	A_33_P3348973	0.0982608695652174	0.333333333333333	-0.857142857142857	0.142857142857143	-0.857142857142857
miR-152	PITPNA	5306	A_24_P942354	0.343478260869565	0.30952380952381	0.333333333333333	-0.857142857142857	-0.857142857142857
miR-25	PPAP2B	8613	A_23_P201808	-0.437391304347826	-0.30952380952381	-0.238095238095238	-0.857142857142857	-0.857142857142857
miR-200b	PPM1B	5495	A_33_P3407742	0.169565217391304	-0.523809523809524	-0.0952380952380952	-0.857142857142857	-0.857142857142857
miR-29a	PPP1R15B	84919	A_33_P3386716	0.0739130434782609	0.142857142857143	-0.119047619047619	-0.857142857142857	-0.857142857142857
miR-30d	PPP3R1	5534	A_33_P3214293	-0.485217391304348	0.166666666666667	-0.857142857142857	-0.142857142857143	-0.857142857142857
miR-186	PRDM1	639	A_23_P350451	-0.26	-0.357142857142857	0.333333333333333	-0.857142857142857	-0.857142857142857
miR-96	PRDM16	63976	A_33_P3382309	0.326086956521739	-0.404761904761905	-0.857142857142857	0.19047619047619	-0.857142857142857
miR-494	PRKCB	5579	A_33_P3294533	-0.799130434782609	-0.857142857142857	-0.0476190476190476	0.0238095238095238	-0.857142857142857
miR-29b	PRPF40A	55660	A_33_P3256695	-0.137391304347826	-0.857142857142857	0.0476190476190476	0.0476190476190476	-0.857142857142857
miR-374b	PRRG1	5638	A_33_P3328637	-0.0634782608695652	-0.857142857142857	0.0952380952380952	0.0476190476190476	-0.857142857142857
miR-204	PRRX1	5396	A_33_P3263890	0.556521739130435	-0.857142857142857	0.142857142857143	-0.238095238095238	-0.857142857142857
miR-223	PSIP1	11168	A_33_P3226610	-0.0130434782608696	-0.119047619047619	-0.30952380952381	-0.857142857142857	-0.857142857142857
miR-376c	PTBP2	58155	A_23_P46396	0.570434782608696	0	-0.0714285714285714	-0.857142857142857	-0.857142857142857
miR-203	PTCH1	5727	A_33_P3239112	0.146086956521739	-0.857142857142857	-0.0714285714285714	0.380952380952381	-0.857142857142857
miR-25	PTEN	5728	A_24_P913115	-0.172173913043478	-0.285714285714286	0.357142857142857	-0.857142857142857	-0.857142857142857
miR-152	PTEN	5728	A_24_P913115	0.792173913043478	0.523809523809524	0.357142857142857	-0.857142857142857	-0.857142857142857
miR-374a	PTEN	5728	A_24_P913115	-0.184347826086957	0.285714285714286	0.476190476190476	-0.857142857142857	-0.857142857142857
miR-182	PTGER3	5733	A_33_P3265739	-0.817391304347826	-0.857142857142857	0.0952380952380952	0	-0.857142857142857
miR-29c	PTX3	5806	A_23_P121064	-0.282608695652174	0.142857142857143	-0.0476190476190476	-0.857142857142857	-0.857142857142857
miR-362-3p	RAI1	10743	A_33_P3320499	-0.286086956521739	0.333333333333333	0.0476190476190476	-0.857142857142857	-0.857142857142857
miR-30d	RAP2B	5912	A_33_P3303121	0.04	-0.857142857142857	0.666666666666667	-0.19047619047619	-0.857142857142857
miR-30d	RARB	5915	A_24_P3249	0.0521739130434783	-0.857142857142857	-0.19047619047619	0.880952380952381	-0.857142857142857
miR-30b	RASD1	51655	A_23_P118392	-0.340869565217391	-0.404761904761905	0.30952380952381	-0.857142857142857	-0.857142857142857
miR-377	RBM47	54502	A_24_P226108	-0.0878260869565217	-0.857142857142857	-0.119047619047619	0.714285714285714	-0.857142857142857
miR-26b	RCBTB1	55213	A_23_P117163	-0.208695652173913	-0.357142857142857	0.0714285714285714	-0.857142857142857	-0.857142857142857
miR-29a	RIT1	6016	A_33_P3394075	-0.0765217391304348	0.238095238095238	0.119047619047619	-0.857142857142857	-0.857142857142857
miR-195	RNF125	54941	A_33_P3257993	0.22	-0.5	0.357142857142857	-0.857142857142857	-0.857142857142857
miR-374a	RNF125	54941	A_33_P3257993	-0.32	-0.19047619047619	-0.0714285714285714	-0.857142857142857	-0.857142857142857
miR-424	RNF138	51444	A_23_P89755	-0.491411187959529	-0.857142857142857	-0.619047619047619	0.30952380952381	-0.857142857142857
miR-196b	RSPO2	340419	A_23_P430930	-0.354782608695652	-0.857142857142857	-0.166666666666667	-0.214285714285714	-0.857142857142857
miR-202	RTCD1	8634	A_33_P3338494	-0.00782608695652174	-0.857142857142857	0.571428571428571	0.0714285714285714	-0.857142857142857
miR-30b	RTKN2	219790	A_24_P13041	-0.385217391304348	-0.857142857142857	-0.5	-0.0952380952380952	-0.857142857142857
miR-144	RUNX1	861	A_33_P3211804	0.0452173913043478	0.619047619047619	-0.857142857142857	-0.0476190476190476	-0.857142857142857
miR-23b	RUNX1	861	A_24_P96403	-0.33304347826087	0.0952380952380952	0.5	-0.857142857142857	-0.857142857142857
miR-101	SASH1	23328	A_24_P658584	-0.137391304347826	0.0714285714285714	0.476190476190476	-0.857142857142857	-0.857142857142857
miR-223	SCD5	79966	A_24_P385134	0.48	-0.238095238095238	0.119047619047619	-0.857142857142857	-0.857142857142857
miR-30d	SCN8A	6334	A_23_P76245	-0.627826086956522	-0.0952380952380952	-0.857142857142857	-0.738095238095238	-0.857142857142857
miR-30c	SEC62	7095	A_23_P357860	0.0139130434782609	0.380952380952381	-0.666666666666667	-0.857142857142857	-0.857142857142857
miR-186	SEPT7	989	A_33_P3402414	0.0243478260869565	-0.857142857142857	-0.714285714285714	0.333333333333333	-0.857142857142857
miR-182	SEPT7	989	A_33_P3402414	-0.517391304347826	0.19047619047619	-0.857142857142857	0.30952380952381	-0.857142857142857
miR-195	SETD3	84193	A_33_P3365524	-0.217391304347826	-0.0714285714285714	-0.857142857142857	0.261904761904762	-0.857142857142857
miR-497	SETD3	84193	A_23_P25989	0.379130434782609	0.0476190476190476	-0.857142857142857	0.404761904761905	-0.857142857142857
miR-28-5p	SETDB1	9869	A_23_P126393	-0.40695652173913	-0.857142857142857	0.428571428571429	-0.0476190476190476	-0.857142857142857
miR-33a	SGIP1	84251	A_23_P62881	-0.0678260869565217	-0.0714285714285714	0.19047619047619	-0.857142857142857	-0.857142857142857
miR-27b	SGPP1	81537	A_23_P347048	0.24	-0.595238095238095	-0.595238095238095	-0.857142857142857	-0.857142857142857
miR-494	SHANK2	22941	A_23_P334883	0.031304347826087	-0.857142857142857	-0.119047619047619	0.19047619047619	-0.857142857142857
miR-33a	SHANK2	22941	A_33_P3374010	0.0617391304347826	-0.857142857142857	0.214285714285714	-0.357142857142857	-0.857142857142857
miR-377	SHE	126669	A_23_P400716	0.272173913043478	-0.857142857142857	0.904761904761905	0.761904761904762	-0.857142857142857
miR-23b	SIRPA	140885	A_23_P210708	0.463478260869565	0.428571428571429	0.547619047619048	-0.857142857142857	-0.857142857142857
miR-218	SKAP1	8631	A_23_P100730	-0.433913043478261	-0.857142857142857	0.166666666666667	-0.166666666666667	-0.857142857142857
miR-23a	SLC12A2	6558	A_32_P25437	0.051304347826087	0.666666666666667	0.0714285714285714	-0.857142857142857	-0.857142857142857
miR-24	SLC19A2	10560	A_23_P160466	-0.274782608695652	-0.857142857142857	-0.404761904761905	-0.80952380952381	-0.857142857142857
miR-202	SLC38A9	153129	A_32_P126311	-0.295652173913043	0.69047619047619	-0.857142857142857	0.547619047619048	-0.857142857142857
miR-128	SLC39A11	201266	A_24_P57528	-0.221739130434783	-0.357142857142857	-0.238095238095238	-0.857142857142857	-0.857142857142857
miR-218	SMCHD1	23347	A_24_P82630	-0.103478260869565	-0.857142857142857	-0.0476190476190476	0.166666666666667	-0.857142857142857
miR-144	SMPD3	55512	A_23_P163567	-0.168695652173913	0.0476190476190476	-0.857142857142857	0.0714285714285714	-0.857142857142857
miR-30e	SNAI1	6615	A_23_P131846	-0.566086956521739	-0.0476190476190476	-0.666666666666667	-0.857142857142857	-0.857142857142857
miR-30e	SNX10	29887	A_24_P98109	-0.349565217391304	-0.642857142857143	0.142857142857143	-0.857142857142857	-0.857142857142857
miR-30a	SNX6	58533	A_23_P54000	0.356521739130435	-0.857142857142857	0.214285714285714	-0.0238095238095238	-0.857142857142857
miR-27a	SOLH	6650	A_24_P282210	-0.109565217391304	-0.857142857142857	0.19047619047619	-0.0476190476190476	-0.857142857142857
miR-200a	SON	6651	A_24_P67142	0.365217391304348	-0.857142857142857	0.30952380952381	-0.30952380952381	-0.857142857142857
miR-218	SOX11	6664	A_24_P302584	-0.376521739130435	-0.30952380952381	-0.857142857142857	0.285714285714286	-0.857142857142857
miR-182	SOX6	55553	A_33_P3233916	-0.65304347826087	-0.857142857142857	-0.476190476190476	-0.333333333333333	-0.857142857142857
miR-1	SP2	6668	A_23_P381449	-0.37304347826087	-0.857142857142857	-0.714285714285714	0.238095238095238	-0.857142857142857
miR-30d	SPAST	6683	A_24_P941988	-0.50695652173913	-0.857142857142857	-0.0238095238095238	-0.666666666666667	-0.857142857142857
miR-340	SPRY2	10253	A_23_P128698	-0.0791304347826087	0.357142857142857	-0.19047619047619	-0.857142857142857	-0.857142857142857
miR-212	SRGAP2	23380	A_23_P200829	-0.169565217391304	-0.857142857142857	-0.452380952380952	0.238095238095238	-0.857142857142857
miR-33a	ST3GAL2	6483	A_24_P48177	-0.38695652173913	0.19047619047619	-0.857142857142857	0.428571428571429	-0.857142857142857
miR-374b	ST8SIA2	8128	A_24_P664850	-0.0478260869565217	-0.857142857142857	0.380952380952381	0.285714285714286	-0.857142857142857
miR-92a	SYN2	6854	A_33_P3317618	-0.0391304347826087	0.738095238095238	-0.523809523809524	-0.857142857142857	-0.857142857142857
miR-140-5p	TAF9B	51616	A_24_P391431	0.154782608695652	-0.0476190476190476	-0.547619047619048	-0.857142857142857	-0.857142857142857
miR-30b	TANK	10010	A_24_P257108	-0.0556521739130435	-0.857142857142857	-0.142857142857143	-0.214285714285714	-0.857142857142857
miR-182	TBC1D22A	25771	A_33_P3217609	0.327826086956522	0.0476190476190476	-0.238095238095238	-0.857142857142857	-0.857142857142857
miR-222	TBC1D22B	55633	A_23_P58983	-0.18	-0.380952380952381	0.30952380952381	-0.857142857142857	-0.857142857142857
miR-92a	TEF	7008	A_24_P151582	-0.515652173913044	-0.380952380952381	-0.857142857142857	0.69047619047619	-0.857142857142857
miR-29c	TET1	80312	A_33_P3295550	-0.41304347826087	-0.30952380952381	-0.857142857142857	0.214285714285714	-0.857142857142857
miR-495	TFAP4	7023	A_23_P141092	-0.44	0.428571428571429	0.30952380952381	-0.857142857142857	-0.857142857142857
miR-30e	TFDP1	7027	A_33_P3384452	0.273913043478261	-0.0476190476190476	0.30952380952381	-0.857142857142857	-0.857142857142857
miR-204	TFEC	22797	A_32_P184394	0.32	-0.476190476190476	0.0952380952380952	-0.857142857142857	-0.857142857142857
miR-338-3p	TIA1	7072	A_23_P90845	-0.469565217391304	0.357142857142857	-0.142857142857143	-0.857142857142857	-0.857142857142857
miR-30d	TIA1	7072	A_24_P405430	-0.154782608695652	-0.857142857142857	0.142857142857143	0.595238095238095	-0.857142857142857
miR-30b	TIMP3	7078	A_23_P399078	-0.142608695652174	-0.0714285714285714	0.0476190476190476	-0.857142857142857	-0.857142857142857
miR-497	TLL1	7092	A_23_P427645	0.38695652173913	0.595238095238095	0.285714285714286	-0.857142857142857	-0.857142857142857
miR-340	TM4SF1	4071	A_33_P3390057	0.160869565217391	-0.0238095238095238	0	-0.857142857142857	-0.857142857142857
miR-200b	TMEM170B	100113407	A_33_P3352278	-0.524347826086957	-0.142857142857143	-0.857142857142857	-0.0238095238095238	-0.857142857142857
miR-200a	TMEM170B	100113407	A_33_P3352278	-0.596521739130435	-0.214285714285714	-0.857142857142857	-0.261904761904762	-0.857142857142857
miR-26b	TMEM2	23670	A_33_P3390713	-0.14695652173913	0.0238095238095238	-0.857142857142857	-0.261904761904762	-0.857142857142857
miR-425	TNC	3371	A_23_P157865	-0.635652173913044	-0.857142857142857	0.285714285714286	0.357142857142857	-0.857142857142857
miR-374b	TNRC18	84629	A_33_P3209214	-0.243478260869565	-0.857142857142857	-0.238095238095238	0.619047619047619	-0.857142857142857
miR-497	TPM3	7170	A_24_P211206	-0.713913043478261	-0.261904761904762	-0.0714285714285714	-0.857142857142857	-0.857142857142857
miR-497	TPM3	7170	A_32_P29784	-0.371304347826087	-0.452380952380952	0.0714285714285714	-0.857142857142857	-0.857142857142857
miR-30e	TRPS1	7227	A_23_P134755	-0.512173913043478	-0.857142857142857	0.119047619047619	0.785714285714286	-0.857142857142857
miR-214	TXN2	25828	A_23_P68899	-0.287826086956522	-0.857142857142857	0.238095238095238	-0.380952380952381	-0.857142857142857
miR-29c	ERP44	23071	A_23_P373927	-0.139130434782609	-0.857142857142857	-0.333333333333333	0.428571428571429	-0.857142857142857
miR-223	ULK2	9706	A_23_P55107	0.27304347826087	0.261904761904762	-0.642857142857143	-0.857142857142857	-0.857142857142857
miR-145	SUN1	23353	A_23_P147070	-0.416521739130435	0.428571428571429	-0.857142857142857	0.0714285714285714	-0.857142857142857
miR-29b	USP37	57695	A_24_P109082	-0.698260869565217	-0.857142857142857	0.0714285714285714	0.0238095238095238	-0.857142857142857
miR-32	USP45	85015	A_23_P134008	0.12695652173913	-0.333333333333333	0.571428571428571	-0.857142857142857	-0.857142857142857
miR-32	UVRAG	7405	A_33_P3260722	-0.76695652173913	-0.857142857142857	-0.380952380952381	-0.380952380952381	-0.857142857142857
miR-107	VAMP1	6843	A_23_P105545	-0.214782608695652	-0.0238095238095238	-0.857142857142857	0.380952380952381	-0.857142857142857
miR-338-3p	WAPAL	23063	A_23_P342185	-0.0121739130434783	-0.0952380952380952	0.238095238095238	-0.857142857142857	-0.857142857142857
miR-29b	WDFY1	57590	A_23_P502797	-0.196521739130435	0.0476190476190476	-0.119047619047619	-0.857142857142857	-0.857142857142857
miR-182	WWC2	80014	A_33_P3337252	0.0443478260869565	0.333333333333333	0.714285714285714	-0.857142857142857	-0.857142857142857
miR-29a	YRDC	79693	A_23_P62840	-0.55304347826087	-0.857142857142857	-0.333333333333333	-0.595238095238095	-0.857142857142857
miR-221	ZADH2	284273	A_24_P22746	-0.289565217391304	-0.857142857142857	0.0476190476190476	-0.738095238095238	-0.857142857142857
miR-338-3p	ZDHHC21	340481	A_24_P374427	-0.0826086956521739	0.404761904761905	0.166666666666667	-0.857142857142857	-0.857142857142857
miR-30d	ZFAND5	7763	A_24_P278172	-0.205217391304348	0.357142857142857	0.0476190476190476	-0.857142857142857	-0.857142857142857
miR-221	ZFYVE16	9765	A_24_P286054	-0.0843478260869565	-0.857142857142857	-0.452380952380952	0.380952380952381	-0.857142857142857
miR-134	ZMAT5	55954	A_23_P132248	-0.358260869565217	-0.857142857142857	-0.428571428571429	-0.761904761904762	-0.857142857142857
miR-495	ZMYM3	9203	A_24_P16815	-0.392173913043478	0.261904761904762	-0.0714285714285714	-0.857142857142857	-0.857142857142857
miR-30d	ZNF200	7752	A_23_P152356	-0.34695652173913	-0.857142857142857	0.0238095238095238	0.166666666666667	-0.857142857142857
miR-495	ZNF238	10472	A_24_P299663	0.214782608695652	0.0714285714285714	0.595238095238095	-0.857142857142857	-0.857142857142857
miR-342-3p	ZNF322	79692	A_32_P163533	0.0321739130434783	0.261904761904762	-0.19047619047619	-0.857142857142857	-0.857142857142857
miR-27b	ZNF608	57507	A_33_P3279241	-0.22	-0.857142857142857	0.5	-0.285714285714286	-0.857142857142857
miR-874	ZNF618	114991	A_24_P743802	-0.0765217391304348	0.261904761904762	-0.857142857142857	0.428571428571429	-0.857142857142857
miR-497	ZNF622	90441	A_23_P156209	-0.163478260869565	-0.857142857142857	-0.19047619047619	-0.333333333333333	-0.857142857142857
miR-152	ZNRF1	84937	A_24_P16610	-0.229565217391304	-0.857142857142857	-0.142857142857143	0.833333333333333	-0.857142857142857
miR-140-5p	ZYG11B	79699	A_23_P426140	0.241739130434783	-0.214285714285714	-0.0952380952380952	-0.857142857142857	-0.857142857142857
miR-1	SERP1	27230	A_23_P91919	0.0878260869565217	0.428571428571429	-0.30952380952381	-0.833333333333333	-0.833333333333333
miR-30a*	TMEM2	23670	A_33_P3390713	-0.648695652173913	-0.238095238095238	-0.833333333333333	-0.380952380952381	-0.833333333333333
miR-16	ANAPC16	119504	A_33_P3216955	0.0330434782608696	0.476190476190476	0.738095238095238	-0.833333333333333	-0.833333333333333
miR-16	C4orf27	54969	A_24_P49371	-0.144347826086957	0.357142857142857	0.19047619047619	-0.833333333333333	-0.833333333333333
miR-16	MSH2	4436	A_33_P3287502	-0.0452173913043478	-0.214285714285714	-0.0476190476190476	-0.833333333333333	-0.833333333333333
miR-16	TIA1	7072	A_24_P405430	0.435652173913044	0.523809523809524	0.357142857142857	-0.833333333333333	-0.833333333333333
miR-222	SOD2	6648	A_23_P134176	0.492173913043478	0.214285714285714	0.0952380952380952	-0.833333333333333	-0.833333333333333
miR-17	BCL2	596	A_23_P352266	-0.560869565217391	0.285714285714286	-0.0476190476190476	-0.833333333333333	-0.833333333333333
miR-145	CCNA2	890	A_23_P58321	-0.528695652173913	-0.833333333333333	0.166666666666667	-0.523809523809524	-0.833333333333333
miR-155	TRIP13	9319	A_33_P3339212	0.206086956521739	-0.833333333333333	-0.476190476190476	0.714285714285714	-0.833333333333333
miR-1	COIL	8161	A_33_P3315410	-0.442608695652174	0.547619047619048	-0.833333333333333	-0.428571428571429	-0.833333333333333
miR-16	NAPG	8774	A_24_P185314	-0.25304347826087	0.166666666666667	0.166666666666667	-0.833333333333333	-0.833333333333333
let-7b	CSNK1D	1453	A_33_P3324765	-0.324347826086957	-0.142857142857143	-0.119047619047619	-0.833333333333333	-0.833333333333333
miR-155	METTL7A	25840	A_23_P415021	-0.388695652173913	-0.714285714285714	-0.833333333333333	-0.380952380952381	-0.833333333333333
miR-19b	BACE1	23621	A_23_P52806	-0.619130434782609	-0.833333333333333	0.523809523809524	-0.333333333333333	-0.833333333333333
miR-202	RBFOX1	54715	A_24_P147242	-0.113913043478261	-0.833333333333333	0.642857142857143	0.0952380952380952	-0.833333333333333
miR-140-5p	ABCA1	19	A_24_P235429	0.164347826086957	0	0	-0.833333333333333	-0.833333333333333
miR-30c	ABI3BP	25890	A_23_P218858	0.0843478260869565	0.0714285714285714	-0.119047619047619	-0.833333333333333	-0.833333333333333
miR-30e	ABI3BP	25890	A_23_P218858	-0.582608695652174	-0.738095238095238	-0.142857142857143	-0.833333333333333	-0.833333333333333
miR-214	ABLIM3	22885	A_24_P123408	0.0452173913043478	0.571428571428571	0.523809523809524	-0.833333333333333	-0.833333333333333
miR-32	ADAMTSL1	92949	A_33_P3302015	0.0747826086956522	0.285714285714286	0.0476190476190476	-0.833333333333333	-0.833333333333333
miR-145	ADCYAP1	116	A_33_P3392092	0.669565217391304	0.0952380952380952	0.80952380952381	-0.833333333333333	-0.833333333333333
miR-374b	AFF3	3899	A_33_P3373348	-0.399130434782609	-0.833333333333333	-0.0952380952380952	-0.261904761904762	-0.833333333333333
miR-27b	AKIRIN1	79647	A_23_P256148	0.0591304347826087	-0.833333333333333	0.452380952380952	0.261904761904762	-0.833333333333333
miR-23a	ALDH1A2	8854	A_24_P73577	-0.319130434782609	-0.619047619047619	-0.0714285714285714	-0.833333333333333	-0.833333333333333
miR-18a	ANK3	288	A_24_P162173	0.0191304347826087	-0.428571428571429	0.0952380952380952	-0.833333333333333	-0.833333333333333
miR-193b	ANKFY1	51479	A_24_P151834	-0.477391304347826	-0.833333333333333	0.238095238095238	0.0714285714285714	-0.833333333333333
miR-101	ANKRD11	29123	A_24_P324405	-0.350434782608696	-0.595238095238095	-0.333333333333333	-0.833333333333333	-0.833333333333333
miR-32	ANKRD13C	81573	A_33_P3348469	-0.172173913043478	0.595238095238095	-0.333333333333333	-0.833333333333333	-0.833333333333333
miR-182	ANKRD27	84079	A_33_P3280192	0.258260869565217	-0.833333333333333	-0.404761904761905	-0.571428571428571	-0.833333333333333
miR-378	ANKRD52	283373	A_33_P3267305	-0.0791304347826087	0.428571428571429	-0.833333333333333	0.547619047619048	-0.833333333333333
miR-195	ANKRD57	65124	A_33_P3219785	0.0104347826086957	-0.833333333333333	0.166666666666667	-0.0238095238095238	-0.833333333333333
miR-424	ANKRD57	65124	A_33_P3219785	-0.292173913043478	-0.833333333333333	0	-0.619047619047619	-0.833333333333333
miR-374b	ANTXR2	118429	A_23_P170733	0.36695652173913	-0.833333333333333	-0.333333333333333	0.714285714285714	-0.833333333333333
miR-374b	AP1S3	130340	A_33_P3289000	-0.403478260869565	-0.833333333333333	-0.214285714285714	0.214285714285714	-0.833333333333333
miR-26a	AP1S3	130340	A_33_P3289005	-0.524347826086957	0.119047619047619	-0.666666666666667	-0.833333333333333	-0.833333333333333
miR-200b	AP3S1	1176	A_33_P3429576	-0.510434782608696	0.380952380952381	-0.0952380952380952	-0.833333333333333	-0.833333333333333
miR-125a-3p	AQP1	358	A_33_P3253723	-0.185217391304348	-0.833333333333333	-0.214285714285714	-0.333333333333333	-0.833333333333333
miR-370	ARF3	377	A_33_P3281358	0.304347826086957	0.571428571428571	-0.833333333333333	0.5	-0.833333333333333
miR-152	ARF4	378	A_23_P431789	0.579130434782609	0.80952380952381	0.119047619047619	-0.833333333333333	-0.833333333333333
miR-215	ARHGAP19	84986	A_33_P3411025	-0.0860869565217391	0.142857142857143	-0.833333333333333	-0.714285714285714	-0.833333333333333
miR-361-5p	ARHGEF7	8874	A_33_P3288904	-0.284347826086957	0	0	-0.833333333333333	-0.833333333333333
miR-377	ARID1B	57492	A_33_P3291877	0.13304347826087	-0.833333333333333	0.261904761904762	0.666666666666667	-0.833333333333333
miR-23b	ATP11C	286410	A_33_P3276505	-0.138260869565217	-0.833333333333333	0.523809523809524	0.0476190476190476	-0.833333333333333
miR-30d	ATP2B1	490	A_33_P3267186	0.0278260869565217	0.666666666666667	0.238095238095238	-0.833333333333333	-0.833333333333333
miR-204	ATP8B1	5205	A_33_P3415191	-0.240869565217391	0.0952380952380952	0.404761904761905	-0.833333333333333	-0.833333333333333
miR-18b	ATXN1	6310	A_24_P294842	-0.610434782608696	-0.833333333333333	0.785714285714286	0.0476190476190476	-0.833333333333333
miR-128	ATXN10	25814	A_33_P3231367	-0.260869565217391	-0.261904761904762	-0.833333333333333	-0.0476190476190476	-0.833333333333333
miR-371-5p	AXIN2	8313	A_23_P148015	-0.214782608695652	0.357142857142857	-0.833333333333333	-0.19047619047619	-0.833333333333333
miR-338-3p	PRRC2C	23215	A_23_P412409	-0.0939130434782609	-0.0952380952380952	0.428571428571429	-0.833333333333333	-0.833333333333333
miR-101	BCL2L11	10018	A_24_P122921	-0.0469565217391304	-0.5	0.142857142857143	-0.833333333333333	-0.833333333333333
miR-29c	BCORL1	63035	A_23_P147495	-0.253913043478261	-0.833333333333333	0.523809523809524	-0.285714285714286	-0.833333333333333
miR-378	BMP2	650	A_33_P3237150	-0.209565217391304	-0.0476190476190476	-0.380952380952381	-0.833333333333333	-0.833333333333333
miR-374b	BMPER	168667	A_33_P3219651	0.415652173913043	0.619047619047619	0.571428571428571	-0.833333333333333	-0.833333333333333
miR-27b	BRWD1	54014	A_33_P3395713	-0.48695652173913	-0.833333333333333	-0.0476190476190476	0.428571428571429	-0.833333333333333
miR-497	KIAA0226L	80183	A_23_P53763	0.666086956521739	0.523809523809524	0.214285714285714	-0.833333333333333	-0.833333333333333
miR-145	C14orf119	55017	A_24_P73535	-0.417391304347826	-0.833333333333333	-0.523809523809524	-0.428571428571429	-0.833333333333333
miR-132	SPTSSA	171546	A_23_P311150	0.54695652173913	-0.833333333333333	0.119047619047619	0.452380952380952	-0.833333333333333
miR-152	C1GALT1	56913	A_23_P252145	-0.252173913043478	0.69047619047619	0.0238095238095238	-0.833333333333333	-0.833333333333333
miR-16	C1orf21	81563	A_23_P113161	-0.00608695652173913	0.69047619047619	0.761904761904762	-0.833333333333333	-0.833333333333333
miR-27b	C1orf52	148423	A_24_P195037	-0.449565217391304	-0.214285714285714	-0.833333333333333	-0.333333333333333	-0.833333333333333
miR-23a	C2orf69	205327	A_24_P413941	-0.0982608695652174	-0.833333333333333	-0.261904761904762	-0.30952380952381	-0.833333333333333
miR-32	AP1AR	55435	A_23_P69791	-0.103478260869565	0.476190476190476	-0.833333333333333	-0.166666666666667	-0.833333333333333
miR-202	C7orf58	79974	A_24_P943781	0.0443478260869565	-0.380952380952381	-0.30952380952381	-0.833333333333333	-0.833333333333333
miR-320a	C9orf5	23731	A_24_P12904	0.204347826086957	0.214285714285714	-0.833333333333333	0.80952380952381	-0.833333333333333
miR-27b	CABLES2	81928	A_23_P307761	-0.0930434782608696	-0.833333333333333	0.30952380952381	0.666666666666667	-0.833333333333333
miR-376c	CACNB2	783	A_33_P3363271	0.75304347826087	0.523809523809524	0.571428571428571	-0.833333333333333	-0.833333333333333
miR-196a	CALM3	808	A_23_P4944	-0.384347826086957	-0.833333333333333	-0.333333333333333	0.238095238095238	-0.833333333333333
miR-101	CAMTA1	23261	A_32_P4985	0.0173913043478261	-0.285714285714286	0.80952380952381	-0.833333333333333	-0.833333333333333
miR-154	CAPN6	827	A_23_P217570	0.249565217391304	-0.833333333333333	-0.30952380952381	-0.142857142857143	-0.833333333333333
miR-495	CAPN6	827	A_23_P217570	0.00695652173913044	-0.833333333333333	-0.30952380952381	-0.333333333333333	-0.833333333333333
miR-30d	CASP3	836	A_23_P92410	-0.342608695652174	0.30952380952381	0	-0.833333333333333	-0.833333333333333
miR-16	CASR	846	A_33_P3280646	-0.186086956521739	-0.833333333333333	0.523809523809524	-0.142857142857143	-0.833333333333333
miR-203	CAV1	857	A_24_P12626	-0.299130434782609	-0.833333333333333	0.714285714285714	-0.404761904761905	-0.833333333333333
miR-27b	CBFB	865	A_23_P113634	-0.127826086956522	0.785714285714286	0	-0.833333333333333	-0.833333333333333
miR-23b	CCNG1	900	A_33_P3232277	-0.609565217391304	-0.833333333333333	-0.19047619047619	0.571428571428571	-0.833333333333333
miR-30d	CCNK	8812	A_23_P3186	-0.314782608695652	0.0238095238095238	0.0952380952380952	-0.833333333333333	-0.833333333333333
miR-30e	CD302	9936	A_24_P396702	-0.560869565217391	-0.833333333333333	0.0714285714285714	-0.142857142857143	-0.833333333333333
miR-141	CDK13	8621	A_23_P215296	0.421739130434783	-0.833333333333333	0.214285714285714	-0.5	-0.833333333333333
miR-200a	CDC42EP3	10602	A_33_P3331307	-0.792173913043478	-0.738095238095238	-0.261904761904762	-0.833333333333333	-0.833333333333333
miR-30b	CECR6	27439	A_23_P259344	-0.142608695652174	0.0714285714285714	0.238095238095238	-0.833333333333333	-0.833333333333333
miR-101	ARAP2	116984	A_32_P83784	0.0643478260869565	0.476190476190476	-0.404761904761905	-0.833333333333333	-0.833333333333333
miR-23a	CFDP1	10428	A_23_P89123	-0.47304347826087	-0.785714285714286	-0.452380952380952	-0.833333333333333	-0.833333333333333
miR-92a	CHGA	1113	A_33_P3293164	-0.313913043478261	-0.0476190476190476	-0.380952380952381	-0.833333333333333	-0.833333333333333
miR-29b	CHSY1	22856	A_23_P37484	-0.625217391304348	-0.333333333333333	-0.0238095238095238	-0.833333333333333	-0.833333333333333
miR-152	CLCN6	1185	A_24_P302374	0.45304347826087	0.261904761904762	0.0952380952380952	-0.833333333333333	-0.833333333333333
miR-335	CLGN	1047	A_23_P18684	-0.209565217391304	-0.404761904761905	-0.833333333333333	0.0476190476190476	-0.833333333333333
miR-204	CLIP4	79745	A_33_P3232458	0.506086956521739	-0.833333333333333	0.0714285714285714	0.119047619047619	-0.833333333333333
miR-194	CLOCK	9575	A_23_P419038	0.181739130434783	0.380952380952381	0.5	-0.833333333333333	-0.833333333333333
miR-186	CMIP	80790	A_23_P371239	-0.69304347826087	-0.571428571428571	-0.333333333333333	-0.833333333333333	-0.833333333333333
miR-24	CMTM3	123920	A_33_P3340342	-0.0660869565217391	0.714285714285714	0.119047619047619	-0.833333333333333	-0.833333333333333
miR-92a	CNNM4	26504	A_23_P119923	0.100869565217391	0.119047619047619	0.452380952380952	-0.833333333333333	-0.833333333333333
miR-29c	COL5A1	1289	A_23_P83818	-0.207826086956522	0.333333333333333	0.0952380952380952	-0.833333333333333	-0.833333333333333
miR-874	COL5A2	1290	A_23_P33196	-0.339130434782609	-0.523809523809524	-0.833333333333333	0.5	-0.833333333333333
miR-145	CORO2B	10391	A_23_P117694	0.464347826086957	0.595238095238095	0.785714285714286	-0.833333333333333	-0.833333333333333
miR-128	CPD	1362	A_24_P53282	-0.0773913043478261	0.285714285714286	-0.476190476190476	-0.833333333333333	-0.833333333333333
miR-30e	CPNE8	144402	A_24_P56240	-0.658260869565217	-0.80952380952381	-0.261904761904762	-0.833333333333333	-0.833333333333333
miR-377	LUC7L3	51747	A_33_P3246997	-0.201739130434783	-0.119047619047619	-0.833333333333333	0.380952380952381	-0.833333333333333
miR-361-5p	CTNND2	1501	A_23_P110624	-0.310434782608696	0.333333333333333	-0.833333333333333	-0.428571428571429	-0.833333333333333
miR-374a	CELF2	10659	A_23_P115645	-0.434782608695652	-0.833333333333333	-0.0714285714285714	0.30952380952381	-0.833333333333333
miR-107	CXorf23	256643	A_24_P841677	-0.418260869565217	-0.833333333333333	-0.0714285714285714	-0.380952380952381	-0.833333333333333
miR-374b	CYP26B1	56603	A_23_P210109	-0.0782608695652174	0.0476190476190476	-0.404761904761905	-0.833333333333333	-0.833333333333333
miR-30b	D4S234E	27065	A_33_P3259135	0.0669565217391304	-0.833333333333333	0.547619047619048	-0.214285714285714	-0.833333333333333
miR-145	DACH1	1602	A_23_P32577	0.328695652173913	0.928571428571429	-0.0714285714285714	-0.833333333333333	-0.833333333333333
miR-25	DACT1	51339	A_23_P65518	-0.615652173913043	-0.833333333333333	-0.523809523809524	-0.142857142857143	-0.833333333333333
miR-92a	DACT1	51339	A_23_P65518	-0.388695652173913	-0.833333333333333	-0.285714285714286	-0.357142857142857	-0.833333333333333
miR-30c	DBF4	10926	A_24_P943358	-0.614782608695652	0.119047619047619	0.0476190476190476	-0.833333333333333	-0.833333333333333
miR-182	DCUN1D1	54165	A_33_P3290328	-0.450434782608696	-0.19047619047619	-0.833333333333333	-0.0238095238095238	-0.833333333333333
miR-128	DCUN1D4	23142	A_32_P43812	-0.14	-0.547619047619048	-0.833333333333333	-0.0476190476190476	-0.833333333333333
miR-143	DDAH1	23576	A_23_P201386	0.40695652173913	0.0952380952380952	-0.833333333333333	0.547619047619048	-0.833333333333333
miR-200c	DDIT4L	115265	A_33_P3372099	-0.754782608695652	-0.833333333333333	-0.142857142857143	-0.380952380952381	-0.833333333333333
miR-342-3p	DDX3X	1654	A_24_P126060	0.36695652173913	0	0.261904761904762	-0.833333333333333	-0.833333333333333
miR-23a	DEPDC1	55635	A_23_P200310	-0.873913043478261	-0.761904761904762	-0.833333333333333	-0.714285714285714	-0.833333333333333
miR-183	DEPDC5	9681	A_33_P3409665	-0.0965217391304348	-0.833333333333333	0.30952380952381	-0.476190476190476	-0.833333333333333
miR-340	DIP2B	57609	A_23_P401380	0.0278260869565217	0.285714285714286	0.142857142857143	-0.833333333333333	-0.833333333333333
miR-16	DIXDC1	85458	A_33_P3399090	-0.302608695652174	0.0476190476190476	-0.166666666666667	-0.833333333333333	-0.833333333333333
miR-374b	DLG2	1740	A_33_P3419012	-0.316521739130435	-0.833333333333333	0.5	-0.380952380952381	-0.833333333333333
miR-200c	DMD	1756	A_24_P185854	-0.713913043478261	-0.833333333333333	0.238095238095238	-0.261904761904762	-0.833333333333333
miR-144	DNMT3A	1788	A_23_P420373	-0.286086956521739	0.0714285714285714	0.0238095238095238	-0.833333333333333	-0.833333333333333
miR-92a	DOCK9	23348	A_33_P3259821	0.207826086956522	0.285714285714286	0.142857142857143	-0.833333333333333	-0.833333333333333
miR-101	DUSP1	1843	A_23_P110712	-0.419130434782609	-0.476190476190476	0.119047619047619	-0.833333333333333	-0.833333333333333
miR-145	DUSP6	1848	A_23_P139704	-0.169565217391304	0.30952380952381	0.142857142857143	-0.833333333333333	-0.833333333333333
miR-23a	DZIP3	9666	A_33_P3267651	0.0556521739130435	-0.833333333333333	-0.238095238095238	0.547619047619048	-0.833333333333333
miR-196a	EBF1	1879	A_33_P3241521	-0.603478260869565	-0.833333333333333	-0.0476190476190476	0.142857142857143	-0.833333333333333
miR-203	EDNRA	1909	A_24_P217572	-0.342608695652174	-0.642857142857143	0.428571428571429	-0.833333333333333	-0.833333333333333
miR-371-5p	EEF1A1	1915	A_32_P15320	-0.469565217391304	-0.285714285714286	-0.833333333333333	-0.19047619047619	-0.833333333333333
miR-29a	EIF4E2	9470	A_33_P3308050	-0.26	-0.30952380952381	0.142857142857143	-0.833333333333333	-0.833333333333333
miR-26b	ELAVL2	1993	A_23_P94571	-0.406086956521739	0	-0.19047619047619	-0.833333333333333	-0.833333333333333
miR-185	ELK1	2002	A_33_P3386099	-0.114782608695652	-0.833333333333333	0.0952380952380952	-0.166666666666667	-0.833333333333333
miR-370	EN2	2020	A_23_P134433	0.0130434782608696	-0.452380952380952	0.714285714285714	-0.833333333333333	-0.833333333333333
miR-27a	EPB41	2035	A_23_P351	-0.290434782608696	-0.833333333333333	-0.0952380952380952	0.119047619047619	-0.833333333333333
miR-377	EPB41	2035	A_23_P351	-0.272173913043478	-0.404761904761905	0.0238095238095238	-0.833333333333333	-0.833333333333333
miR-200a	EPHA7	2045	A_24_P34031	-0.649565217391304	-0.19047619047619	-0.833333333333333	0.142857142857143	-0.833333333333333
miR-200b	EPS15	2060	A_33_P3371752	0.233963910727634	-0.833333333333333	0.428571428571429	-0.790433332862751	-0.833333333333333
miR-30d	ERG	2078	A_23_P301414	0.0930434782608696	-0.119047619047619	0.523809523809524	-0.833333333333333	-0.833333333333333
miR-23a	ETNK1	55500	A_33_P3351566	-0.272173913043478	-0.619047619047619	0.0714285714285714	-0.833333333333333	-0.833333333333333
miR-145	ETS2	2114	A_24_P314179	0.566086956521739	0.238095238095238	0.0714285714285714	-0.833333333333333	-0.833333333333333
miR-101	FAM108B1	51104	A_33_P3266265	-0.0860869565217391	-0.119047619047619	0.404761904761905	-0.833333333333333	-0.833333333333333
miR-195	FAM122A	116224	A_23_P409516	0.482608695652174	-0.833333333333333	-0.261904761904762	0.452380952380952	-0.833333333333333
miR-23b	FAM123B	139285	A_33_P3227329	-0.27304347826087	-0.833333333333333	0.142857142857143	0.0238095238095238	-0.833333333333333
miR-30c	FAM18B1	51030	A_23_P118516	-0.297391304347826	0	0.238095238095238	-0.833333333333333	-0.833333333333333
miR-30b	FAM49A	81553	A_23_P21560	-0.378260869565217	0.30952380952381	-0.833333333333333	0.452380952380952	-0.833333333333333
miR-27b	FAM91A1	157769	A_33_P3225313	-0.401739130434783	-0.833333333333333	-0.19047619047619	-0.428571428571429	-0.833333333333333
miR-200b	FAT3	120114	A_33_P3257513	0.464347826086957	-0.833333333333333	0.261904761904762	0.166666666666667	-0.833333333333333
miR-27a	FBXO33	254170	A_24_P41021	-0.0608695652173913	-0.833333333333333	-0.166666666666667	-0.595238095238095	-0.833333333333333
miR-26b	FBXW2	26190	A_24_P791040	-0.453913043478261	-0.333333333333333	0.0476190476190476	-0.833333333333333	-0.833333333333333
miR-377	FGFR1	2260	A_23_P316447	0.0939130434782609	0.571428571428571	0.0238095238095238	-0.833333333333333	-0.833333333333333
miR-202	FIGN	55137	A_32_P34003	-0.146086956521739	0.619047619047619	-0.833333333333333	-0.142857142857143	-0.833333333333333
miR-200a	FKBP5	2289	A_24_P38081	-0.835652173913043	-0.833333333333333	-0.333333333333333	0.0238095238095238	-0.833333333333333
miR-7	C1orf226	400793	A_24_P925737	-0.02	-0.833333333333333	0.833333333333333	0.428571428571429	-0.833333333333333
miR-186	FNDC3B	64778	A_24_P223124	-0.0565217391304348	-0.833333333333333	0.19047619047619	-0.119047619047619	-0.833333333333333
miR-186	FNDC3B	64778	A_33_P3296940	-0.624347826086956	-0.69047619047619	0.238095238095238	-0.833333333333333	-0.833333333333333
miR-29b	FNDC5	252995	A_23_P420326	-0.362608695652174	0	-0.833333333333333	0.333333333333333	-0.833333333333333
miR-377	FOXK2	3607	A_33_P3310070	-0.477391304347826	-0.833333333333333	0.166666666666667	-0.642857142857143	-0.833333333333333
miR-200c	FOXN2	3344	A_33_P3278475	-0.531304347826087	-0.333333333333333	0.261904761904762	-0.833333333333333	-0.833333333333333
miR-370	FOXO1	2308	A_24_P22079	-0.359130434782609	-0.0476190476190476	-0.833333333333333	-0.0476190476190476	-0.833333333333333
miR-34a	FOXP1	27086	A_33_P3214310	0.306086956521739	-0.833333333333333	0.19047619047619	-0.30952380952381	-0.833333333333333
miR-128	FOXQ1	94234	A_32_P164246	-0.0930434782608696	0.261904761904762	0.619047619047619	-0.833333333333333	-0.833333333333333
miR-142-3p	FYCO1	79443	A_23_P212339	-0.347826086956522	-0.238095238095238	0.142857142857143	-0.833333333333333	-0.833333333333333
miR-23b	FZD4	8322	A_23_P64617	0.450434782608696	-0.261904761904762	-0.0238095238095238	-0.833333333333333	-0.833333333333333
miR-99b	FZD5	7855	A_23_P108437	-0.448695652173913	-0.0476190476190476	-0.357142857142857	-0.833333333333333	-0.833333333333333
miR-422a	FZD5	7855	A_23_P108437	-0.00782608695652174	-0.0476190476190476	-0.833333333333333	0.285714285714286	-0.833333333333333
miR-101	FZD6	8323	A_33_P3409392	-0.218260869565217	-0.666666666666667	0.476190476190476	-0.833333333333333	-0.833333333333333
miR-486-5p	GABRB3	2562	A_33_P3277075	0.227826086956522	0.452380952380952	-0.428571428571429	-0.833333333333333	-0.833333333333333
miR-30c	GNG10	2790	A_23_P112251	-0.238260869565217	-0.142857142857143	-0.5	-0.833333333333333	-0.833333333333333
miR-26b	GOLGA3	2802	A_23_P203819	-0.0756521739130435	-0.833333333333333	0.0714285714285714	0.5	-0.833333333333333
miR-214	GOSR2	9570	A_33_P3279441	-0.436521739130435	0.619047619047619	-0.833333333333333	-0.214285714285714	-0.833333333333333
miR-202	GPATCH3	63906	A_23_P149419	-0.4	-0.357142857142857	-0.833333333333333	-0.261904761904762	-0.833333333333333
miR-23a	GPR64	10149	A_23_P253692	-0.06	-0.833333333333333	-0.404761904761905	-0.285714285714286	-0.833333333333333
miR-195	GRAMD3	65983	A_23_P22350	-0.387826086956522	-0.833333333333333	-0.0714285714285714	-0.571428571428571	-0.833333333333333
miR-23b	GREM1	26585	A_23_P432947	0.387826086956522	0.523809523809524	0.333333333333333	-0.833333333333333	-0.833333333333333
miR-132	GTDC1	79712	A_23_P153945	0.530434782608696	0.333333333333333	0.0952380952380952	-0.833333333333333	-0.833333333333333
miR-29c	HBEGF	1839	A_24_P140608	-0.188695652173913	0.571428571428571	0.19047619047619	-0.833333333333333	-0.833333333333333
miR-30e	HERC3	8916	A_23_P121586	-0.0965217391304348	-0.833333333333333	0.523809523809524	0.19047619047619	-0.833333333333333
miR-223	HLF	3131	A_33_P3400578	0.469565217391304	0.404761904761905	0.0952380952380952	-0.833333333333333	-0.833333333333333
miR-26a	HMGA1	3159	A_23_P42331	-0.484347826086957	-0.0476190476190476	0.404761904761905	-0.833333333333333	-0.833333333333333
miR-495	HMGB1	3146	A_24_P169148	-0.593913043478261	-0.0238095238095238	-0.0476190476190476	-0.833333333333333	-0.833333333333333
miR-128	HMGB3	3149	A_33_P3319041	-0.24	-0.5	-0.119047619047619	-0.833333333333333	-0.833333333333333
miR-149	HNRNPA1	3178	A_33_P3384260	0.0321739130434783	-0.0952380952380952	-0.0238095238095238	-0.833333333333333	-0.833333333333333
miR-338-3p	HOXA3	3200	A_23_P501538	-0.0808695652173913	0.857142857142857	0.119047619047619	-0.833333333333333	-0.833333333333333
miR-374b	HOXB3	3213	A_23_P316511	-0.576647110826846	-0.833333333333333	0.0952380952380952	-0.523809523809524	-0.833333333333333
miR-374a	HSBP1	3281	A_23_P100203	-0.0643478260869565	0.476190476190476	0.238095238095238	-0.833333333333333	-0.833333333333333
miR-374a	HSBP1	3281	A_33_P3244181	0.272173913043478	0.69047619047619	0.238095238095238	-0.833333333333333	-0.833333333333333
miR-23b	HSP90B1	7184	A_33_P3408212	-0.371304347826087	0.380952380952381	-0.619047619047619	-0.833333333333333	-0.833333333333333
miR-140-5p	HSPA13	6782	A_24_P134392	0.494782608695652	-0.833333333333333	0.0952380952380952	0.428571428571429	-0.833333333333333
miR-29a	IFI30	10437	A_23_P153745	0.138260869565217	0.785714285714286	0.761904761904762	-0.833333333333333	-0.833333333333333
miR-32	ING5	84289	A_24_P34545	0.199130434782609	0.404761904761905	0	-0.833333333333333	-0.833333333333333
miR-141	IPO5	3843	A_24_P99071	0.218260869565217	0.619047619047619	0	-0.833333333333333	-0.833333333333333
miR-497	IRF4	3662	A_23_P214360	0.339130434782609	0.285714285714286	0.333333333333333	-0.833333333333333	-0.833333333333333
miR-542-3p	IRX2	153572	A_33_P3297562	-0.339130434782609	0.357142857142857	-0.619047619047619	-0.833333333333333	-0.833333333333333
miR-30c	ITGA6	3655	A_23_P210176	-0.0826086956521739	-0.595238095238095	0.666666666666667	-0.833333333333333	-0.833333333333333
miR-30e	ITGA6	3655	A_23_P210176	0.166086956521739	0.119047619047619	0.714285714285714	-0.833333333333333	-0.833333333333333
miR-30c	ITGB3	3690	A_24_P318656	-0.068695652173913	-0.404761904761905	-0.833333333333333	0.452380952380952	-0.833333333333333
miR-30d	ITGB3	3690	A_24_P318656	-0.18695652173913	-0.380952380952381	-0.833333333333333	-0.5	-0.833333333333333
miR-340	ITPR2	3709	A_33_P3298128	-0.0165253319844797	-0.619047619047619	0.523809523809524	-0.833333333333333	-0.833333333333333
miR-145	IVNS1ABP	10625	A_33_P3280875	-0.387826086956522	0.0714285714285714	0.428571428571429	-0.833333333333333	-0.833333333333333
miR-152	JPH3	57338	A_24_P150791	-0.438260869565217	-0.833333333333333	0.214285714285714	0.642857142857143	-0.833333333333333
miR-340	KALRN	8997	A_24_P410797	-0.164347826086957	-0.285714285714286	-0.142857142857143	-0.833333333333333	-0.833333333333333
miR-30b	KCNJ12	3768	A_24_P339429	-0.333913043478261	-0.452380952380952	-0.0952380952380952	-0.833333333333333	-0.833333333333333
miR-224	KCNK17	89822	A_24_P112032	-0.048695652173913	0.333333333333333	-0.833333333333333	0.30952380952381	-0.833333333333333
miR-30e	KCTD3	51133	A_33_P3293346	-0.210434782608696	-0.833333333333333	-0.238095238095238	0.30952380952381	-0.833333333333333
miR-33a	KIAA0182	23199	A_23_P152420	-0.445217391304348	-0.547619047619048	-0.833333333333333	0.214285714285714	-0.833333333333333
miR-200b	SECISBP2L	9728	A_23_P37415	0.152173913043478	-0.833333333333333	0.523809523809524	-0.357142857142857	-0.833333333333333
miR-200c	SECISBP2L	9728	A_23_P37415	0.0773913043478261	-0.833333333333333	0.166666666666667	-0.523809523809524	-0.833333333333333
miR-218	KIAA1522	57648	A_23_P410965	-0.634782608695652	-0.476190476190476	-0.571428571428571	-0.833333333333333	-0.833333333333333
miR-103	KLF4	9314	A_23_P32233	-0.438260869565217	-0.30952380952381	-0.833333333333333	0.166666666666667	-0.833333333333333
miR-145	KLF5	688	A_23_P53891	-0.375652173913043	-0.380952380952381	0.238095238095238	-0.833333333333333	-0.833333333333333
miR-16	KPNA1	3836	A_33_P3214879	-0.308695652173913	-0.261904761904762	0.357142857142857	-0.833333333333333	-0.833333333333333
miR-378	KSR1	8844	A_23_P207774	-0.235652173913043	-0.238095238095238	-0.0238095238095238	-0.833333333333333	-0.833333333333333
miR-186	LAMP2	3920	A_24_P396231	0.125217391304348	-0.833333333333333	-0.619047619047619	-0.547619047619048	-0.833333333333333
miR-27b	LARP4	113251	A_33_P3456341	-0.308695652173913	-0.833333333333333	-0.166666666666667	0.428571428571429	-0.833333333333333
miR-422a	LENG9	94059	A_33_P3338724	0.302608695652174	-0.19047619047619	0.738095238095238	-0.833333333333333	-0.833333333333333
miR-223	LETMD1	25875	A_23_P117037	-0.257391304347826	-0.357142857142857	0.166666666666667	-0.833333333333333	-0.833333333333333
miR-96	LGI1	9211	A_23_P127267	-0.333913043478261	0.261904761904762	-0.833333333333333	0.571428571428571	-0.833333333333333
miR-30d	LIMCH1	22998	A_23_P83403	-0.440869565217391	-0.333333333333333	-0.0476190476190476	-0.833333333333333	-0.833333333333333
miR-186	LIN7A	8825	A_23_P99253	0.0678260869565217	0.238095238095238	-0.833333333333333	0.547619047619048	-0.833333333333333
miR-429	LIN7B	64130	A_23_P164912	0.155652173913043	-0.380952380952381	-0.119047619047619	-0.833333333333333	-0.833333333333333
miR-874	MBLAC2	153364	A_33_P3415663	-0.2	0.523809523809524	-0.833333333333333	0.166666666666667	-0.833333333333333
miR-363	PKDCC	91461	A_33_P3393010	-0.308695652173913	-0.285714285714286	-0.833333333333333	0.428571428571429	-0.833333333333333
miR-374a	LPAR1	1902	A_33_P3383326	-0.38	-0.261904761904762	-0.142857142857143	-0.833333333333333	-0.833333333333333
miR-27a	LPHN2	23266	A_33_P3307363	0.308695652173913	-0.357142857142857	0.547619047619048	-0.833333333333333	-0.833333333333333
miR-429	LPIN1	23175	A_32_P52609	-0.767826086956522	-0.833333333333333	-0.166666666666667	-0.547619047619048	-0.833333333333333
miR-182	LPPR4	9890	A_33_P3384958	0.04	0.261904761904762	-0.0714285714285714	-0.833333333333333	-0.833333333333333
miR-193b	LRP4	4038	A_24_P403561	-0.594782608695652	-0.833333333333333	-0.142857142857143	-0.238095238095238	-0.833333333333333
miR-194	LRRFIP1	9208	A_24_P316939	-0.351304347826087	0.0952380952380952	0.404761904761905	-0.833333333333333	-0.833333333333333
miR-29b	LSM11	134353	A_23_P368195	-0.262608695652174	-0.833333333333333	-0.0714285714285714	0.333333333333333	-0.833333333333333
miR-30d	LYN	4067	A_23_P147431	-0.371304347826087	-0.452380952380952	0.238095238095238	-0.833333333333333	-0.833333333333333
miR-224	MAP1B	4131	A_24_P879740	-0.0391304347826087	-0.142857142857143	0.0476190476190476	-0.833333333333333	-0.833333333333333
miR-196b	MAP3K1	4214	A_33_P3368139	-0.163478260869565	-0.833333333333333	-0.30952380952381	0.380952380952381	-0.833333333333333
miR-204	MAP3K3	4215	A_33_P3271430	0.530434782608696	-0.833333333333333	0.428571428571429	-0.0714285714285714	-0.833333333333333
miR-183	MAP3K4	4216	A_33_P3245922	0.40695652173913	-0.833333333333333	0.142857142857143	0.0476190476190476	-0.833333333333333
miR-30b	MAP3K5	4217	A_23_P134125	-0.0782608695652174	-0.476190476190476	0.547619047619048	-0.833333333333333	-0.833333333333333
miR-103	MAP4	4134	A_33_P3346573	-0.446086956521739	-0.833333333333333	-0.238095238095238	0.0476190476190476	-0.833333333333333
miR-96	MED1	5469	A_24_P940666	-0.0878260869565217	0.30952380952381	-0.833333333333333	0.30952380952381	-0.833333333333333
miR-27b	MET	4233	A_23_P359245	-0.423478260869565	0.30952380952381	-0.571428571428571	-0.833333333333333	-0.833333333333333
miR-200b	MEX3B	84206	A_24_P65060	-0.382608695652174	0.166666666666667	-0.833333333333333	0.714285714285714	-0.833333333333333
miR-429	DENND5B	160518	A_24_P541919	-0.632173913043478	-0.166666666666667	0.547619047619048	-0.833333333333333	-0.833333333333333
miR-29c	MIER3	166968	A_33_P3375527	0.1	-0.833333333333333	-0.142857142857143	-0.0952380952380952	-0.833333333333333
miR-200b	MLL3	58508	A_33_P3321275	0.227826086956522	-0.833333333333333	0.523809523809524	-0.571428571428571	-0.833333333333333
miR-203	MORF4L2	9643	A_23_P114405	-0.122608695652174	0.380952380952381	0.357142857142857	-0.833333333333333	-0.833333333333333
miR-96	MPP1	4354	A_33_P3247858	-0.82	-0.833333333333333	0.0238095238095238	-0.238095238095238	-0.833333333333333
miR-377	MTHFD2L	441024	A_23_P112846	-0.04	0.142857142857143	0.238095238095238	-0.833333333333333	-0.833333333333333
miR-212	MTMR10	54893	A_33_P3225096	0.00956521739130435	0.0714285714285714	-0.833333333333333	0.595238095238095	-0.833333333333333
miR-32	MYH9	4627	A_24_P408424	-0.221739130434783	-0.833333333333333	-0.214285714285714	0.80952380952381	-0.833333333333333
miR-101	KAT6B	23522	A_23_P388855	0.00173913043478261	0.333333333333333	-0.833333333333333	0.523809523809524	-0.833333333333333
miR-101	KAT6B	23522	A_33_P3287731	0.236521739130435	0.69047619047619	-0.833333333333333	0.238095238095238	-0.833333333333333
miR-30e	NAALADL2	254827	A_33_P3269631	0.171304347826087	-0.833333333333333	0.30952380952381	0.404761904761905	-0.833333333333333
miR-152	NAB1	4664	A_24_P191417	0.703478260869565	-0.214285714285714	0.523809523809524	-0.833333333333333	-0.833333333333333
miR-30d	NADK	65220	A_24_P389994	-0.293913043478261	0.595238095238095	-0.404761904761905	-0.833333333333333	-0.833333333333333
miR-424	NAA15	80155	A_24_P226116	-0.525217391304348	-0.833333333333333	-0.428571428571429	0	-0.833333333333333
miR-29c	NCOR2	9612	A_23_P203891	-0.461739130434783	-0.833333333333333	0.285714285714286	-0.571428571428571	-0.833333333333333
miR-101	NDFIP1	80762	A_23_P81241	-0.0347826086956522	-0.0238095238095238	0.285714285714286	-0.833333333333333	-0.833333333333333
miR-374a	NDST1	3340	A_33_P3300092	-0.130434782608696	0.238095238095238	0.285714285714286	-0.833333333333333	-0.833333333333333
miR-145	NEDD9	4739	A_33_P3368358	-0.198738860971243	-0.5	-0.833333333333333	-0.404761904761905	-0.833333333333333
miR-107	NEK10	152110	A_23_P337270	-0.28	-0.0714285714285714	-0.833333333333333	0.214285714285714	-0.833333333333333
miR-32	NF2	4771	A_23_P251051	-0.06	-0.833333333333333	0	0.571428571428571	-0.833333333333333
miR-16	NF2	4771	A_24_P168726	-0.0808695652173913	-0.0476190476190476	-0.833333333333333	0.452380952380952	-0.833333333333333
miR-27a	NKAIN1	79570	A_23_P51376	-0.288695652173913	-0.833333333333333	0.357142857142857	0.238095238095238	-0.833333333333333
miR-152	NLK	51701	A_33_P3327108	-0.252173913043478	0.142857142857143	0.285714285714286	-0.833333333333333	-0.833333333333333
miR-182	NMT2	9397	A_23_P138693	-0.380869565217391	-0.0476190476190476	-0.833333333333333	0.261904761904762	-0.833333333333333
miR-363	NOTCH1	4851	A_33_P3370424	-0.477391304347826	-0.833333333333333	-0.238095238095238	-0.333333333333333	-0.833333333333333
miR-29c	NOTCH2	4853	A_23_P200792	-0.465217391304348	-0.833333333333333	0.119047619047619	0.333333333333333	-0.833333333333333
miR-221	NOVA1	4857	A_24_P270496	0.290434782608696	0	-0.166666666666667	-0.833333333333333	-0.833333333333333
miR-494	NPAS2	4862	A_23_P218597	0.353913043478261	0.738095238095238	-0.0238095238095238	-0.833333333333333	-0.833333333333333
miR-144	NPTX1	4884	A_23_P124905	-0.482608695652174	-0.833333333333333	-0.238095238095238	0.19047619047619	-0.833333333333333
miR-374a	NR4A2	4929	A_23_P131208	-0.4	-0.214285714285714	0.19047619047619	-0.833333333333333	-0.833333333333333
miR-374b	NR4A2	4929	A_33_P3299066	0.0869565217391304	-0.833333333333333	-0.19047619047619	-0.333333333333333	-0.833333333333333
miR-24	NRP1	8829	A_24_P135322	0.197391304347826	0.523809523809524	-0.0952380952380952	-0.833333333333333	-0.833333333333333
miR-195	NUDCD3	23386	A_33_P3356731	-0.42	0.0714285714285714	-0.714285714285714	-0.833333333333333	-0.833333333333333
miR-30a	NUS1	116150	A_33_P3317282	-0.46695652173913	-0.166666666666667	-0.166666666666667	-0.833333333333333	-0.833333333333333
miR-32	ODZ1	10178	A_33_P3283863	-0.243478260869565	0.0476190476190476	0.0238095238095238	-0.833333333333333	-0.833333333333333
miR-186	OSBPL3	26031	A_24_P377499	-0.68	-0.714285714285714	-0.238095238095238	-0.833333333333333	-0.833333333333333
miR-23b	OTUD4	54726	A_23_P69637	-0.0573913043478261	0.19047619047619	-0.357142857142857	-0.833333333333333	-0.833333333333333
miR-29b	OTUD4	54726	A_23_P69637	-0.430434782608696	-0.285714285714286	0.0476190476190476	-0.833333333333333	-0.833333333333333
miR-340	OTUD4	54726	A_23_P69637	0.11304347826087	0.214285714285714	-0.19047619047619	-0.833333333333333	-0.833333333333333
miR-218	OTUD7B	56957	A_33_P3358307	-0.529565217391304	-0.833333333333333	-0.619047619047619	-0.642857142857143	-0.833333333333333
miR-30b	OXR1	55074	A_33_P3447304	-0.218260869565217	-0.285714285714286	0	-0.833333333333333	-0.833333333333333
miR-34a	PARD6B	84612	A_33_P3227457	0.21304347826087	0.214285714285714	-0.833333333333333	0.69047619047619	-0.833333333333333
miR-363	PCDH11Y	83259	A_33_P3346444	-0.0208695652173913	0.595238095238095	-0.833333333333333	0.0952380952380952	-0.833333333333333
miR-363	PCDH11Y	83259	A_24_P285055	-0.0130434782608696	0.380952380952381	-0.5	-0.833333333333333	-0.833333333333333
miR-25	PCDH7	5099	A_33_P3349646	-0.409565217391304	-0.833333333333333	-0.0714285714285714	0.619047619047619	-0.833333333333333
miR-92a	PCDH7	5099	A_33_P3349646	-0.398260869565217	-0.833333333333333	0.0714285714285714	0.238095238095238	-0.833333333333333
miR-374a	PCDHA11	56138	A_24_P360206	0.14695652173913	0.357142857142857	0.285714285714286	-0.833333333333333	-0.833333333333333
miR-374a	PCDHA8	56140	A_33_P3250695	-0.233529033570148	-0.142857142857143	-0.166666666666667	-0.833333333333333	-0.833333333333333
miR-320a	PCDHAC1	56135	A_24_P191931	-0.142608695652174	-0.833333333333333	0.523809523809524	-0.238095238095238	-0.833333333333333
miR-320a	PCSK1	5122	A_24_P174793	0.141739130434783	-0.833333333333333	0.714285714285714	-0.238095238095238	-0.833333333333333
miR-7	PDE4A	5141	A_23_P208334	-0.358260869565217	-0.285714285714286	0.428571428571429	-0.833333333333333	-0.833333333333333
miR-27a	PDE7B	27115	A_33_P3301940	0.431304347826087	0.0714285714285714	0.238095238095238	-0.833333333333333	-0.833333333333333
miR-186	PDGFA	5154	A_23_P113701	-0.122608695652174	-0.833333333333333	-0.19047619047619	-0.119047619047619	-0.833333333333333
miR-374a	PDGFD	80310	A_24_P124349	-0.106086956521739	0.619047619047619	0.0238095238095238	-0.833333333333333	-0.833333333333333
miR-338-3p	PDIK1L	149420	A_24_P405002	0.0443478260869565	-0.476190476190476	0.880952380952381	-0.833333333333333	-0.833333333333333
miR-22	PDSS1	23590	A_23_P161152	-0.711304347826087	-0.833333333333333	-0.476190476190476	-0.0476190476190476	-0.833333333333333
miR-92a	PDZD2	23037	A_23_P7402	-0.205217391304348	-0.214285714285714	0.285714285714286	-0.833333333333333	-0.833333333333333
miR-374b	PELI1	57162	A_33_P3316928	0.198260869565217	0.19047619047619	0.19047619047619	-0.833333333333333	-0.833333333333333
miR-7	PFN2	5217	A_23_P253301	-0.119130434782609	-0.642857142857143	-0.833333333333333	0.5	-0.833333333333333
miR-429	PHC3	80012	A_33_P3400324	-0.824347826086957	-0.833333333333333	-0.404761904761905	-0.69047619047619	-0.833333333333333
miR-30d	PIK3CD	5293	A_24_P71244	0.0730434782608696	0.404761904761905	0.380952380952381	-0.833333333333333	-0.833333333333333
miR-27a	PIP5K1B	8395	A_32_P465742	-0.0634782608695652	-0.833333333333333	0.547619047619048	-0.0952380952380952	-0.833333333333333
miR-503	PLAGL1	5325	A_24_P312041	-0.264347826086957	0.30952380952381	0.380952380952381	-0.833333333333333	-0.833333333333333
miR-24	PLCL2	23228	A_23_P80594	0.43304347826087	0.0714285714285714	0.380952380952381	-0.833333333333333	-0.833333333333333
miR-221	PLCXD3	345557	A_32_P119033	0.372173913043478	0.380952380952381	-0.833333333333333	0.19047619047619	-0.833333333333333
miR-26a	POLR3G	10622	A_33_P3396527	0.153913043478261	-0.833333333333333	0.380952380952381	0.452380952380952	-0.833333333333333
miR-30e	PPAPDC1B	84513	A_23_P322845	-0.0434782608695652	0.0952380952380952	-0.833333333333333	-0.452380952380952	-0.833333333333333
miR-497	PPFIA3	8541	A_23_P320553	-0.40695652173913	-0.452380952380952	0.142857142857143	-0.833333333333333	-0.833333333333333
miR-143	PPM1E	22843	A_32_P73796	-0.0904347826086957	-0.833333333333333	0.476190476190476	-0.404761904761905	-0.833333333333333
miR-30a	PPTC7	160760	A_33_P3343290	0.0434782608695652	0.0952380952380952	0.428571428571429	-0.833333333333333	-0.833333333333333
miR-30b	PRDM1	639	A_33_P3342081	-0.214782608695652	-0.0238095238095238	0.476190476190476	-0.833333333333333	-0.833333333333333
miR-497	PRDM4	11108	A_23_P117146	-0.4	-0.833333333333333	0.595238095238095	-0.595238095238095	-0.833333333333333
miR-374b	PRIMA1	145270	A_32_P15544	0.31304347826087	-0.833333333333333	0.142857142857143	-0.428571428571429	-0.833333333333333
miR-152	PRKAA1	5562	A_33_P3257187	0.213913043478261	0.5	0.19047619047619	-0.833333333333333	-0.833333333333333
miR-200b	PRKACB	5567	A_33_P3772996	-0.437391304347826	0.0714285714285714	0.619047619047619	-0.833333333333333	-0.833333333333333
miR-22	CENPV	201161	A_23_P313828	0.0660869565217391	-0.833333333333333	0.761904761904762	0.238095238095238	-0.833333333333333
miR-196b	PRUNE2	158471	A_33_P3294921	-0.286086956521739	-0.833333333333333	-0.30952380952381	-0.428571428571429	-0.833333333333333
miR-362-3p	PSIP1	11168	A_33_P3226610	-0.221739130434783	-0.833333333333333	0.5	-0.595238095238095	-0.833333333333333
miR-377	PTMA	5757	A_24_P264207	-0.438260869565217	-0.428571428571429	-0.833333333333333	-0.214285714285714	-0.833333333333333
miR-377	PTMA	5757	A_33_P3346403	-0.518260869565217	-0.380952380952381	-0.833333333333333	-0.285714285714286	-0.833333333333333
miR-200a	PTP4A1	7803	A_24_P252043	-0.653913043478261	0.285714285714286	0.119047619047619	-0.833333333333333	-0.833333333333333
miR-363	PTPRK	5796	A_33_P3296482	-0.208695652173913	0.714285714285714	-0.833333333333333	0.285714285714286	-0.833333333333333
miR-320a	PUS7	54517	A_23_P82478	-0.312173913043478	0.80952380952381	-0.833333333333333	-0.30952380952381	-0.833333333333333
miR-196a	RAB11FIP1	80223	A_33_P3232798	-0.394782608695652	-0.785714285714286	-0.833333333333333	-0.785714285714286	-0.833333333333333
miR-223	RABGAP1	23637	A_33_P3411991	-0.18	0.214285714285714	-0.833333333333333	-0.142857142857143	-0.833333333333333
miR-200c	RANBP10	57610	A_23_P369733	0.391304347826087	0.238095238095238	-0.833333333333333	-0.30952380952381	-0.833333333333333
miR-361-5p	RANBP17	64901	A_23_P58819	-0.409565217391304	-0.833333333333333	-0.0238095238095238	0.142857142857143	-0.833333333333333
miR-370	RAP1GDS1	5910	A_33_P3215123	-0.281739130434783	0.285714285714286	-0.833333333333333	-0.166666666666667	-0.833333333333333
miR-144	RAPGEF2	9693	A_33_P3334743	0.165217391304348	0.761904761904762	-0.833333333333333	0	-0.833333333333333
miR-203	RAPH1	65059	A_33_P3217020	-0.4	0.0476190476190476	-0.833333333333333	0.142857142857143	-0.833333333333333
miR-30d	RAPH1	65059	A_24_P924862	-0.323478260869565	-0.833333333333333	-0.333333333333333	-0.30952380952381	-0.833333333333333
miR-27b	RARA	5914	A_32_P5251	0.231304347826087	-0.833333333333333	0.30952380952381	-0.0714285714285714	-0.833333333333333
miR-16	RARB	5915	A_24_P3249	-0.155652173913043	0.428571428571429	0.0238095238095238	-0.833333333333333	-0.833333333333333
miR-204	RASSF5	83593	A_24_P336584	-0.615652173913043	-0.666666666666667	0.19047619047619	-0.833333333333333	-0.833333333333333
miR-422a	RBBP9	10741	A_33_P3365047	-0.0834782608695652	0.0952380952380952	-0.214285714285714	-0.833333333333333	-0.833333333333333
miR-23b	RBM47	54502	A_23_P132910	-0.481739130434783	0.571428571428571	-0.357142857142857	-0.833333333333333	-0.833333333333333
miR-128	RCAN2	10231	A_33_P3230818	-0.136521739130435	-0.833333333333333	0.19047619047619	0.0476190476190476	-0.833333333333333
miR-23a	RCN1	5954	A_23_P203299	-0.436521739130435	-0.19047619047619	-0.833333333333333	-0.404761904761905	-0.833333333333333
miR-25	RGS3	5998	A_24_P377775	0.051304347826087	0.285714285714286	-0.833333333333333	0.833333333333333	-0.833333333333333
miR-18b	RGS4	5999	A_23_P433855	-0.411304347826087	-0.833333333333333	0.404761904761905	0.761904761904762	-0.833333333333333
miR-196a	RGS6	9628	A_33_P3212022	-0.0165217391304348	0.5	0.5	-0.833333333333333	-0.833333333333333
miR-140-5p	RIC8B	55188	A_33_P3362696	0.224347826086957	-0.0238095238095238	-0.0952380952380952	-0.833333333333333	-0.833333333333333
miR-22	RIMS4	140730	A_32_P38645	0.0139130434782609	-0.142857142857143	0.238095238095238	-0.833333333333333	-0.833333333333333
miR-424	RNF125	54941	A_33_P3257993	-0.331304347826087	-0.833333333333333	-0.238095238095238	0.0476190476190476	-0.833333333333333
miR-497	RNF125	54941	A_33_P3257993	0.203478260869565	-0.166666666666667	0.214285714285714	-0.833333333333333	-0.833333333333333
miR-24	RNF138	51444	A_23_P89755	-0.304848887397903	-0.738095238095238	-0.0952380952380952	-0.833333333333333	-0.833333333333333
miR-497	RSPO3	84870	A_24_P106542	0.716521739130435	0.642857142857143	0.238095238095238	-0.833333333333333	-0.833333333333333
miR-183	SACS	26278	A_23_P128663	-0.814782608695652	-0.833333333333333	0.142857142857143	-0.5	-0.833333333333333
miR-107	PPP6R2	9701	A_33_P3397279	-0.071304347826087	-0.261904761904762	0.5	-0.833333333333333	-0.833333333333333
miR-101	SASH1	23328	A_33_P3209283	0.0504347826086957	-0.738095238095238	0.69047619047619	-0.833333333333333	-0.833333333333333
miR-155	SATB1	6304	A_23_P259741	-0.262608695652174	-0.0714285714285714	0.238095238095238	-0.833333333333333	-0.833333333333333
miR-23a	SATB2	23314	A_32_P174365	-0.0965217391304348	-0.833333333333333	0.0238095238095238	0.30952380952381	-0.833333333333333
miR-30c	SCN8A	6334	A_24_P231026	-0.496521739130435	-0.0238095238095238	-0.833333333333333	-0.214285714285714	-0.833333333333333
miR-30e	SCN8A	6334	A_23_P76245	-0.0260869565217391	0.333333333333333	-0.833333333333333	-0.238095238095238	-0.833333333333333
miR-25	SCRG1	11341	A_23_P167159	-0.687826086956522	-0.833333333333333	-0.619047619047619	0.428571428571429	-0.833333333333333
miR-200b	SCRT2	85508	A_33_P3252974	-0.255652173913043	0.0476190476190476	-0.833333333333333	-0.142857142857143	-0.833333333333333
miR-30b	SEC62	7095	A_23_P357860	-0.381739130434783	-0.428571428571429	-0.833333333333333	-0.738095238095238	-0.833333333333333
miR-200a	SENP5	205564	A_32_P32653	-0.422608695652174	-0.619047619047619	-0.666666666666667	-0.833333333333333	-0.833333333333333
miR-182	SETD7	80854	A_33_P3255229	-0.52	-0.285714285714286	-0.833333333333333	0	-0.833333333333333
miR-27a	SCAF11	9169	A_33_P3283196	-0.372173913043478	-0.833333333333333	-0.261904761904762	0	-0.833333333333333
miR-182	SFXN5	94097	A_24_P63030	0.404347826086957	-0.0952380952380952	0.523809523809524	-0.833333333333333	-0.833333333333333
miR-27b	SHROOM2	357	A_23_P217755	-0.439130434782609	0.19047619047619	-0.0476190476190476	-0.833333333333333	-0.833333333333333
miR-33a	SLC12A5	57468	A_33_P3225111	0.28	0.357142857142857	0.738095238095238	-0.833333333333333	-0.833333333333333
miR-32	SLC12A5	57468	A_33_P3225111	0.302608695652174	0.857142857142857	0.30952380952381	-0.833333333333333	-0.833333333333333
miR-200a	SLC1A1	6505	A_23_P216468	-0.504347826086956	0.261904761904762	-0.0476190476190476	-0.833333333333333	-0.833333333333333
miR-21	SLC2A13	114134	A_24_P924816	-0.258260869565217	0.452380952380952	0.285714285714286	-0.833333333333333	-0.833333333333333
miR-195	SLC2A3	6515	A_24_P81900	0.732173913043478	0.69047619047619	0.428571428571429	-0.833333333333333	-0.833333333333333
miR-186	SLC30A7	148867	A_24_P563545	-0.489565217391304	-0.738095238095238	-0.238095238095238	-0.833333333333333	-0.833333333333333
miR-23a	SLC38A1	81539	A_24_P261734	-0.52695652173913	-0.5	-0.0238095238095238	-0.833333333333333	-0.833333333333333
miR-26b	SLC38A2	54407	A_23_P218079	-0.0991304347826087	-0.833333333333333	0.5	-0.5	-0.833333333333333
miR-143	SLC38A2	54407	A_23_P218079	-0.580869565217391	-0.571428571428571	0.404761904761905	-0.833333333333333	-0.833333333333333
miR-23b	SLC39A10	57181	A_23_P119778	-0.121739130434783	-0.261904761904762	-0.428571428571429	-0.833333333333333	-0.833333333333333
miR-143	SLC39A11	201266	A_24_P57528	-0.441739130434783	0.5	-0.0238095238095238	-0.833333333333333	-0.833333333333333
miR-29b	SLC39A9	55334	A_23_P380326	0.162608695652174	0.142857142857143	-0.833333333333333	-0.476190476190476	-0.833333333333333
miR-497	SLC4A7	9497	A_24_P368575	0.496521739130435	-0.833333333333333	-0.30952380952381	0.333333333333333	-0.833333333333333
miR-125a-3p	SLC8A1	6546	A_32_P147078	-0.0956521739130435	-0.523809523809524	-0.380952380952381	-0.833333333333333	-0.833333333333333
miR-143	SLCO2A1	6578	A_23_P135990	0.385217391304348	0.523809523809524	0.523809523809524	-0.833333333333333	-0.833333333333333
miR-320a	SMC2	10592	A_33_P3357322	0.12	0.595238095238095	-0.833333333333333	0.30952380952381	-0.833333333333333
miR-33a	SMG1	23049	A_32_P116323	0.458260869565217	0.0714285714285714	0.785714285714286	-0.833333333333333	-0.833333333333333
miR-30e	SOCS1	8651	A_23_P420196	-0.266086956521739	-0.595238095238095	0.19047619047619	-0.833333333333333	-0.833333333333333
miR-320a	SOX4	6659	A_24_P911676	-0.512173913043478	0.238095238095238	-0.833333333333333	-0.30952380952381	-0.833333333333333
miR-204	SP6	80320	A_33_P3282075	-0.36695652173913	0.333333333333333	0.428571428571429	-0.833333333333333	-0.833333333333333
miR-182	SPIN3	169981	A_24_P494454	0.18695652173913	0.261904761904762	0.238095238095238	-0.833333333333333	-0.833333333333333
miR-145	SRGAP2	23380	A_23_P200829	-0.420869565217391	-0.357142857142857	0.142857142857143	-0.833333333333333	-0.833333333333333
miR-23a	SS18L2	51188	A_23_P166698	-0.627826086956522	-0.333333333333333	0.19047619047619	-0.833333333333333	-0.833333333333333
miR-200b	STARD13	90627	A_33_P3382147	-0.64695652173913	-0.80952380952381	0.5	-0.833333333333333	-0.833333333333333
miR-34a	SYN2	6854	A_33_P3317613	-0.157391304347826	-0.738095238095238	-0.833333333333333	0.0476190476190476	-0.833333333333333
miR-320a	SYNGR2	9144	A_33_P3342917	-0.538260869565217	-0.476190476190476	-0.142857142857143	-0.833333333333333	-0.833333333333333
miR-128	TANC2	26115	A_24_P942068	-0.185217391304348	0.119047619047619	-0.452380952380952	-0.833333333333333	-0.833333333333333
miR-200c	TARDBP	23435	A_23_P403955	-0.152173913043478	-0.357142857142857	0.0714285714285714	-0.833333333333333	-0.833333333333333
miR-497	TBPL1	9519	A_33_P3380682	0.0608695652173913	0	0	-0.833333333333333	-0.833333333333333
miR-203	TCF4	6925	A_23_P27332	-0.170434782608696	-0.833333333333333	0.857142857142857	-0.0476190476190476	-0.833333333333333
miR-18a	TEX2	55852	A_23_P4036	-0.267826086956522	-0.833333333333333	0.285714285714286	0.404761904761905	-0.833333333333333
miR-101	TGFBR1	7046	A_33_P3331451	-0.322608695652174	-0.833333333333333	0.738095238095238	-0.523809523809524	-0.833333333333333
miR-30b	THBS2	7058	A_33_P3365735	-0.34	0.166666666666667	0.119047619047619	-0.833333333333333	-0.833333333333333
miR-139-5p	THBS2	7058	A_33_P3227375	0.409565217391304	-0.214285714285714	0.333333333333333	-0.833333333333333	-0.833333333333333
miR-23b	TIPRL	261726	A_33_P3407675	0.088695652173913	-0.833333333333333	-0.119047619047619	0.238095238095238	-0.833333333333333
miR-27b	TMEM123	114908	A_24_P309415	-0.136521739130435	0.0714285714285714	0.0952380952380952	-0.833333333333333	-0.833333333333333
miR-30b	TMEM133	83935	A_23_P150325	-0.242608695652174	-0.166666666666667	0.0476190476190476	-0.833333333333333	-0.833333333333333
miR-202	TMEM2	23670	A_23_P94552	-0.580869565217391	-0.452380952380952	-0.833333333333333	0.69047619047619	-0.833333333333333
miR-23b	TNFAIP3	7128	A_24_P157926	0.495652173913044	0.857142857142857	-0.142857142857143	-0.833333333333333	-0.833333333333333
miR-149	TOP1	7150	A_33_P3371493	0.296521739130435	-0.30952380952381	0.285714285714286	-0.833333333333333	-0.833333333333333
miR-200b	TRIO	7204	A_33_P3415500	-0.753913043478261	-0.833333333333333	-0.166666666666667	-0.357142857142857	-0.833333333333333
miR-125a-3p	TRIO	7204	A_33_P3415500	0.236521739130435	0.833333333333333	-0.833333333333333	-0.404761904761905	-0.833333333333333
miR-377	TRIP12	9320	A_23_P147984	-0.0643478260869565	0.833333333333333	-0.0714285714285714	-0.833333333333333	-0.833333333333333
miR-203	TRPS1	7227	A_33_P3361746	-0.178260869565217	-0.166666666666667	0.833333333333333	-0.833333333333333	-0.833333333333333
miR-183	ERP44	23071	A_23_P373927	-0.548695652173913	-0.595238095238095	-0.0714285714285714	-0.833333333333333	-0.833333333333333
miR-30e	TXNDC5	81567	A_23_P168229	-0.122608695652174	0.166666666666667	0.30952380952381	-0.833333333333333	-0.833333333333333
miR-23a	UBE2D3	7323	A_24_P926684	0.00173913043478261	-0.0952380952380952	0.404761904761905	-0.833333333333333	-0.833333333333333
miR-224	UBE2G1	7326	A_23_P27066	-0.131304347826087	0.0238095238095238	-0.285714285714286	-0.833333333333333	-0.833333333333333
miR-30d	UBE2V2	7336	A_33_P3333810	-0.0895652173913044	-0.833333333333333	-0.0476190476190476	0.880952380952381	-0.833333333333333
miR-23b	UBL3	5412	A_23_P140029	0.207826086956522	0.523809523809524	0.30952380952381	-0.833333333333333	-0.833333333333333
miR-363	UBXN4	23190	A_32_P95823	-0.220869565217391	-0.833333333333333	0.333333333333333	0.428571428571429	-0.833333333333333
miR-429	ULK2	9706	A_24_P932594	-0.0234782608695652	-0.380952380952381	-0.30952380952381	-0.833333333333333	-0.833333333333333
miR-32	SUN1	23353	A_23_P147070	-0.135652173913043	-0.833333333333333	-0.428571428571429	-0.380952380952381	-0.833333333333333
miR-92a	SUN1	23353	A_33_P3369663	-0.188695652173913	-0.0238095238095238	-0.833333333333333	-0.142857142857143	-0.833333333333333
miR-363	SUN1	23353	A_23_P169838	0.0547826086956522	-0.666666666666667	0.619047619047619	-0.833333333333333	-0.833333333333333
miR-590-5p	UQCRB	7381	A_33_P3299882	-0.517391304347826	0.357142857142857	-0.833333333333333	-0.19047619047619	-0.833333333333333
miR-30c	USP45	85015	A_23_P134008	-0.048695652173913	-0.833333333333333	-0.0238095238095238	0.595238095238095	-0.833333333333333
miR-30d	USP48	84196	A_23_P200551	-0.0373913043478261	0.547619047619048	-0.833333333333333	0.166666666666667	-0.833333333333333
miR-29b	VEGFA	7422	A_24_P12401	-0.327826086956522	0	-0.119047619047619	-0.833333333333333	-0.833333333333333
miR-30b	VKORC1L1	154807	A_23_P413815	-0.52695652173913	-0.833333333333333	-0.19047619047619	0.285714285714286	-0.833333333333333
miR-23a	WDR37	22884	A_23_P47073	-0.219130434782609	0	0.0476190476190476	-0.833333333333333	-0.833333333333333
miR-495	WDTC1	23038	A_24_P102895	-0.586086956521739	-0.666666666666667	0.452380952380952	-0.833333333333333	-0.833333333333333
miR-182	WIPF1	7456	A_33_P3339388	-0.62	-0.833333333333333	-0.30952380952381	-0.0952380952380952	-0.833333333333333
miR-21	WNK3	65267	A_32_P99055	-0.395652173913043	-0.833333333333333	-0.0952380952380952	-0.428571428571429	-0.833333333333333
miR-24	WTAP	9589	A_33_P3220390	-0.357391304347826	-0.452380952380952	0.761904761904762	-0.833333333333333	-0.833333333333333
miR-141	YAF2	10138	A_33_P3390456	-0.0130434782608696	-0.833333333333333	0.238095238095238	-0.333333333333333	-0.833333333333333
miR-218	YEATS4	8089	A_23_P87591	-0.0756521739130435	0.380952380952381	0.0714285714285714	-0.833333333333333	-0.833333333333333
miR-222	ZADH2	284273	A_33_P3395274	-0.18	-0.833333333333333	0.547619047619048	0.333333333333333	-0.833333333333333
miR-342-3p	ZAK	51776	A_33_P3284557	0.0417391304347826	-0.238095238095238	-0.833333333333333	-0.0952380952380952	-0.833333333333333
miR-145	ZDHHC8	29801	A_33_P3342613	-0.507826086956522	-0.0238095238095238	0	-0.833333333333333	-0.833333333333333
miR-374b	ZEB2	9839	A_33_P3243832	0.115652173913043	-0.833333333333333	-0.238095238095238	-0.0714285714285714	-0.833333333333333
miR-30e	ZFAND5	7763	A_24_P290354	-0.224347826086957	-0.238095238095238	0	-0.833333333333333	-0.833333333333333
miR-218	ZMIZ1	57178	A_23_P138435	-0.120869565217391	-0.476190476190476	-0.476190476190476	-0.833333333333333	-0.833333333333333
miR-29b	SUV420H1	51111	A_23_P217968	0.00869754314972618	-0.814385858101016	0	0.476190476190476	-0.814385858101016
miR-1	HIST1H3I	8354	A_24_P9321	-0.348695652173913	-0.80952380952381	0.119047619047619	0.666666666666667	-0.80952380952381
miR-29b	DNMT3A	1788	A_23_P154500	-0.12	-0.333333333333333	-0.80952380952381	0.380952380952381	-0.80952380952381
miR-16	ECHDC1	55862	A_33_P3366998	-0.0782608695652174	-0.166666666666667	0.333333333333333	-0.80952380952381	-0.80952380952381
miR-29b	CDC42	998	A_33_P3257150	-0.100869565217391	0.119047619047619	0.0476190476190476	-0.80952380952381	-0.80952380952381
miR-19a	NR4A2	4929	A_23_P131208	-0.45304347826087	-0.238095238095238	0.19047619047619	-0.80952380952381	-0.80952380952381
miR-29b	COL1A1	1277	A_33_P3304668	-0.25304347826087	0.142857142857143	0.595238095238095	-0.80952380952381	-0.80952380952381
miR-331-3p	CDCA5	113130	A_23_P104651	-0.494782608695652	0.142857142857143	-0.333333333333333	-0.80952380952381	-0.80952380952381
miR-141	PTPRD	5789	A_33_P3309551	-0.741739130434783	-0.80952380952381	-0.0476190476190476	0.666666666666667	-0.80952380952381
miR-152	DNMT1	1786	A_33_P3329187	0.120869565217391	0.761904761904762	0.0952380952380952	-0.80952380952381	-0.80952380952381
miR-15b	RECK	8434	A_33_P3269899	-0.223478260869565	-0.30952380952381	-0.80952380952381	-0.285714285714286	-0.80952380952381
miR-1	NRP1	8829	A_24_P928052	0.59304347826087	0.142857142857143	0.30952380952381	-0.80952380952381	-0.80952380952381
miR-1	RFT1	91869	A_23_P155441	-0.192173913043478	-0.80952380952381	0.428571428571429	0.142857142857143	-0.80952380952381
miR-7	RBFOX1	54715	A_24_P147242	-0.140869565217391	-0.30952380952381	0.571428571428571	-0.80952380952381	-0.80952380952381
miR-145	ABLIM2	84448	A_23_P255672	0.685217391304348	0.357142857142857	0.571428571428571	-0.80952380952381	-0.80952380952381
miR-144	ACOX1	51	A_33_P3244803	-0.286086956521739	-0.80952380952381	0.30952380952381	-0.547619047619048	-0.80952380952381
miR-194	ACVR1	90	A_23_P79221	-0.772173913043478	-0.214285714285714	-0.80952380952381	-0.69047619047619	-0.80952380952381
miR-590-5p	ACVR1C	130399	A_23_P397455	-0.2	-0.476190476190476	-0.80952380952381	-0.214285714285714	-0.80952380952381
miR-203	ADAM12	8038	A_33_P3256848	-0.28	-0.571428571428571	-0.80952380952381	0.80952380952381	-0.80952380952381
miR-874	ADAM19	8728	A_23_P81369	-0.218260869565217	-0.80952380952381	0.238095238095238	-0.547619047619048	-0.80952380952381
miR-29b	ADAMTS9	56999	A_32_P196263	-0.234782608695652	-0.166666666666667	0.357142857142857	-0.80952380952381	-0.80952380952381
miR-23a	ADCY1	107	A_24_P577694	-0.524347826086957	0.571428571428571	-0.571428571428571	-0.80952380952381	-0.80952380952381
miR-128	ADCY6	112	A_23_P501547	-0.328695652173913	-0.547619047619048	-0.452380952380952	-0.80952380952381	-0.80952380952381
miR-128	ADCY7	113	A_24_P416177	-0.151304347826087	-0.261904761904762	-0.5	-0.80952380952381	-0.80952380952381
miR-30e	AFF3	3899	A_23_P373464	-0.0573913043478261	-0.80952380952381	0.214285714285714	0.595238095238095	-0.80952380952381
miR-365	AHI1	54806	A_23_P70746	-0.0104347826086957	-0.80952380952381	0.404761904761905	0	-0.80952380952381
miR-27b	AK2	204	A_23_P200404	-0.469565217391304	0.285714285714286	-0.452380952380952	-0.80952380952381	-0.80952380952381
miR-128	AK2	204	A_33_P3392580	-0.346086956521739	0.0238095238095238	-0.80952380952381	-0.404761904761905	-0.80952380952381
miR-141	AKAP6	9472	A_23_P14351	-0.640869565217391	-0.80952380952381	0.30952380952381	-0.19047619047619	-0.80952380952381
miR-27b	ALDH4A1	8659	A_32_P192970	-0.432173913043478	-0.80952380952381	0.142857142857143	-0.0952380952380952	-0.80952380952381
miR-424	ALOX12	239	A_23_P152906	-0.361739130434783	-0.119047619047619	-0.80952380952381	-0.571428571428571	-0.80952380952381
miR-590-5p	ALX1	8092	A_23_P83798	-0.088695652173913	-0.80952380952381	0.285714285714286	0.380952380952381	-0.80952380952381
miR-195	AMOTL1	154810	A_24_P401768	0.339130434782609	0.357142857142857	-0.80952380952381	0.404761904761905	-0.80952380952381
miR-142-3p	AMOTL1	154810	A_24_P401768	-0.483478260869565	0.0476190476190476	-0.595238095238095	-0.80952380952381	-0.80952380952381
miR-429	AMOTL2	51421	A_23_P166686	-0.827826086956522	-0.30952380952381	-0.80952380952381	-0.714285714285714	-0.80952380952381
miR-27a	ANK2	287	A_33_P3287967	0.188695652173913	-0.333333333333333	-0.142857142857143	-0.80952380952381	-0.80952380952381
miR-18b	ANK3	288	A_24_P162173	0.266086956521739	-0.19047619047619	0.0952380952380952	-0.80952380952381	-0.80952380952381
miR-374a	ANTXR2	118429	A_23_P170733	-0.500869565217391	-0.80952380952381	-0.380952380952381	0.333333333333333	-0.80952380952381
miR-374b	AP1S3	130340	A_33_P3275707	-0.466086956521739	-0.80952380952381	-0.0238095238095238	-0.428571428571429	-0.80952380952381
miR-145	AP2B1	163	A_24_P253827	-0.408695652173913	-0.523809523809524	-0.80952380952381	0.19047619047619	-0.80952380952381
miR-200c	ARGLU1	55082	A_23_P162782	0.297391304347826	-0.523809523809524	0.333333333333333	-0.80952380952381	-0.80952380952381
miR-202	ARHGAP19	84986	A_33_P3411025	-0.00956521739130435	-0.80952380952381	0.380952380952381	-0.166666666666667	-0.80952380952381
miR-194	ARHGAP24	83478	A_33_P3236030	-0.607826086956522	-0.0238095238095238	-0.80952380952381	0.0952380952380952	-0.80952380952381
miR-23b	ARHGAP27	201176	A_33_P3228558	-0.484347826086957	0.785714285714286	0.119047619047619	-0.80952380952381	-0.80952380952381
miR-32	ARHGAP29	9411	A_33_P3325502	-0.504347826086956	-0.80952380952381	0.214285714285714	0.380952380952381	-0.80952380952381
miR-363	ARHGAP29	9411	A_33_P3325502	0.0852173913043478	-0.30952380952381	-0.0238095238095238	-0.80952380952381	-0.80952380952381
miR-338-3p	ARHGEF10L	55160	A_33_P3799936	-0.247826086956522	-0.238095238095238	0.285714285714286	-0.80952380952381	-0.80952380952381
miR-212	ARID2	196528	A_32_P74955	0.0478260869565217	0.785714285714286	-0.80952380952381	0.261904761904762	-0.80952380952381
miR-7	ARID2	196528	A_32_P74955	-0.254782608695652	0.261904761904762	-0.80952380952381	0.523809523809524	-0.80952380952381
miR-363	ARID5B	84159	A_33_P3324980	-0.18	0.523809523809524	-0.80952380952381	0.142857142857143	-0.80952380952381
miR-30a	ARID5B	84159	A_33_P3324980	0.254782608695652	-0.0714285714285714	-0.119047619047619	-0.80952380952381	-0.80952380952381
miR-150	ARIH2	10425	A_23_P61881	-0.189565217391304	-0.142857142857143	0.428571428571429	-0.80952380952381	-0.80952380952381
miR-374a	ARL15	54622	A_24_P303199	0.10695652173913	0.261904761904762	0.452380952380952	-0.80952380952381	-0.80952380952381
miR-107	ATL2	64225	A_33_P3394040	0.00956521739130435	0.380952380952381	-0.80952380952381	0.428571428571429	-0.80952380952381
miR-186	ARMC10	83787	A_33_P3213432	-0.127826086956522	-0.80952380952381	-0.119047619047619	0.0952380952380952	-0.80952380952381
miR-23a	ARNT	405	A_24_P391568	0.107826086956522	-0.80952380952381	0.214285714285714	-0.523809523809524	-0.80952380952381
miR-29b	ARRDC3	57561	A_24_P274615	-0.397391304347826	-0.214285714285714	0.261904761904762	-0.80952380952381	-0.80952380952381
miR-144	ARSJ	79642	A_33_P3296582	-0.487826086956522	0.238095238095238	-0.80952380952381	-0.285714285714286	-0.80952380952381
miR-152	ATP11A	23250	A_24_P161973	0.304347826086957	0.714285714285714	0.285714285714286	-0.80952380952381	-0.80952380952381
miR-204	ATXN1	6310	A_33_P3320772	0.422608695652174	-0.80952380952381	0.452380952380952	0.571428571428571	-0.80952380952381
miR-18a	ATXN1	6310	A_24_P294842	-0.464347826086957	-0.80952380952381	0.785714285714286	0.238095238095238	-0.80952380952381
miR-340	B3GALT6	126792	A_33_P3407042	-0.414782608695652	-0.0952380952380952	-0.261904761904762	-0.80952380952381	-0.80952380952381
miR-21	BCL11A	53335	A_33_P3249589	0.0521739130434783	-0.80952380952381	0.380952380952381	0.0714285714285714	-0.80952380952381
miR-152	BCL11A	53335	A_33_P3249595	-0.521739130434783	-0.80952380952381	-0.238095238095238	0.619047619047619	-0.80952380952381
miR-363	BCL11B	64919	A_33_P3358392	-0.344347826086957	0.404761904761905	-0.80952380952381	-0.666666666666667	-0.80952380952381
miR-495	BCL11B	64919	A_33_P3358392	-0.619130434782609	0.214285714285714	-0.619047619047619	-0.80952380952381	-0.80952380952381
miR-377	BCL2L1	598	A_23_P210886	-0.143478260869565	-0.80952380952381	0.0952380952380952	0.214285714285714	-0.80952380952381
miR-30d	BCL2L11	10018	A_24_P122921	-0.295652173913043	-0.80952380952381	0.0714285714285714	-0.0476190476190476	-0.80952380952381
miR-30a	BDNF	627	A_23_P127891	0.553913043478261	0.214285714285714	-0.119047619047619	-0.80952380952381	-0.80952380952381
miR-30b	BDNF	627	A_23_P127891	-0.340869565217391	0.357142857142857	-0.80952380952381	-0.0952380952380952	-0.80952380952381
miR-145	BLOC1S2	282991	A_24_P295543	-0.12	-0.19047619047619	0.69047619047619	-0.80952380952381	-0.80952380952381
miR-16	BMPR1A	657	A_33_P3219256	-0.20695652173913	-0.0238095238095238	0.5	-0.80952380952381	-0.80952380952381
miR-194	BNIP2	663	A_33_P3227467	-0.161739130434783	0.666666666666667	0.142857142857143	-0.80952380952381	-0.80952380952381
miR-182	BRD4	23476	A_33_P3373745	0.17304347826087	-0.0476190476190476	0.30952380952381	-0.80952380952381	-0.80952380952381
miR-221	BRWD1	54014	A_24_P231025	-0.619130434782609	-0.80952380952381	-0.666666666666667	-0.166666666666667	-0.80952380952381
miR-374a	BTBD7	55727	A_23_P88184	0.179130434782609	0.166666666666667	0.0476190476190476	-0.80952380952381	-0.80952380952381
miR-30c	BTBD7	55727	A_23_P88184	-0.224347826086957	-0.476190476190476	0.119047619047619	-0.80952380952381	-0.80952380952381
miR-195	BTG2	7832	A_23_P62901	0.341739130434783	0.142857142857143	0.833333333333333	-0.80952380952381	-0.80952380952381
miR-101	BZW1	9689	A_24_P362572	0.0208695652173913	0.380952380952381	0.0952380952380952	-0.80952380952381	-0.80952380952381
miR-101	BZW1	9689	A_33_P3334548	-0.148695652173913	-0.119047619047619	0.476190476190476	-0.80952380952381	-0.80952380952381
miR-320a	C11orf9	745	A_33_P3302260	-0.243478260869565	0.119047619047619	0.595238095238095	-0.80952380952381	-0.80952380952381
miR-144	C12orf5	57103	A_33_P3258452	-0.399130434782609	-0.380952380952381	0.19047619047619	-0.80952380952381	-0.80952380952381
miR-30d	KIAA0226L	80183	A_23_P53763	-0.13304347826087	-0.80952380952381	0.0714285714285714	-0.595238095238095	-0.80952380952381
miR-224	C17orf39	79018	A_33_P3381771	-0.0252173913043478	0.119047619047619	0.238095238095238	-0.80952380952381	-0.80952380952381
miR-21	C17orf39	79018	A_33_P3381771	-0.498260869565217	-0.80952380952381	0.0476190476190476	0.0238095238095238	-0.80952380952381
miR-371-5p	C17orf63	55731	A_33_P3384710	-0.253913043478261	-0.642857142857143	0.30952380952381	-0.80952380952381	-0.80952380952381
miR-424	OSCP1	127700	A_23_P103433	-0.22695652173913	-0.80952380952381	0.119047619047619	0.571428571428571	-0.80952380952381
miR-23b	C1orf9	51430	A_23_P104054	-0.268695652173913	-0.80952380952381	-0.142857142857143	-0.452380952380952	-0.80952380952381
miR-143	C20orf11	54994	A_24_P219971	-0.38695652173913	-0.666666666666667	0.0714285714285714	-0.80952380952381	-0.80952380952381
miR-376c	C3orf70	285382	A_33_P3254811	0.583478260869565	-0.428571428571429	0.738095238095238	-0.80952380952381	-0.80952380952381
miR-23b	C6orf62	81688	A_23_P42514	-0.469565217391304	0.80952380952381	-0.0238095238095238	-0.80952380952381	-0.80952380952381
miR-155	C7orf41	222166	A_32_P100439	-0.287826086956522	-0.214285714285714	0.0952380952380952	-0.80952380952381	-0.80952380952381
miR-203	C8orf4	56892	A_23_P253350	-0.3	-0.452380952380952	0.666666666666667	-0.80952380952381	-0.80952380952381
miR-136	GLIPR2	152007	A_33_P3369760	0.298260869565217	-0.619047619047619	0.238095238095238	-0.80952380952381	-0.80952380952381
miR-451	CAB39	51719	A_33_P3316293	-0.162608695652174	0.166666666666667	-0.80952380952381	0.452380952380952	-0.80952380952381
miR-424	CAB39	51719	A_33_P3316293	-0.419130434782609	-0.80952380952381	-0.547619047619048	-0.238095238095238	-0.80952380952381
miR-33a	CACNA1C	775	A_33_P3297580	-0.596521739130435	-0.80952380952381	0.30952380952381	-0.238095238095238	-0.80952380952381
miR-30b	CALB2	794	A_23_P21092	0.3	0.452380952380952	0.571428571428571	-0.80952380952381	-0.80952380952381
miR-424	CAPN6	827	A_23_P217570	0.0756521739130435	0.80952380952381	-0.166666666666667	-0.80952380952381	-0.80952380952381
miR-30c	CAPZA1	829	A_24_P310894	-0.414782608695652	-0.142857142857143	0.0952380952380952	-0.80952380952381	-0.80952380952381
miR-203	CAV1	857	A_23_P134454	-0.322608695652174	-0.80952380952381	0.571428571428571	-0.523809523809524	-0.80952380952381
miR-30c	CBFB	865	A_23_P113634	-0.362608695652174	0.0952380952380952	0.238095238095238	-0.80952380952381	-0.80952380952381
miR-30e	CBFB	865	A_23_P113634	0.103478260869565	-0.0714285714285714	0.404761904761905	-0.80952380952381	-0.80952380952381
miR-30e	CBX2	84733	A_33_P3423949	0.201739130434783	0.30952380952381	0	-0.80952380952381	-0.80952380952381
miR-30a	ZFC3H1	196441	A_23_P332908	-0.604347826086956	0.619047619047619	-0.714285714285714	-0.80952380952381	-0.80952380952381
miR-195	CCNE1	898	A_23_P209200	-0.786086956521739	-0.523809523809524	-0.80952380952381	0.285714285714286	-0.80952380952381
miR-30c	CCNK	8812	A_24_P348925	-0.324347826086957	-0.80952380952381	0	-0.166666666666667	-0.80952380952381
miR-200a	CCNL2	81669	A_24_P51588	0.443478260869565	-0.80952380952381	0.380952380952381	-0.0952380952380952	-0.80952380952381
miR-590-5p	CD69	969	A_33_P3241021	-0.614782608695652	-0.80952380952381	-0.595238095238095	-0.476190476190476	-0.80952380952381
miR-182	CD96	10225	A_23_P44155	0.380869565217391	-0.0714285714285714	-0.80952380952381	0.857142857142857	-0.80952380952381
miR-23a	CDADC1	81602	A_33_P3419545	-0.0808695652173913	-0.30952380952381	-0.0714285714285714	-0.80952380952381	-0.80952380952381
miR-128	CDC14B	8555	A_23_P216679	-0.358260869565217	0.261904761904762	-0.80952380952381	-0.30952380952381	-0.80952380952381
miR-424	CDC14B	8555	A_23_P216679	-0.504347826086956	-0.714285714285714	-0.5	-0.80952380952381	-0.80952380952381
miR-424	CDC23	8697	A_23_P133629	-0.455652173913043	-0.80952380952381	-0.285714285714286	-0.214285714285714	-0.80952380952381
miR-371-5p	CDC42SE1	56882	A_23_P320887	-0.243478260869565	0	-0.80952380952381	0.357142857142857	-0.80952380952381
miR-320a	CDH2	1000	A_33_P3214159	0.347826086956522	0.0714285714285714	0.19047619047619	-0.80952380952381	-0.80952380952381
miR-92a	CDK5R1	8851	A_33_P3226985	-0.00956521739130435	0.833333333333333	-0.761904761904762	-0.80952380952381	-0.80952380952381
miR-186	CDK5R1	8851	A_33_P3226985	-0.0747826086956522	0.380952380952381	0.404761904761905	-0.80952380952381	-0.80952380952381
miR-134	CDON	50937	A_32_P172141	0.167826086956522	0.571428571428571	-0.5	-0.80952380952381	-0.80952380952381
miR-202	CDYL	9425	A_23_P134078	-0.542608695652174	-0.0714285714285714	-0.80952380952381	-0.380952380952381	-0.80952380952381
miR-377	CDYL2	124359	A_23_P371865	0.0130434782608696	-0.80952380952381	-0.0238095238095238	0.642857142857143	-0.80952380952381
miR-204	ARAP2	116984	A_32_P83784	-0.548695652173913	0	0.0476190476190476	-0.80952380952381	-0.80952380952381
miR-26b	CHAF1A	10036	A_33_P3416366	-0.253913043478261	0.452380952380952	-0.80952380952381	0.142857142857143	-0.80952380952381
miR-141	CHD2	1106	A_24_P264664	0.211304347826087	-0.476190476190476	0.214285714285714	-0.80952380952381	-0.80952380952381
miR-363	CHST1	8534	A_33_P3413355	-0.0547826086956522	-0.80952380952381	0.285714285714286	-0.166666666666667	-0.80952380952381
miR-92a	CHST7	56548	A_23_P319617	-0.199130434782609	-0.30952380952381	0.285714285714286	-0.80952380952381	-0.80952380952381
miR-203	CITED2	10370	A_33_P3213374	-0.309565217391304	-0.238095238095238	-0.80952380952381	0.333333333333333	-0.80952380952381
miR-142-3p	CLIC4	25932	A_23_P135499	-0.126086956521739	0.0238095238095238	0.238095238095238	-0.80952380952381	-0.80952380952381
miR-92a	CLIP4	79745	A_23_P209232	-0.160869565217391	-0.80952380952381	0.285714285714286	0.69047619047619	-0.80952380952381
miR-101	CMIP	80790	A_23_P371239	-0.109565217391304	-0.571428571428571	0.357142857142857	-0.80952380952381	-0.80952380952381
miR-495	CNBP	7555	A_23_P84651	0.0956521739130435	-0.261904761904762	-0.0476190476190476	-0.80952380952381	-0.80952380952381
miR-24	CNNM4	26504	A_23_P119923	-0.447826086956522	-0.238095238095238	-0.285714285714286	-0.80952380952381	-0.80952380952381
miR-125a-3p	CNOT4	4850	A_24_P187351	-0.492173913043478	-0.547619047619048	0.166666666666667	-0.80952380952381	-0.80952380952381
miR-338-3p	CNOT6	57472	A_24_P940125	0.0443478260869565	0.452380952380952	0.571428571428571	-0.80952380952381	-0.80952380952381
miR-182	COL5A1	1289	A_33_P3383351	-0.0556521739130435	-0.80952380952381	0.119047619047619	-0.619047619047619	-0.80952380952381
miR-486-5p	COL6A6	131873	A_32_P224525	-0.031304347826087	-0.142857142857143	-0.80952380952381	0.285714285714286	-0.80952380952381
miR-1	CPLX2	10814	A_33_P3415300	-0.184347826086957	-0.80952380952381	0.19047619047619	-0.0238095238095238	-0.80952380952381
miR-186	CRAMP1L	57585	A_23_P407992	-0.531304347826087	-0.380952380952381	-0.261904761904762	-0.80952380952381	-0.80952380952381
miR-374b	CREB5	9586	A_23_P157117	0.357391304347826	-0.80952380952381	0.0476190476190476	0.523809523809524	-0.80952380952381
miR-23b	CRLF3	51379	A_24_P56894	-0.5431615697004	-0.476190476190476	0.0238095238095238	-0.80952380952381	-0.80952380952381
miR-374b	CSMD2	114784	A_33_P3246935	-0.298260869565217	-0.80952380952381	-0.285714285714286	0.404761904761905	-0.80952380952381
miR-374b	CTAGE5	4253	A_33_P3246017	0.0695652173913043	-0.80952380952381	-0.142857142857143	0.571428571428571	-0.80952380952381
miR-374b	CELF2	10659	A_23_P115645	0.468695652173913	-0.80952380952381	0.166666666666667	0.738095238095238	-0.80952380952381
miR-27b	CELF2	10659	A_23_P115645	0.635652173913044	-0.80952380952381	0.571428571428571	0.666666666666667	-0.80952380952381
miR-26b	CUL3	8452	A_33_P3321150	-0.317391304347826	-0.80952380952381	0.0238095238095238	-0.261904761904762	-0.80952380952381
miR-874	CUX1	1523	A_33_P3298785	-0.0373913043478261	0.0238095238095238	0.666666666666667	-0.80952380952381	-0.80952380952381
miR-103	CXorf23	256643	A_24_P841677	-0.336521739130435	-0.80952380952381	0.0238095238095238	-0.285714285714286	-0.80952380952381
miR-497	CYP26B1	56603	A_23_P210109	0.259130434782609	-0.19047619047619	0.5	-0.80952380952381	-0.80952380952381
miR-223	CYP4V2	285440	A_24_P945228	0.479130434782609	0.119047619047619	0.333333333333333	-0.80952380952381	-0.80952380952381
miR-23b	DACH1	1602	A_33_P3316786	0.537391304347826	0.642857142857143	0.738095238095238	-0.80952380952381	-0.80952380952381
miR-30e	DACT1	51339	A_23_P65518	-0.616521739130435	-0.80952380952381	-0.238095238095238	-0.380952380952381	-0.80952380952381
miR-26b	DCDC2	51473	A_33_P3212109	-0.143478260869565	0.285714285714286	-0.80952380952381	0.214285714285714	-0.80952380952381
miR-377	DCP1A	55802	A_23_P166826	-0.454782608695652	-0.238095238095238	-0.30952380952381	-0.80952380952381	-0.80952380952381
miR-363	DENND4B	9909	A_33_P3238573	0.0460869565217391	-0.0476190476190476	0.523809523809524	-0.80952380952381	-0.80952380952381
miR-152	DGCR8	54487	A_23_P211355	-0.59304347826087	-0.80952380952381	0.0952380952380952	0.547619047619048	-0.80952380952381
miR-421	DHDDS	79947	A_23_P201764	0.111304347826087	0.30952380952381	-0.80952380952381	0.666666666666667	-0.80952380952381
miR-143	DIP2B	57609	A_23_P401380	-0.158260869565217	-0.166666666666667	-0.119047619047619	-0.80952380952381	-0.80952380952381
miR-103	DISC1	27185	A_24_P83787	-0.334782608695652	-0.80952380952381	-0.0238095238095238	-0.5	-0.80952380952381
miR-195	DLL1	28514	A_23_P167920	0.29304347826087	0.357142857142857	0.166666666666667	-0.80952380952381	-0.80952380952381
miR-497	DLL4	54567	A_23_P419641	-0.00956521739130435	-0.0714285714285714	0.476190476190476	-0.80952380952381	-0.80952380952381
miR-152	DMPK	1760	A_23_P50535	0.512173913043478	-0.80952380952381	0.119047619047619	0.666666666666667	-0.80952380952381
miR-32	DNAJC30	84277	A_24_P218006	0.179130434782609	-0.80952380952381	0	-0.523809523809524	-0.80952380952381
miR-30a	DNMT3A	1788	A_33_P3272330	-0.812173913043478	0.357142857142857	-0.80952380952381	-0.0952380952380952	-0.80952380952381
miR-30a	DOCK7	85440	A_32_P230547	0.247826086956522	-0.80952380952381	0.523809523809524	0.0476190476190476	-0.80952380952381
miR-145	DOCK9	23348	A_33_P3259821	-0.262608695652174	-0.0238095238095238	0.785714285714286	-0.80952380952381	-0.80952380952381
miR-92a	DOCK9	23348	A_23_P162766	-0.00956521739130435	0.452380952380952	-0.0714285714285714	-0.80952380952381	-0.80952380952381
miR-363	DOCK9	23348	A_33_P3410279	-0.281739130434783	0.238095238095238	-0.80952380952381	0.142857142857143	-0.80952380952381
miR-29c	DPYSL2	1808	A_24_P38347	-0.269565217391304	0.523809523809524	0.547619047619048	-0.80952380952381	-0.80952380952381
miR-182	DSCAM	1826	A_23_P211141	0.174782608695652	0.714285714285714	0	-0.80952380952381	-0.80952380952381
miR-30e	DSEL	92126	A_33_P3251841	-0.608695652173913	-0.80952380952381	-0.238095238095238	-0.166666666666667	-0.80952380952381
miR-200b	DZIP1	22873	A_33_P3400224	-0.343478260869565	-0.80952380952381	0.428571428571429	-0.30952380952381	-0.80952380952381
miR-152	E2F3	1871	A_33_P3418516	-0.495652173913044	-0.80952380952381	-0.357142857142857	0.142857142857143	-0.80952380952381
miR-33a	EBF1	1879	A_24_P156501	-0.698260869565217	-0.166666666666667	-0.30952380952381	-0.80952380952381	-0.80952380952381
miR-182	EBF1	1879	A_24_P156501	-0.648695652173913	0.5	-0.428571428571429	-0.80952380952381	-0.80952380952381
miR-371-5p	EEF1A1	1915	A_32_P47701	-0.249565217391304	0.0238095238095238	-0.80952380952381	0.0952380952380952	-0.80952380952381
miR-30d	EFHA2	286097	A_24_P194688	0.0782608695652174	-0.80952380952381	0.0238095238095238	0	-0.80952380952381
miR-144	ELAVL2	1993	A_23_P94571	-0.359130434782609	-0.80952380952381	-0.642857142857143	-0.0238095238095238	-0.80952380952381
miR-30c	ELL	8178	A_23_P16538	-0.154782608695652	0.476190476190476	-0.166666666666667	-0.80952380952381	-0.80952380952381
miR-320a	ELOVL6	79071	A_23_P7361	-0.800869565217391	-0.595238095238095	-0.80952380952381	-0.571428571428571	-0.80952380952381
miR-30e	EML4	27436	A_23_P143127	-0.112173913043478	-0.80952380952381	0.119047619047619	-0.214285714285714	-0.80952380952381
miR-29a	ENTPD7	57089	A_24_P112447	0.0947826086956522	-0.261904761904762	0.571428571428571	-0.80952380952381	-0.80952380952381
miR-92a	EOMES	8320	A_24_P97374	0.0808695652173913	0.142857142857143	0.30952380952381	-0.80952380952381	-0.80952380952381
miR-96	EOMES	8320	A_24_P97374	-0.170434782608696	-0.80952380952381	0.0952380952380952	0.285714285714286	-0.80952380952381
miR-374a	EPAS1	2034	A_23_P210210	-0.193913043478261	0.69047619047619	-0.0238095238095238	-0.80952380952381	-0.80952380952381
miR-27a	EPB41	2035	A_33_P3227842	-0.360869565217391	-0.80952380952381	-0.619047619047619	-0.333333333333333	-0.80952380952381
miR-22	EPB41L4B	54566	A_23_P216556	-0.651304347826087	-0.80952380952381	-0.0238095238095238	-0.285714285714286	-0.80952380952381
miR-204	EPHA7	2045	A_24_P34031	0.425217391304348	-0.261904761904762	-0.80952380952381	0.166666666666667	-0.80952380952381
miR-16	EPHA7	2045	A_24_P226332	-0.462608695652174	-0.166666666666667	-0.619047619047619	-0.80952380952381	-0.80952380952381
miR-141	EPHA7	2045	A_24_P34031	-0.659130434782609	-0.19047619047619	-0.80952380952381	0.119047619047619	-0.80952380952381
miR-182	EPHA7	2045	A_23_P7835	-0.713913043478261	-0.80952380952381	-0.142857142857143	-0.476190476190476	-0.80952380952381
miR-196b	EPHA7	2045	A_23_P7835	-0.190434782608696	-0.69047619047619	-0.80952380952381	0.428571428571429	-0.80952380952381
miR-26b	EPHA7	2045	A_24_P226332	-0.352173913043478	-0.404761904761905	-0.80952380952381	-0.0952380952380952	-0.80952380952381
miR-204	EPHB2	2048	A_33_P3331376	-0.0747826086956522	0.0952380952380952	-0.5	-0.80952380952381	-0.80952380952381
miR-145	ERBB3	2065	A_33_P3211569	-0.63304347826087	-0.333333333333333	0.166666666666667	-0.80952380952381	-0.80952380952381
miR-320a	EREG	2069	A_23_P41344	-0.0956521739130435	-0.80952380952381	0.0952380952380952	-0.404761904761905	-0.80952380952381
miR-145	ERG	2078	A_23_P301414	0.260869565217391	0.547619047619048	0.404761904761905	-0.80952380952381	-0.80952380952381
miR-27b	ERG	2078	A_23_P301414	0.157391304347826	-0.69047619047619	0.380952380952381	-0.80952380952381	-0.80952380952381
miR-26a	ERLIN1	10613	A_23_P52219	-0.389565217391304	0.357142857142857	-0.0714285714285714	-0.80952380952381	-0.80952380952381
miR-30b	ERMAP	114625	A_24_P105391	-0.216521739130435	-0.80952380952381	-0.0952380952380952	0.0238095238095238	-0.80952380952381
miR-152	ESR1	2099	A_24_P383478	-0.270434782608696	-0.80952380952381	-0.0476190476190476	0.69047619047619	-0.80952380952381
miR-30b	ETNK1	55500	A_33_P3351559	-0.248695652173913	-0.80952380952381	0.166666666666667	-0.404761904761905	-0.80952380952381
miR-30e	ETNK1	55500	A_23_P419239	-0.0547826086956522	0.642857142857143	-0.428571428571429	-0.80952380952381	-0.80952380952381
miR-371-5p	ETV1	2115	A_33_P3357954	-0.318260869565217	-0.80952380952381	0.119047619047619	-0.452380952380952	-0.80952380952381
miR-203	ETV1	2115	A_33_P3357954	-0.292173913043478	-0.80952380952381	-0.547619047619048	-0.0238095238095238	-0.80952380952381
miR-340	ETV5	2119	A_32_P30649	0.38695652173913	0.428571428571429	0.547619047619048	-0.80952380952381	-0.80952380952381
miR-30b	EXTL2	2135	A_23_P118	-0.188695652173913	-0.80952380952381	0.214285714285714	-0.238095238095238	-0.80952380952381
miR-30d	EYA2	2139	A_23_P319859	-0.593913043478261	-0.166666666666667	-0.80952380952381	-0.19047619047619	-0.80952380952381
miR-145	FAM108B1	51104	A_23_P83149	-0.796521739130435	-0.666666666666667	-0.80952380952381	-0.69047619047619	-0.80952380952381
miR-203	FAM116A	201627	A_32_P118586	0.0773913043478261	0.738095238095238	0.452380952380952	-0.80952380952381	-0.80952380952381
miR-503	FAM122A	116224	A_23_P409516	-0.41304347826087	0.404761904761905	-0.80952380952381	0.380952380952381	-0.80952380952381
miR-424	FAM123B	139285	A_23_P308150	-0.584347826086957	-0.80952380952381	-0.428571428571429	-0.380952380952381	-0.80952380952381
miR-202	FAM125B	89853	A_33_P3248439	-0.342608695652174	0.0476190476190476	-0.80952380952381	0.19047619047619	-0.80952380952381
miR-424	FAM134A	79137	A_23_P142688	-0.100869565217391	-0.30952380952381	0.285714285714286	-0.80952380952381	-0.80952380952381
miR-30c	FAM13A	10144	A_33_P3691916	-0.212173913043478	-0.285714285714286	0.404761904761905	-0.80952380952381	-0.80952380952381
miR-128	FAM65B	9750	A_23_P358394	-0.119130434782609	-0.452380952380952	-0.5	-0.80952380952381	-0.80952380952381
miR-374a	FAM65B	9750	A_23_P358394	-0.420869565217391	-0.166666666666667	-0.142857142857143	-0.80952380952381	-0.80952380952381
miR-34a	FAM76A	199870	A_23_P321473	-0.42695652173913	0.214285714285714	-0.166666666666667	-0.80952380952381	-0.80952380952381
miR-429	RIMKLB	57494	A_23_P361841	-0.667826086956522	-0.80952380952381	-0.0476190476190476	-0.0952380952380952	-0.80952380952381
miR-497	RIMKLB	57494	A_23_P361841	0.537391304347826	0.30952380952381	-0.119047619047619	-0.80952380952381	-0.80952380952381
miR-92a	FARP1	10160	A_33_P3388331	0.198260869565217	0.166666666666667	0.261904761904762	-0.80952380952381	-0.80952380952381
miR-30d	FBXL20	84961	A_23_P141146	-0.0765217391304348	0.452380952380952	0.523809523809524	-0.80952380952381	-0.80952380952381
miR-194	FBXW2	26190	A_23_P254648	-0.184347826086957	-0.30952380952381	0.0238095238095238	-0.80952380952381	-0.80952380952381
miR-33a	FGF7	2252	A_32_P196021	-0.577391304347826	-0.261904761904762	0.738095238095238	-0.80952380952381	-0.80952380952381
miR-376a	FGFR1	2260	A_23_P316447	0.592173913043478	0.333333333333333	0.19047619047619	-0.80952380952381	-0.80952380952381
miR-379	FIGNL2	401720	A_33_P3319581	-0.313913043478261	-0.80952380952381	-0.142857142857143	0.238095238095238	-0.80952380952381
miR-379	FIGNL2	401720	A_33_P3319585	-0.14695652173913	-0.80952380952381	0.261904761904762	0.0952380952380952	-0.80952380952381
miR-145	FLI1	2313	A_24_P355649	0.632173913043478	0.428571428571429	0.357142857142857	-0.80952380952381	-0.80952380952381
miR-374a	ARHGEF40	55701	A_23_P99661	-0.328695652173913	0.0476190476190476	0.166666666666667	-0.80952380952381	-0.80952380952381
miR-30b	C7orf74	168455	A_23_P406616	-0.0843478260869565	0.214285714285714	0.119047619047619	-0.80952380952381	-0.80952380952381
miR-30c	C7orf74	168455	A_23_P406616	-0.0139130434782609	-0.261904761904762	0	-0.80952380952381	-0.80952380952381
miR-7	SRRM3	222183	A_23_P331700	0.138260869565217	-0.0714285714285714	-0.380952380952381	-0.80952380952381	-0.80952380952381
miR-363	FMN2	56776	A_33_P3421209	-0.124347826086957	0.404761904761905	-0.80952380952381	0.0714285714285714	-0.80952380952381
miR-101	FN1	2335	A_24_P334130	-0.461739130434783	-0.428571428571429	-0.80952380952381	0.261904761904762	-0.80952380952381
miR-200c	FOXP1	27086	A_33_P3214310	0.505217391304348	-0.142857142857143	0.0952380952380952	-0.80952380952381	-0.80952380952381
miR-134	FOXP2	93986	A_24_P921683	0.315652173913043	0.357142857142857	0.476190476190476	-0.80952380952381	-0.80952380952381
miR-376c	FRY	10129	A_33_P3223497	-0.137391304347826	-0.238095238095238	-0.19047619047619	-0.80952380952381	-0.80952380952381
miR-363	FRY	10129	A_33_P3223488	-0.406086956521739	-0.80952380952381	0.238095238095238	-0.261904761904762	-0.80952380952381
miR-425	FSCN1	6624	A_33_P3411075	0.290434782608696	-0.80952380952381	0.69047619047619	0.380952380952381	-0.80952380952381
miR-128	FURIN	5045	A_23_P3368	-0.409565217391304	-0.80952380952381	-0.0714285714285714	-0.738095238095238	-0.80952380952381
miR-378	FZD5	7855	A_23_P108437	-0.332173913043478	0.785714285714286	-0.404761904761905	-0.80952380952381	-0.80952380952381
miR-23b	FZD5	7855	A_23_P108437	-0.574782608695652	0.261904761904762	-0.380952380952381	-0.80952380952381	-0.80952380952381
miR-429	GAB1	2549	A_23_P335239	-0.483478260869565	-0.380952380952381	-0.166666666666667	-0.80952380952381	-0.80952380952381
miR-204	GABBR2	9568	A_33_P3406493	-0.194782608695652	-0.0476190476190476	-0.0238095238095238	-0.80952380952381	-0.80952380952381
miR-30d	GALNT3	2591	A_24_P114249	-0.269565217391304	-0.80952380952381	0.238095238095238	-0.119047619047619	-0.80952380952381
miR-218	GALNT3	2591	A_24_P114249	-0.508695652173913	-0.452380952380952	-0.619047619047619	-0.80952380952381	-0.80952380952381
miR-128	GCNT2	2651	A_24_P397489	-0.329565217391304	-0.80952380952381	-0.333333333333333	-0.476190476190476	-0.80952380952381
miR-30a	GDA	9615	A_23_P383258	-0.352173913043478	0.0476190476190476	-0.80952380952381	-0.30952380952381	-0.80952380952381
miR-22	GIGYF2	26058	A_33_P3279426	-0.448695652173913	-0.80952380952381	0.166666666666667	-0.80952380952381	-0.80952380952381
miR-363	GIT2	9815	A_23_P335848	0.1	-0.214285714285714	0.738095238095238	-0.80952380952381	-0.80952380952381
miR-30c	GJA1	2697	A_24_P55295	-0.150434782608696	-0.0714285714285714	0.476190476190476	-0.80952380952381	-0.80952380952381
miR-141	GLS	2744	A_33_P3379916	-0.562608695652174	-0.80952380952381	0.428571428571429	-0.595238095238095	-0.80952380952381
miR-497	GLT1D1	144423	A_32_P19294	0.45304347826087	0.452380952380952	0.214285714285714	-0.80952380952381	-0.80952380952381
miR-152	GMFB	2764	A_23_P205611	-0.367826086956522	0.404761904761905	-0.80952380952381	-0.19047619047619	-0.80952380952381
miR-224	GNAO1	2775	A_24_P936145	-0.113913043478261	0.30952380952381	-0.19047619047619	-0.80952380952381	-0.80952380952381
miR-30a	GNPDA1	10007	A_23_P144622	-0.23304347826087	-0.80952380952381	0.452380952380952	0.0476190476190476	-0.80952380952381
miR-363	GNS	2799	A_33_P3261167	0.00869565217391304	-0.238095238095238	0.80952380952381	-0.80952380952381	-0.80952380952381
miR-218	GOLGA7	51125	A_24_P98277	0.36	-0.0476190476190476	0	-0.80952380952381	-0.80952380952381
miR-152	GPD2	2820	A_33_P3354569	-0.485217391304348	-0.285714285714286	0.0238095238095238	-0.80952380952381	-0.80952380952381
miR-185	GPR61	83873	A_23_P326303	-0.368695652173913	-0.80952380952381	-0.333333333333333	0.523809523809524	-0.80952380952381
miR-21	GPR64	10149	A_23_P253692	-0.27304347826087	-0.80952380952381	0.142857142857143	0	-0.80952380952381
miR-101	GRAMD4	23151	A_24_P23258	-0.32695652173913	-0.785714285714286	0.285714285714286	-0.80952380952381	-0.80952380952381
miR-27b	GREM1	26585	A_33_P3319870	0.477391304347826	0.404761904761905	0.261904761904762	-0.80952380952381	-0.80952380952381
miR-103	GREM2	64388	A_24_P40626	-0.663478260869565	-0.452380952380952	-0.80952380952381	-0.452380952380952	-0.80952380952381
miR-1	GRK6	2870	A_33_P3264875	-0.0452173913043478	-0.80952380952381	0.476190476190476	0.619047619047619	-0.80952380952381
miR-424	GSTCD	79807	A_23_P110288	-0.129565217391304	-0.80952380952381	-0.30952380952381	0.69047619047619	-0.80952380952381
miR-494	GTF2E1	2960	A_23_P211748	0.196521739130435	0.547619047619048	-0.0714285714285714	-0.80952380952381	-0.80952380952381
miR-494	GULP1	51454	A_32_P153388	-0.768695652173913	-0.80952380952381	0	0.119047619047619	-0.80952380952381
miR-26b	HAS3	3038	A_23_P393034	-0.183478260869565	-0.0952380952380952	0.238095238095238	-0.80952380952381	-0.80952380952381
miR-429	HBS1L	10767	A_24_P29594	-0.0817391304347826	-0.80952380952381	0.166666666666667	-0.166666666666667	-0.80952380952381
miR-494	HDGF	3068	A_24_P376707	0.309565217391304	-0.19047619047619	-0.119047619047619	-0.80952380952381	-0.80952380952381
miR-16	HECTD1	25831	A_23_P54006	-0.242608695652174	-0.0476190476190476	0.30952380952381	-0.80952380952381	-0.80952380952381
miR-101	HEG1	57493	A_32_P166693	-0.253913043478261	-0.571428571428571	0.619047619047619	-0.80952380952381	-0.80952380952381
miR-30a	HELLS	3070	A_23_P12816	-0.732173913043478	0.261904761904762	-0.80952380952381	-0.0952380952380952	-0.80952380952381
miR-376a	HES5	388585	A_32_P234184	-0.0391304347826087	-0.80952380952381	0.80952380952381	0.571428571428571	-0.80952380952381
miR-202	HGF	3082	A_33_P3276713	0.366086956521739	-0.80952380952381	0.904761904761905	-0.452380952380952	-0.80952380952381
miR-107	HIATL1	84641	A_23_P33187	-0.0904347826086957	-0.80952380952381	0.0238095238095238	0.0476190476190476	-0.80952380952381
miR-421	HMGA2	8091	A_23_P95930	-0.309565217391304	-0.80952380952381	0.30952380952381	-0.428571428571429	-0.80952380952381
miR-218	HNRNPA1	3178	A_24_P517901	-0.715652173913043	-0.80952380952381	-0.738095238095238	-0.547619047619048	-0.80952380952381
miR-429	HNRNPU	3192	A_32_P51894	-0.35304347826087	-0.428571428571429	0.0714285714285714	-0.80952380952381	-0.80952380952381
miR-132	HNRNPU	3192	A_23_P160862	-0.466086956521739	-0.80952380952381	-0.357142857142857	0.547619047619048	-0.80952380952381
miR-196a	HOOK1	51361	A_33_P3409844	0.243478260869565	-0.333333333333333	-0.80952380952381	-0.571428571428571	-0.80952380952381
miR-374a	AGFG2	3268	A_23_P311640	-0.139130434782609	-0.0238095238095238	0.285714285714286	-0.80952380952381	-0.80952380952381
miR-494	HTRA3	94031	A_23_P10542	-0.62695652173913	0.0952380952380952	0.0952380952380952	-0.80952380952381	-0.80952380952381
miR-200c	ICA1L	130026	A_24_P211797	-0.180869565217391	-0.476190476190476	0.142857142857143	-0.80952380952381	-0.80952380952381
miR-222	NIPAL4	348938	A_33_P3415052	-0.457391304347826	-0.0714285714285714	-0.80952380952381	0.19047619047619	-0.80952380952381
miR-30b	IFNAR2	3455	A_33_P3337540	-0.110434782608696	0.452380952380952	0.404761904761905	-0.80952380952381	-0.80952380952381
miR-195	IKBKB	3551	A_24_P132518	0.217391304347826	0.428571428571429	0.333333333333333	-0.80952380952381	-0.80952380952381
miR-218	IKZF1	10320	A_33_P3286684	0.0808695652173913	0.285714285714286	0.214285714285714	-0.80952380952381	-0.80952380952381
miR-590-5p	IL12A	3592	A_23_P91943	-0.562608695652174	-0.714285714285714	-0.80952380952381	-0.452380952380952	-0.80952380952381
miR-24	IL1R1	3554	A_33_P3396389	-0.415652173913043	-0.666666666666667	-0.595238095238095	-0.80952380952381	-0.80952380952381
miR-143	IL1RAP	3556	A_23_P170857	0.18	0.452380952380952	0	-0.80952380952381	-0.80952380952381
miR-24	INPP5B	3633	A_23_P85640	-0.177391304347826	-0.80952380952381	-0.333333333333333	-0.166666666666667	-0.80952380952381
miR-27b	INSM2	84684	A_23_P48530	-0.289565217391304	-0.5	0.452380952380952	-0.80952380952381	-0.80952380952381
miR-182	INTS6	26512	A_33_P3316073	0.0947826086956522	0.0476190476190476	-0.0952380952380952	-0.80952380952381	-0.80952380952381
miR-23a	INTU	27152	A_32_P118372	0.0426086956521739	-0.80952380952381	0.19047619047619	-0.214285714285714	-0.80952380952381
miR-23b	IPPK	64768	A_33_P3371514	-0.311304347826087	-0.452380952380952	-0.333333333333333	-0.80952380952381	-0.80952380952381
miR-27b	ISL1	3670	A_23_P81529	0.494782608695652	0.214285714285714	0.357142857142857	-0.80952380952381	-0.80952380952381
miR-27b	ITSN2	50618	A_23_P434347	-0.672173913043478	-0.357142857142857	-0.80952380952381	0.166666666666667	-0.80952380952381
miR-30c	JOSD1	9929	A_24_P271527	-0.363478260869565	0	0.333333333333333	-0.80952380952381	-0.80952380952381
miR-29b	JOSD1	9929	A_24_P271527	-0.674782608695652	-0.666666666666667	0.285714285714286	-0.80952380952381	-0.80952380952381
miR-193b	KCNJ2	3759	A_23_P329261	-0.128695652173913	-0.0952380952380952	0.0476190476190476	-0.80952380952381	-0.80952380952381
miR-542-3p	KCTD9	54793	A_23_P43226	-0.502608695652174	-0.80952380952381	-0.142857142857143	0.30952380952381	-0.80952380952381
miR-136	FTSJD2	23070	A_33_P3393245	-0.143478260869565	-0.80952380952381	0.0714285714285714	-0.19047619047619	-0.80952380952381
miR-335	SECISBP2L	9728	A_24_P82135	-0.669565217391304	0.238095238095238	-0.80952380952381	-0.119047619047619	-0.80952380952381
miR-23a	KIAA0317	9870	A_33_P3424143	-0.383478260869565	-0.80952380952381	0.0476190476190476	-0.785714285714286	-0.80952380952381
miR-424	KIAA0317	9870	A_33_P3424143	-0.0973913043478261	-0.80952380952381	-0.0476190476190476	0.30952380952381	-0.80952380952381
miR-202	FAM189A1	23359	A_32_P143000	-0.0139130434782609	-0.285714285714286	0.0238095238095238	-0.80952380952381	-0.80952380952381
miR-1	ATG13	9776	A_24_P295601	0.227826086956522	-0.80952380952381	0.333333333333333	0.0952380952380952	-0.80952380952381
miR-30b	SEL1L3	23231	A_23_P426021	0.172173913043478	0.214285714285714	0.238095238095238	-0.80952380952381	-0.80952380952381
miR-30d	KIAA1024	23251	A_33_P3421490	-0.310434782608696	-0.80952380952381	0.0238095238095238	-0.380952380952381	-0.80952380952381
miR-203	KIAA1429	25962	A_23_P215980	-0.091304347826087	0.738095238095238	-0.80952380952381	-0.0476190476190476	-0.80952380952381
miR-30a	BEND3	57673	A_33_P3396646	-0.68	0.0238095238095238	-0.80952380952381	-0.214285714285714	-0.80952380952381
miR-361-5p	KIAA1715	80856	A_32_P31771	-0.228695652173913	-0.333333333333333	0.30952380952381	-0.80952380952381	-0.80952380952381
miR-185	PPP1R18	170954	A_33_P3287584	-0.548695652173913	-0.80952380952381	0	0.0952380952380952	-0.80952380952381
miR-101	KLF3	51274	A_24_P414376	0.282608695652174	0.380952380952381	0.19047619047619	-0.80952380952381	-0.80952380952381
miR-27b	KLF3	51274	A_24_P414376	-0.235652173913043	-0.19047619047619	-0.285714285714286	-0.80952380952381	-0.80952380952381
miR-128	KLF3	51274	A_24_P414376	0.0634782608695652	0.761904761904762	-0.0476190476190476	-0.80952380952381	-0.80952380952381
miR-223	KPNA1	3836	A_33_P3214879	0.423478260869565	-0.0952380952380952	0.238095238095238	-0.80952380952381	-0.80952380952381
miR-205	KPNA1	3836	A_33_P3214879	-0.674782608695652	-0.80952380952381	-0.0714285714285714	-0.214285714285714	-0.80952380952381
miR-376a	KPNA4	3840	A_24_P11791	0.50695652173913	0.166666666666667	0.0952380952380952	-0.80952380952381	-0.80952380952381
miR-132	L3MBTL3	84456	A_23_P311885	0.144347826086957	-0.404761904761905	0.238095238095238	-0.80952380952381	-0.80952380952381
miR-186	LAMP2	3920	A_33_P3410409	0.21304347826087	-0.80952380952381	0.30952380952381	0.166666666666667	-0.80952380952381
miR-144	LCOR	84458	A_23_P328836	-0.0869565217391304	-0.166666666666667	0.380952380952381	-0.80952380952381	-0.80952380952381
miR-30b	LIFR	3977	A_24_P397386	-0.195652173913043	-0.0952380952380952	-0.142857142857143	-0.80952380952381	-0.80952380952381
miR-320a	LIMCH1	22998	A_23_P83403	-0.424347826086957	-0.476190476190476	-0.404761904761905	-0.80952380952381	-0.80952380952381
miR-590-5p	LMBR1	64327	A_23_P215214	-0.296521739130435	0.119047619047619	-0.547619047619048	-0.80952380952381	-0.80952380952381
miR-1	SPATS2L	26010	A_33_P3400389	-0.44695652173913	0.0476190476190476	-0.80952380952381	-0.261904761904762	-0.80952380952381
miR-23b	PKDCC	91461	A_32_P112493	0.678260869565217	-0.80952380952381	0.285714285714286	0.666666666666667	-0.80952380952381
miR-374b	LPAR1	1902	A_33_P3383326	0.311304347826087	-0.214285714285714	0	-0.80952380952381	-0.80952380952381
miR-29c	LRCH1	23143	A_24_P170774	-0.0156521739130435	-0.80952380952381	0.357142857142857	0.0476190476190476	-0.80952380952381
miR-21	LRP6	4040	A_33_P3306948	-0.128695652173913	-0.0952380952380952	0.285714285714286	-0.80952380952381	-0.80952380952381
miR-192	LRRFIP1	9208	A_33_P3374085	-0.336521739130435	-0.80952380952381	0.0714285714285714	0.166666666666667	-0.80952380952381
miR-194	LRRFIP1	9208	A_33_P3374085	-0.509565217391304	-0.80952380952381	-0.119047619047619	-0.547619047619048	-0.80952380952381
miR-335	LRRTM4	80059	A_24_P60268	-0.489565217391304	0.0952380952380952	-0.80952380952381	0.119047619047619	-0.80952380952381
miR-134	LSM12	124801	A_23_P307430	-0.131304347826087	-0.476190476190476	-0.80952380952381	-0.452380952380952	-0.80952380952381
miR-30e	LYN	4067	A_23_P147431	-0.111304347826087	-0.0714285714285714	0.142857142857143	-0.80952380952381	-0.80952380952381
miR-25	LYST	1130	A_23_P354074	-0.5	-0.80952380952381	0.0714285714285714	-0.142857142857143	-0.80952380952381
miR-29b	MAFB	9935	A_33_P3220837	-0.373913043478261	-0.714285714285714	0.595238095238095	-0.80952380952381	-0.80952380952381
miR-30e	MAP3K5	4217	A_23_P134125	0.195652173913043	-0.285714285714286	0.523809523809524	-0.80952380952381	-0.80952380952381
miR-142-3p	TAB2	23118	A_23_P19702	0.0895652173913044	0.666666666666667	0.5	-0.80952380952381	-0.80952380952381
miR-23a	TAB3	257397	A_23_P305033	-0.608695652173913	-0.666666666666667	-0.380952380952381	-0.80952380952381	-0.80952380952381
miR-23b	MAP7	9053	A_33_P3375576	-0.606086956521739	-0.523809523809524	0.285714285714286	-0.80952380952381	-0.80952380952381
miR-132	MAPK1	5594	A_23_P257895	-0.204347826086957	-0.80952380952381	-0.452380952380952	0.880952380952381	-0.80952380952381
miR-320a	MAPK1	5594	A_23_P257895	-0.344347826086957	0.238095238095238	-0.80952380952381	-0.666666666666667	-0.80952380952381
miR-218	MARCKS	4082	A_23_P214222	-0.264347826086957	-0.571428571428571	-0.30952380952381	-0.80952380952381	-0.80952380952381
miR-21	MATN2	4147	A_23_P71328	-0.354782608695652	0.738095238095238	-0.80952380952381	-0.761904761904762	-0.80952380952381
miR-24	MATN3	4148	A_23_P102058	-0.0356521739130435	0.0714285714285714	0.30952380952381	-0.80952380952381	-0.80952380952381
miR-377	MBD1	4152	A_24_P376322	-0.343478260869565	-0.80952380952381	-0.119047619047619	-0.476190476190476	-0.80952380952381
miR-203	MBNL1	4154	A_23_P357811	-0.451304347826087	-0.571428571428571	-0.0238095238095238	-0.80952380952381	-0.80952380952381
miR-30e	MCF2L	23263	A_23_P88106	0.12695652173913	-0.0714285714285714	0.0714285714285714	-0.80952380952381	-0.80952380952381
miR-193b	MED14	9282	A_33_P3223749	0.048695652173913	-0.80952380952381	0.19047619047619	0.476190476190476	-0.80952380952381
miR-30d	MEX3B	84206	A_24_P65060	-0.175652173913043	-0.238095238095238	-0.80952380952381	0.0238095238095238	-0.80952380952381
miR-101	MEX3B	84206	A_24_P65060	-0.452173913043478	-0.333333333333333	-0.5	-0.80952380952381	-0.80952380952381
miR-222	MIA3	375056	A_33_P3236642	-0.44	0.166666666666667	-0.19047619047619	-0.80952380952381	-0.80952380952381
miR-92a	MIER3	166968	A_33_P3375528	-0.240869565217391	-0.380952380952381	-0.80952380952381	0.0952380952380952	-0.80952380952381
miR-377	MIP	4284	A_23_P47806	0.0652173913043478	-0.80952380952381	0.0476190476190476	0.833333333333333	-0.80952380952381
miR-194	MITF	4286	A_33_P3338733	-0.537391304347826	-0.19047619047619	-0.333333333333333	-0.80952380952381	-0.80952380952381
miR-182	MLL	4297	A_33_P3307307	-0.389565217391304	-0.80952380952381	0.119047619047619	0.0476190476190476	-0.80952380952381
miR-195	MOB3B	79817	A_24_P32085	0.367826086956522	0.428571428571429	-0.0238095238095238	-0.80952380952381	-0.80952380952381
miR-202	MOB4	25843	A_24_P225719	-0.0339130434782609	0.19047619047619	-0.80952380952381	-0.785714285714286	-0.80952380952381
miR-376a	MPP5	64398	A_33_P3248967	0.240869565217391	0.119047619047619	-0.0476190476190476	-0.80952380952381	-0.80952380952381
miR-136	MPZL1	9019	A_33_P3215953	-0.21304347826087	-0.80952380952381	0.619047619047619	-0.5	-0.80952380952381
miR-33a	MRPS25	64432	A_33_P3266444	0.337391304347826	-0.214285714285714	-0.142857142857143	-0.80952380952381	-0.80952380952381
miR-202	MTPN	136319	A_24_P55465	-0.141739130434783	-0.714285714285714	-0.80952380952381	0.285714285714286	-0.80952380952381
miR-1	MTSS1	9788	A_33_P3354256	-0.461739130434783	0.714285714285714	-0.80952380952381	-0.619047619047619	-0.80952380952381
miR-26b	MTX2	10651	A_23_P120335	-0.254782608695652	-0.80952380952381	0.0714285714285714	-0.214285714285714	-0.80952380952381
miR-23a	MUTED	63915	A_33_P3309271	-0.394782608695652	-0.80952380952381	0	-0.333333333333333	-0.80952380952381
miR-363	MYCBP2	23077	A_24_P323815	-0.334782608695652	-0.0714285714285714	0.142857142857143	-0.80952380952381	-0.80952380952381
miR-144	MYCN	4613	A_24_P94402	0.00173913043478261	-0.80952380952381	0.428571428571429	0.142857142857143	-0.80952380952381
miR-92a	MYO1B	4430	A_24_P7143	0.00173913043478261	0.595238095238095	-0.285714285714286	-0.80952380952381	-0.80952380952381
miR-136	MYO3B	140469	A_24_P182696	-0.378260869565217	-0.0476190476190476	-0.80952380952381	0.0476190476190476	-0.80952380952381
miR-141	KAT6B	23522	A_23_P388855	-0.17304347826087	-0.30952380952381	-0.80952380952381	0.0238095238095238	-0.80952380952381
miR-363	GLYR1	84656	A_32_P743407	-0.244347826086957	0.119047619047619	-0.80952380952381	0.761904761904762	-0.80952380952381
miR-182	NAGPA	51172	A_23_P38041	0.222608695652174	0.142857142857143	0.428571428571429	-0.80952380952381	-0.80952380952381
miR-128	NAP1L5	266812	A_23_P144369	-0.0826086956521739	-0.238095238095238	-0.80952380952381	0.452380952380952	-0.80952380952381
miR-377	NCAM1	4684	A_33_P3363804	0.000869565217391304	0.0952380952380952	0.333333333333333	-0.80952380952381	-0.80952380952381
miR-494	NCF2	4688	A_23_P138194	-0.619130434782609	-0.80952380952381	-0.0952380952380952	0.0952380952380952	-0.80952380952381
miR-139-5p	NDRG4	65009	A_23_P140748	-0.344347826086957	-0.80952380952381	0.785714285714286	-0.119047619047619	-0.80952380952381
miR-224	NDUFA8	4702	A_23_P43566	-0.0217391304347826	-0.785714285714286	0.333333333333333	-0.80952380952381	-0.80952380952381
miR-30d	NECAP1	25977	A_32_P144920	-0.372173913043478	-0.19047619047619	-0.119047619047619	-0.80952380952381	-0.80952380952381
miR-1	NEDD9	4739	A_33_P3368358	-0.083061537079885	-0.214285714285714	-0.80952380952381	0.0476190476190476	-0.80952380952381
miR-363	NEFH	4744	A_33_P3408152	-0.0330434782608696	0.452380952380952	-0.80952380952381	-0.30952380952381	-0.80952380952381
miR-24	NEK4	6787	A_24_P80338	-0.640869565217391	-0.80952380952381	-0.142857142857143	-0.452380952380952	-0.80952380952381
miR-92a	NF1	4763	A_24_P1919	-0.172173913043478	-0.0952380952380952	-0.80952380952381	-0.285714285714286	-0.80952380952381
miR-30b	NF1	4763	A_24_P917026	-0.0660869565217391	-0.80952380952381	0.404761904761905	0	-0.80952380952381
miR-223	NFIB	4781	A_23_P216448	0.432173913043478	0.119047619047619	-0.571428571428571	-0.80952380952381	-0.80952380952381
miR-365	NFIB	4781	A_33_P3320077	-0.38695652173913	-0.80952380952381	-0.261904761904762	-0.30952380952381	-0.80952380952381
miR-134	NHS	4810	A_32_P126375	-0.22695652173913	-0.333333333333333	-0.80952380952381	-0.19047619047619	-0.80952380952381
miR-374a	NOG	9241	A_33_P3391796	-0.497391304347826	-0.452380952380952	-0.404761904761905	-0.80952380952381	-0.80952380952381
miR-338-3p	NONO	4841	A_24_P151727	-0.165217391304348	0.119047619047619	0.476190476190476	-0.80952380952381	-0.80952380952381
miR-155	NOVA1	4857	A_33_P3347697	-0.152173913043478	0.619047619047619	0	-0.80952380952381	-0.80952380952381
miR-143	NPR3	4883	A_23_P253536	0.588695652173913	0.571428571428571	0.904761904761905	-0.80952380952381	-0.80952380952381
miR-152	NPTX2	4885	A_23_P82651	-0.272173913043478	0.0952380952380952	-0.80952380952381	-0.261904761904762	-0.80952380952381
miR-27b	NR1D2	9975	A_24_P943472	0.346086956521739	-0.80952380952381	0.166666666666667	0.5	-0.80952380952381
miR-204	NR3C1	2908	A_33_P3767927	0.610434782608696	-0.80952380952381	0.261904761904762	-0.166666666666667	-0.80952380952381
miR-92a	NSF	4905	A_23_P15714	-0.00782608695652174	-0.761904761904762	0.380952380952381	-0.80952380952381	-0.80952380952381
miR-30d	NTNG1	22854	A_33_P3221408	0.276521739130435	-0.80952380952381	0.119047619047619	0.976190476190476	-0.80952380952381
miR-377	NTS	4922	A_23_P36882	-0.25304347826087	0	-0.80952380952381	-0.261904761904762	-0.80952380952381
miR-874	NUPL1	9818	A_33_P3365845	-0.245217391304348	0.166666666666667	-0.80952380952381	0.0476190476190476	-0.80952380952381
miR-377	OGDHL	55753	A_23_P161297	-0.346086956521739	-0.642857142857143	-0.80952380952381	0.0714285714285714	-0.80952380952381
miR-152	OTUD4	54726	A_23_P69637	0.252173913043478	0.69047619047619	-0.261904761904762	-0.80952380952381	-0.80952380952381
miR-143	OTUD4	54726	A_23_P69637	0.0921739130434783	0.0952380952380952	-0.119047619047619	-0.80952380952381	-0.80952380952381
miR-30c	OTUD4	54726	A_23_P69637	-0.488695652173913	-0.547619047619048	-0.214285714285714	-0.80952380952381	-0.80952380952381
miR-30c	OXR1	55074	A_33_P3447304	-0.408695652173913	-0.19047619047619	-0.166666666666667	-0.80952380952381	-0.80952380952381
miR-30a	RPRD1A	55197	A_24_P382253	0.530434782608696	-0.80952380952381	0.285714285714286	-0.142857142857143	-0.80952380952381
miR-30b	P4HA1	5033	A_33_P3214481	-0.0669565217391304	-0.142857142857143	0.595238095238095	-0.80952380952381	-0.80952380952381
miR-202	PAG1	55824	A_32_P61684	-0.450434782608696	-0.404761904761905	-0.80952380952381	0.80952380952381	-0.80952380952381
miR-212	PAM	5066	A_23_P213678	0.00434782608695652	0	-0.0476190476190476	-0.80952380952381	-0.80952380952381
miR-203	PAN3	255967	A_23_P385938	0.164347826086957	0.595238095238095	0.30952380952381	-0.80952380952381	-0.80952380952381
miR-128	PANK1	53354	A_33_P3227788	-0.211304347826087	0.333333333333333	-0.80952380952381	-0.0238095238095238	-0.80952380952381
miR-195	PAPPA	5069	A_33_P3599591	0.592173913043478	0.30952380952381	-0.0714285714285714	-0.80952380952381	-0.80952380952381
miR-490-3p	PAPPA	5069	A_33_P3599591	0.52695652173913	0.0952380952380952	-0.0476190476190476	-0.80952380952381	-0.80952380952381
miR-30e	PCDH10	57575	A_23_P158851	-0.654782608695652	-0.80952380952381	-0.404761904761905	-0.238095238095238	-0.80952380952381
miR-218	PCDHA4	56144	A_33_P3318002	-0.226086956521739	-0.80952380952381	0.333333333333333	0.238095238095238	-0.80952380952381
miR-30e	PCGF3	10336	A_33_P3404126	0.00782608695652174	-0.428571428571429	-0.238095238095238	-0.80952380952381	-0.80952380952381
miR-21	PCSK6	5046	A_23_P151907	-0.0208695652173913	-0.0238095238095238	-0.80952380952381	0.404761904761905	-0.80952380952381
miR-223	CDK17	5128	A_33_P3341224	0.267826086956522	0.142857142857143	-0.80952380952381	-0.0238095238095238	-0.80952380952381
miR-25	PCYT1B	9468	A_24_P941353	-0.448695652173913	-0.238095238095238	0.333333333333333	-0.80952380952381	-0.80952380952381
miR-27b	PDIA5	10954	A_33_P3254634	-0.159130434782609	-0.0952380952380952	-0.0476190476190476	-0.80952380952381	-0.80952380952381
miR-128	PDIA5	10954	A_33_P3254634	-0.0608695652173913	-0.0714285714285714	0.30952380952381	-0.80952380952381	-0.80952380952381
miR-30e	PER3	8863	A_24_P291231	-0.554782608695652	-0.80952380952381	-0.19047619047619	0.69047619047619	-0.80952380952381
miR-23b	PFKFB4	5210	A_24_P362904	-0.877391304347826	-0.738095238095238	-0.80952380952381	-0.785714285714286	-0.80952380952381
miR-29a	PGAP1	80055	A_23_P79247	-0.500869565217391	-0.476190476190476	-0.80952380952381	-0.404761904761905	-0.80952380952381
miR-182	PHF20L1	51105	A_33_P3278916	-0.16	-0.785714285714286	-0.80952380952381	-0.357142857142857	-0.80952380952381
miR-335	PHF20L1	51105	A_24_P403303	-0.220869565217391	-0.30952380952381	-0.80952380952381	-0.357142857142857	-0.80952380952381
miR-141	PHLPP2	23035	A_23_P418234	-0.749565217391304	-0.238095238095238	0	-0.80952380952381	-0.80952380952381
miR-30d	PHTF2	57157	A_24_P175176	-0.5	-0.80952380952381	-0.357142857142857	-0.380952380952381	-0.80952380952381
miR-29c	PI15	51050	A_33_P3254096	-0.601739130434783	-0.547619047619048	-0.80952380952381	-0.333333333333333	-0.80952380952381
miR-21	PIKFYVE	200576	A_33_P3348973	-0.204347826086957	-0.80952380952381	0.119047619047619	-0.30952380952381	-0.80952380952381
miR-200b	PKD1	5310	A_23_P77502	-0.737391304347826	-0.80952380952381	0.404761904761905	-0.214285714285714	-0.80952380952381
miR-202	PKN2	5586	A_24_P387869	-0.412173913043478	-0.19047619047619	-0.80952380952381	0	-0.80952380952381
miR-22	PLAGL2	5326	A_23_P6151	-0.12695652173913	-0.80952380952381	0.404761904761905	0.547619047619048	-0.80952380952381
miR-340	PLAT	5327	A_23_P82868	0.246086956521739	0.0714285714285714	0.261904761904762	-0.80952380952381	-0.80952380952381
miR-27b	PLCL2	23228	A_23_P80594	0.468695652173913	0.0476190476190476	0.333333333333333	-0.80952380952381	-0.80952380952381
miR-218	PLEK	5341	A_23_P209678	0.349565217391304	-0.166666666666667	-0.19047619047619	-0.80952380952381	-0.80952380952381
miR-16	PLEKHA5	54477	A_23_P218068	-0.252173913043478	0.142857142857143	0	-0.80952380952381	-0.80952380952381
miR-363	PLEKHA6	22874	A_23_P431268	-0.37304347826087	-0.238095238095238	0.642857142857143	-0.80952380952381	-0.80952380952381
miR-144	PLEKHG1	57480	A_24_P6517	-0.105217391304348	-0.80952380952381	0.476190476190476	-0.333333333333333	-0.80952380952381
miR-202	PLEKHO1	51177	A_33_P3373403	0.262608695652174	-0.30952380952381	0.547619047619048	-0.80952380952381	-0.80952380952381
miR-27a	POLR3G	10622	A_33_P3396527	-0.0330434782608696	0.19047619047619	0.333333333333333	-0.80952380952381	-0.80952380952381
miR-202	PPARGC1B	133522	A_23_P213959	0.0730434782608696	-0.333333333333333	0.642857142857143	-0.80952380952381	-0.80952380952381
miR-200b	PPM1B	5495	A_23_P209269	-0.685217391304348	0.380952380952381	-0.333333333333333	-0.80952380952381	-0.80952380952381
miR-200c	PPM1B	5495	A_23_P209269	-0.70695652173913	0.523809523809524	-0.476190476190476	-0.80952380952381	-0.80952380952381
miR-429	PPM1B	5495	A_33_P3407746	0.0808695652173913	-0.80952380952381	0.0952380952380952	-0.333333333333333	-0.80952380952381
miR-22	PPM1L	151742	A_23_P147563	0.187826086956522	-0.80952380952381	0.30952380952381	-0.238095238095238	-0.80952380952381
miR-125a-3p	PPP1CB	5500	A_24_P396720	-0.199130434782609	-0.5	-0.69047619047619	-0.80952380952381	-0.80952380952381
miR-193b	PPP1R16B	26051	A_23_P352535	-0.0269565217391304	0.0476190476190476	0	-0.80952380952381	-0.80952380952381
miR-30a	PPP3CB	5532	A_24_P98524	0.748695652173913	-0.80952380952381	0.761904761904762	-0.0714285714285714	-0.80952380952381
miR-30d	PRDM1	639	A_33_P3342081	-0.254782608695652	-0.80952380952381	0.285714285714286	-0.357142857142857	-0.80952380952381
miR-33a	PRICKLE2	166336	A_24_P152188	-0.730434782608696	-0.80952380952381	-0.30952380952381	0.238095238095238	-0.80952380952381
miR-33a	PRKAA1	5562	A_33_P3257187	-0.42	-0.428571428571429	-0.80952380952381	0.571428571428571	-0.80952380952381
miR-429	PRKACB	5567	A_33_P3772996	-0.477391304347826	0.238095238095238	0.19047619047619	-0.80952380952381	-0.80952380952381
miR-16	PRPF38A	84950	A_24_P97001	0.0469565217391304	0.142857142857143	0.642857142857143	-0.80952380952381	-0.80952380952381
miR-365	PRPF40A	55660	A_33_P3256695	-0.628695652173913	-0.80952380952381	-0.214285714285714	-0.238095238095238	-0.80952380952381
miR-374a	PRRG1	5638	A_24_P31929	-0.294782608695652	-0.0714285714285714	-0.238095238095238	-0.80952380952381	-0.80952380952381
miR-374b	PRRG1	5638	A_24_P31929	0.26	-0.404761904761905	-0.142857142857143	-0.80952380952381	-0.80952380952381
miR-27b	PRRG1	5638	A_24_P31929	0.420869565217391	-0.214285714285714	0.142857142857143	-0.80952380952381	-0.80952380952381
miR-30c	PRRG1	5638	A_24_P31929	0.128695652173913	0.142857142857143	-0.333333333333333	-0.80952380952381	-0.80952380952381
miR-27b	PSMA1	5682	A_33_P3288384	-0.410434782608696	0.380952380952381	0.19047619047619	-0.80952380952381	-0.80952380952381
miR-374a	PSMF1	9491	A_23_P79911	-0.0469565217391304	-0.80952380952381	0.452380952380952	0.666666666666667	-0.80952380952381
[truncated: 24,163 more rows]
