# Supplementary material for: A New Algorithm for Integrated Analysis of miRNA-mRNA Interactions Based on Individual Classification Reveals Insights into Bladder Cancer
Source: PLoS One. 2013 May 24;8(5):e64543. doi: 10.1371/journal.pone.0064543 (PMC3663800; doi:10.1371/journal.pone.0064543)
Supplement: Table S4 — Spearman correlation coefficients of allinteractions for non-invasive and invasive bladder cancer tissue samples. Only, interactions were selected that exhibit a negative correlation, i.e. ρ≤−0.4, between the normalized miRNA and mRNA expression values for at least one experimental group. (CSV) [file pone.0064543.s009.csv]

miRNA	gene_symbol	geneID	probeName	spearman_all	spearman_invasive	spearman_non_invasive	best_spearman
miR-107	EIF2C3	192669	A_33_P3244882	-0.835714285714286	-0.571428571428571	-1	-1
miR-202	BTG2	7832	A_23_P62901	-0.882142857142857	-0.523809523809524	-1	-1
miR-132	CBFA2T2	9139	A_33_P3265950	-0.35	-0.119047619047619	-1	-1
miR-374b	CREB3L2	64764	A_33_P3320888	-0.717857142857143	-0.642857142857143	-1	-1
miR-22	GHRHR	2692	A_33_P3232655	0	0.619047619047619	-1	-1
miR-200b	GPR146	115330	A_23_P20035	-0.0428571428571429	0.357142857142857	-1	-1
miR-107	HNRNPA2B1	3181	A_33_P3337318	-0.446428571428571	0.19047619047619	-1	-1
miR-34a	MARCH8	220972	A_23_P338495	-0.492857142857143	-0.261904761904762	-1	-1
miR-374b	MECP2	4204	A_33_P3317211	-0.735714285714286	-0.761904761904762	-1	-1
miR-374a	NTF3	4908	A_23_P360797	-0.646428571428571	-0.452380952380952	-1	-1
miR-374a	PCDHAC1	56135	A_24_P191931	-0.396428571428571	0.0714285714285714	-1	-1
miR-29c	PLP1	5354	A_33_P3334630	0.367857142857143	-0.0476190476190476	-1	-1
miR-429	RGL1	23179	A_33_P3240532	-0.425	-0.0714285714285714	-1	-1
miR-29c	SLC30A3	7781	A_23_P302568	0.121428571428571	0.261904761904762	-1	-1
miR-30d	SNAI1	6615	A_23_P131846	-0.425	0.428571428571429	-1	-1
miR-144	USP47	55031	A_33_P3308706	-0.217857142857143	0.214285714285714	-1	-1
miR-107	VAMP1	6843	A_23_P105545	-0.346428571428571	-0.0238095238095238	-1	-1
miR-374a	ZEB2	9839	A_33_P3243832	-0.607142857142857	-0.285714285714286	-1	-1
miR-181c	NLK	51701	A_33_P3327108	0.271428571428571	-0.976190476190476	0.714285714285714	-0.976190476190476
miR-107	C18orf34	374864	A_33_P3350169	-0.371428571428571	-0.976190476190476	0.107142857142857	-0.976190476190476
miR-27b	CDC27	996	A_23_P66777	-0.65	-0.976190476190476	-0.392857142857143	-0.976190476190476
miR-23a	DOCK7	85440	A_24_P203622	-0.327077878594663	-0.976190476190476	-0.178571428571429	-0.976190476190476
miR-223	FOXO1	2308	A_24_P22079	-0.164285714285714	-0.976190476190476	0.607142857142857	-0.976190476190476
miR-1	GAS2L1	10634	A_33_P3418597	-0.35	-0.976190476190476	0.321428571428571	-0.976190476190476
miR-27b	JHDM1D	80853	A_33_P3252068	-0.532142857142857	-0.976190476190476	-0.214285714285714	-0.976190476190476
miR-205	JPH4	84502	A_33_P3325665	-0.353571428571429	-0.976190476190476	-0.285714285714286	-0.976190476190476
miR-30d	NCAM1	4684	A_33_P3363799	-0.475	-0.976190476190476	-0.142857142857143	-0.976190476190476
miR-30d	NEFM	4741	A_33_P3249534	-0.1	-0.976190476190476	0.25	-0.976190476190476
miR-18a	NR3C1	2908	A_33_P3216297	-0.267857142857143	-0.976190476190476	0	-0.976190476190476
miR-149	ACER3	55331	A_23_P203665	-0.392857142857143	-0.976190476190476	-0.178571428571429	-0.976190476190476
miR-186	SEPT7	989	A_24_P291973	-0.464285714285714	-0.976190476190476	-0.0357142857142857	-0.976190476190476
miR-34b*	VEGFA	7422	A_24_P12401	-0.610714285714286	-0.166666666666667	-0.964285714285714	-0.964285714285714
miR-222	ESR1	2099	A_24_P383478	-0.146428571428571	0.142857142857143	-0.964285714285714	-0.964285714285714
miR-296-5p	CCND1	595	A_23_P202837	-0.317857142857143	0.19047619047619	-0.964285714285714	-0.964285714285714
miR-29c	ADAMTS7	11173	A_33_P3210762	-0.0392857142857143	0.0952380952380952	-0.964285714285714	-0.964285714285714
miR-195	AMOTL1	154810	A_24_P401768	-0.132142857142857	0.357142857142857	-0.964285714285714	-0.964285714285714
miR-103	ARHGAP17	55114	A_33_P3416206	-0.321428571428571	0.0952380952380952	-0.964285714285714	-0.964285714285714
miR-590-5p	ARHGAP24	83478	A_33_P3236030	-0.828571428571429	-0.619047619047619	-0.964285714285714	-0.964285714285714
miR-374a	ARID5B	84159	A_33_P3324980	-0.217857142857143	-0.0952380952380952	-0.964285714285714	-0.964285714285714
miR-30d	ARID5B	84159	A_33_P3324980	0.025	0.19047619047619	-0.964285714285714	-0.964285714285714
miR-107	ATL2	64225	A_33_P3394040	-0.153571428571429	0.380952380952381	-0.964285714285714	-0.964285714285714
miR-144	ARSJ	79642	A_33_P3296582	-0.332142857142857	0.238095238095238	-0.964285714285714	-0.964285714285714
miR-103	ASH1L	55870	A_33_P3402725	-0.525	-0.19047619047619	-0.964285714285714	-0.964285714285714
miR-218	NACC1	112939	A_24_P915007	-0.692857142857143	-0.619047619047619	-0.964285714285714	-0.964285714285714
miR-374b	BTBD7	55727	A_24_P210513	-0.560714285714286	-0.142857142857143	-0.964285714285714	-0.964285714285714
miR-202	C7orf58	79974	A_24_P943781	-0.657142857142857	-0.380952380952381	-0.964285714285714	-0.964285714285714
miR-340	CASZ1	54897	A_23_P201295	-0.460714285714286	0.238095238095238	-0.964285714285714	-0.964285714285714
miR-103	CC2D1B	200014	A_33_P3247180	-0.621428571428571	-0.285714285714286	-0.964285714285714	-0.964285714285714
miR-374b	BEND4	389206	A_24_P914625	-0.525	0.261904761904762	-0.964285714285714	-0.964285714285714
miR-32	CCNJL	79616	A_23_P7684	0.0928571428571429	0.928571428571429	-0.964285714285714	-0.964285714285714
miR-371-5p	CDC42SE2	56990	A_24_P409042	-0.410714285714286	-0.357142857142857	-0.964285714285714	-0.964285714285714
miR-26b	CELSR1	9620	A_33_P3328659	0.335714285714286	0.30952380952381	-0.964285714285714	-0.964285714285714
miR-26a	CEP350	9857	A_33_P3244872	0.0678571428571429	0.357142857142857	-0.964285714285714	-0.964285714285714
miR-203	CITED2	10370	A_33_P3213374	-0.628571428571429	-0.238095238095238	-0.964285714285714	-0.964285714285714
miR-335	CLGN	1047	A_23_P18684	-0.364285714285714	-0.404761904761905	-0.964285714285714	-0.964285714285714
miR-26b	COL19A1	1310	A_33_P3304162	0.514285714285714	0.523809523809524	-0.964285714285714	-0.964285714285714
miR-374b	CSMD2	114784	A_33_P3246927	-0.560714285714286	0.0238095238095238	-0.964285714285714	-0.964285714285714
miR-374b	CSNK1G1	53944	A_33_P3279581	-0.692857142857143	-0.428571428571429	-0.964285714285714	-0.964285714285714
miR-101	CXorf1	9142	A_33_P3247117	-0.0714285714285714	0.261904761904762	-0.964285714285714	-0.964285714285714
miR-340	DCX	1641	A_33_P3345717	-0.589285714285714	-0.0238095238095238	-0.964285714285714	-0.964285714285714
miR-202	DYRK2	8445	A_24_P56270	-0.15	0.428571428571429	-0.964285714285714	-0.964285714285714
miR-26b	ERLIN1	10613	A_23_P52219	0.0642857142857143	0.428571428571429	-0.964285714285714	-0.964285714285714
miR-202	FARP1	10160	A_23_P204998	-0.357142857142857	0.166666666666667	-0.964285714285714	-0.964285714285714
miR-320a	FIGN	55137	A_32_P397824	-0.417857142857143	0	-0.964285714285714	-0.964285714285714
miR-202	GPATCH3	63906	A_23_P149419	-0.635714285714286	-0.357142857142857	-0.964285714285714	-0.964285714285714
miR-30c	GPR124	25960	A_23_P43276	-0.357142857142857	0.142857142857143	-0.964285714285714	-0.964285714285714
miR-29a	HAS3	3038	A_33_P3402454	-0.0678571428571429	-0.30952380952381	-0.964285714285714	-0.964285714285714
miR-218	HNRNPA1	3178	A_24_P517901	-0.789285714285714	-0.80952380952381	-0.964285714285714	-0.964285714285714
miR-103	HNRNPA2B1	3181	A_33_P3337318	-0.371428571428571	0.119047619047619	-0.964285714285714	-0.964285714285714
miR-29a	HPCAL4	51440	A_24_P139665	-0.332142857142857	0	-0.964285714285714	-0.964285714285714
miR-18a	KCNJ2	3759	A_23_P329261	-0.325	-0.547619047619048	-0.964285714285714	-0.964285714285714
miR-18b	KCNJ2	3759	A_23_P329261	-0.392857142857143	-0.476190476190476	-0.964285714285714	-0.964285714285714
miR-371-5p	KIAA0232	9778	A_23_P327069	-0.635714285714286	-0.357142857142857	-0.964285714285714	-0.964285714285714
miR-103	KLF4	9314	A_23_P32233	-0.5	-0.30952380952381	-0.964285714285714	-0.964285714285714
miR-361-5p	LARP4B	23185	A_33_P3382730	-0.271428571428571	-0.0238095238095238	-0.964285714285714	-0.964285714285714
miR-30d	LRRC17	10234	A_33_P3329522	-0.357142857142857	-0.285714285714286	-0.964285714285714	-0.964285714285714
miR-22	MAT2A	4144	A_23_P401568	-0.417857142857143	-0.476190476190476	-0.964285714285714	-0.964285714285714
miR-21	MICALL1	85377	A_23_P68922	-0.246428571428571	0.19047619047619	-0.964285714285714	-0.964285714285714
miR-29c	MLXIP	22877	A_24_P415624	0.375	0.452380952380952	-0.964285714285714	-0.964285714285714
miR-22	KAT6B	23522	A_33_P3287731	0.342857142857143	0.214285714285714	-0.964285714285714	-0.964285714285714
miR-29a	NRSN1	140767	A_33_P3252228	-0.203571428571429	-0.0476190476190476	-0.964285714285714	-0.964285714285714
miR-342-3p	PAK1	5058	A_33_P3288609	-0.842857142857143	-0.761904761904762	-0.964285714285714	-0.964285714285714
miR-374b	PAQR3	152559	A_33_P3292235	-0.710714285714286	-0.547619047619048	-0.964285714285714	-0.964285714285714
miR-26b	PCDH9	5101	A_33_P3349661	0.196428571428571	0.619047619047619	-0.964285714285714	-0.964285714285714
miR-21	PI15	51050	A_33_P3254096	-0.210714285714286	-0.714285714285714	-0.964285714285714	-0.964285714285714
miR-429	PIN1	5300	A_23_P67162	-0.05	0.642857142857143	-0.964285714285714	-0.964285714285714
miR-34a	ProSAPiP1	9762	A_23_P380298	-0.282142857142857	0.0714285714285714	-0.964285714285714	-0.964285714285714
miR-200a	PSMF1	9491	A_33_P3229722	-0.157142857142857	0.880952380952381	-0.964285714285714	-0.964285714285714
miR-340	PTGER3	5733	A_33_P3265744	-0.732142857142857	-0.761904761904762	-0.964285714285714	-0.964285714285714
miR-196a	RAB11FIP1	80223	A_33_P3232798	-0.871428571428571	-0.785714285714286	-0.964285714285714	-0.964285714285714
miR-196a	RAD23B	5887	A_33_P3312039	-0.542857142857143	-0.666666666666667	-0.964285714285714	-0.964285714285714
miR-22	RBM15	64783	A_23_P34877	-0.267857142857143	-0.261904761904762	-0.964285714285714	-0.964285714285714
miR-30d	SCN8A	6334	A_24_P231026	-0.5	0.0476190476190476	-0.964285714285714	-0.964285714285714
miR-132	SHANK2	22941	A_23_P424727	-0.5	0.19047619047619	-0.964285714285714	-0.964285714285714
miR-340	SHANK2	22941	A_23_P424727	-0.571428571428571	-0.142857142857143	-0.964285714285714	-0.964285714285714
miR-29c	SLC22A7	10864	A_23_P93213	0.0392857142857143	0.214285714285714	-0.964285714285714	-0.964285714285714
miR-340	SLC2A1	6513	A_33_P3344801	-0.35	0.5	-0.964285714285714	-0.964285714285714
miR-132	SLC2A1	6513	A_33_P3344801	-0.8	-0.476190476190476	-0.964285714285714	-0.964285714285714
miR-29b	SLC39A9	55334	A_23_P380326	0.0285714285714286	0.142857142857143	-0.964285714285714	-0.964285714285714
miR-103	SLITRK1	114798	A_32_P136351	-0.339285714285714	0.238095238095238	-0.964285714285714	-0.964285714285714
miR-26b	SRP19	6728	A_23_P93009	0.253571428571429	-0.166666666666667	-0.964285714285714	-0.964285714285714
miR-200a	ST3GAL3	6487	A_33_P3405966	-0.171428571428571	0.571428571428571	-0.964285714285714	-0.964285714285714
miR-29a	TBC1D7	51256	A_33_P3311907	-0.025	0.238095238095238	-0.964285714285714	-0.964285714285714
miR-340	TBC1D9	23158	A_33_P3327539	-0.310714285714286	0.142857142857143	-0.964285714285714	-0.964285714285714
miR-340	TERF1	7013	A_33_P3291976	-0.232142857142857	0.452380952380952	-0.964285714285714	-0.964285714285714
miR-101	TGIF2	60436	A_23_P79794	-0.375	0.30952380952381	-0.964285714285714	-0.964285714285714
miR-33a	TRIM6	117854	A_24_P381199	-0.721428571428571	-0.642857142857143	-0.964285714285714	-0.964285714285714
miR-125a-3p	TRIO	7204	A_33_P3415500	0.407142857142857	0.833333333333333	-0.964285714285714	-0.964285714285714
miR-144	TTN	7273	A_23_P85269	-0.214285714285714	0.30952380952381	-0.964285714285714	-0.964285714285714
miR-101	TTN	7273	A_33_P3329428	-0.246428571428571	0.238095238095238	-0.964285714285714	-0.964285714285714
miR-29c	SUN1	23353	A_33_P3369663	-0.232142857142857	0.5	-0.964285714285714	-0.964285714285714
miR-103	UPF2	26019	A_33_P3218768	-0.846428571428571	-0.595238095238095	-0.964285714285714	-0.964285714285714
miR-103	VAMP1	6843	A_23_P105545	-0.357142857142857	-0.0952380952380952	-0.964285714285714	-0.964285714285714
miR-202	YIPF1	54432	A_23_P200239	-0.65	-0.357142857142857	-0.964285714285714	-0.964285714285714
miR-30d	ADRA2A	150	A_23_P138706	-0.728571428571429	-0.952380952380952	-0.285714285714286	-0.952380952380952
miR-30b	BRD1	23774	A_23_P166536	-0.367857142857143	-0.952380952380952	0.321428571428571	-0.952380952380952
miR-424	CDCA4	55038	A_24_P133488	-0.478571428571429	-0.952380952380952	0	-0.952380952380952
miR-23a	CDKN2AIPNL	91368	A_33_P3355090	-0.878571428571429	-0.952380952380952	-0.607142857142857	-0.952380952380952
miR-128	CORO1C	23603	A_24_P81947	-0.460714285714286	-0.952380952380952	-0.428571428571429	-0.952380952380952
miR-30b	DIP2B	57609	A_23_P401380	-0.521428571428571	-0.952380952380952	0.357142857142857	-0.952380952380952
miR-486-5p	ELAVL2	1993	A_23_P94571	-0.553571428571429	-0.952380952380952	-0.571428571428571	-0.952380952380952
miR-128	GNS	2799	A_33_P3261167	-0.353571428571429	-0.952380952380952	-0.0357142857142857	-0.952380952380952
miR-33a	GRIA3	2892	A_24_P143127	-0.535714285714286	-0.952380952380952	0.0714285714285714	-0.952380952380952
miR-218	GRIA4	2893	A_33_P3217153	-0.435714285714286	-0.952380952380952	0.0714285714285714	-0.952380952380952
miR-128	HDAC5	10014	A_24_P125283	-0.478571428571429	-0.952380952380952	0.0714285714285714	-0.952380952380952
miR-22	INPP5B	3633	A_23_P85640	-0.178571428571429	-0.952380952380952	0.678571428571429	-0.952380952380952
miR-25	KCNJ3	3760	A_23_P153986	-0.607142857142857	-0.952380952380952	-0.642857142857143	-0.952380952380952
miR-29b	KIAA2022	340533	A_32_P169505	-0.110714285714286	-0.952380952380952	-0.0357142857142857	-0.952380952380952
miR-27b	LPHN2	23266	A_23_P74042	-0.432142857142857	-0.952380952380952	-0.142857142857143	-0.952380952380952
miR-30e	ME1	4199	A_23_P8196	-0.453571428571429	-0.952380952380952	0.25	-0.952380952380952
miR-182	MPP1	4354	A_33_P3247858	-0.757142857142857	-0.952380952380952	-0.464285714285714	-0.952380952380952
miR-1	NCBP1	4686	A_33_P3261197	-0.546428571428571	-0.952380952380952	-0.464285714285714	-0.952380952380952
miR-1	NCK2	8440	A_33_P3268567	-0.267857142857143	-0.952380952380952	0.428571428571429	-0.952380952380952
miR-18a	NR3C1	2908	A_33_P3767927	-0.514285714285714	-0.952380952380952	-0.0357142857142857	-0.952380952380952
miR-18b	NR3C1	2908	A_33_P3767927	-0.578571428571429	-0.952380952380952	-0.0357142857142857	-0.952380952380952
miR-30a	PGGT1B	5229	A_23_P256632	0.214285714285714	-0.952380952380952	0.75	-0.952380952380952
miR-200c	RAP2C	57826	A_23_P147826	-0.625	-0.952380952380952	-0.392857142857143	-0.952380952380952
miR-186	RBFOX2	23543	A_23_P103099	-0.403571428571429	-0.952380952380952	-0.214285714285714	-0.952380952380952
miR-218	RTN3	10313	A_23_P76684	-0.532142857142857	-0.952380952380952	-0.285714285714286	-0.952380952380952
miR-30b	SLC35B4	84912	A_33_P3250953	-0.45	-0.952380952380952	0.285714285714286	-0.952380952380952
miR-195	SUPT16H	11198	A_23_P151634	-0.282142857142857	-0.952380952380952	0.5	-0.952380952380952
miR-30e	TRPS1	7227	A_33_P3361746	-0.478571428571429	-0.952380952380952	-0.285714285714286	-0.952380952380952
miR-30c	YAF2	10138	A_33_P3390456	-0.157142857142857	-0.952380952380952	-0.25	-0.952380952380952
miR-27b	ZBTB44	29068	A_23_P202945	-0.510714285714286	-0.952380952380952	0.142857142857143	-0.952380952380952
miR-30d	ZCCHC14	23174	A_23_P100420	-0.282142857142857	-0.952380952380952	0.464285714285714	-0.952380952380952
miR-30c	ZMYND8	23613	A_23_P369666	-0.121428571428571	-0.952380952380952	0.428571428571429	-0.952380952380952
miR-132	ARHGAP32	9743	A_24_P42436	-0.85	-0.547619047619048	-0.928571428571429	-0.928571428571429
miR-181b	ESR1	2099	A_24_P383478	-0.578571428571429	0.142857142857143	-0.928571428571429	-0.928571428571429
miR-19b	ESR1	2099	A_24_P383478	-0.328571428571429	0.0714285714285714	-0.928571428571429	-0.928571428571429
miR-29a	TET1	80312	A_33_P3295550	-0.603571428571429	-0.0476190476190476	-0.928571428571429	-0.928571428571429
miR-16	HYAL3	8372	A_33_P3273624	-0.439285714285714	-0.238095238095238	-0.928571428571429	-0.928571428571429
miR-340	ABCC5	10057	A_33_P3298057	-0.371428571428571	0.571428571428571	-0.928571428571429	-0.928571428571429
miR-144	AJAP1	55966	A_33_P3225948	-0.364285714285714	-0.0952380952380952	-0.928571428571429	-0.928571428571429
miR-27b	AKIRIN1	79647	A_33_P3294404	-0.392857142857143	-0.928571428571429	0.107142857142857	-0.928571428571429
miR-103	ANK1	286	A_33_P3376321	-0.417857142857143	0.142857142857143	-0.928571428571429	-0.928571428571429
miR-101	ANKRD11	29123	A_33_P3280044	-0.364285714285714	-0.547619047619048	-0.928571428571429	-0.928571428571429
miR-374a	ANTXR2	118429	A_24_P377144	-0.114285714285714	-0.928571428571429	0.357142857142857	-0.928571428571429
miR-27b	SYNRG	11276	A_23_P396626	-0.642857142857143	-0.476190476190476	-0.928571428571429	-0.928571428571429
miR-32	ARHGAP29	9411	A_24_P333571	-0.2	-0.928571428571429	0.571428571428571	-0.928571428571429
miR-107	ASH1L	55870	A_33_P3402725	-0.517857142857143	0.0476190476190476	-0.928571428571429	-0.928571428571429
miR-24	ATAD2B	54454	A_32_P191004	-0.482142857142857	-0.928571428571429	0.214285714285714	-0.928571428571429
miR-103	ATXN7L1	222255	A_33_P3331095	-0.382142857142857	0.0952380952380952	-0.928571428571429	-0.928571428571429
miR-25	BCL11B	64919	A_33_P3358392	-0.503571428571429	0.30952380952381	-0.928571428571429	-0.928571428571429
miR-92a	BCL11B	64919	A_33_P3358392	-0.228571428571429	0.333333333333333	-0.928571428571429	-0.928571428571429
miR-210	BDNF	627	A_23_P127891	-0.478571428571429	0.142857142857143	-0.928571428571429	-0.928571428571429
miR-374b	BTBD9	114781	A_33_P3356092	-0.439285714285714	-0.30952380952381	-0.928571428571429	-0.928571428571429
miR-340	IRF2BPL	64207	A_32_P466514	-0.392857142857143	0.166666666666667	-0.928571428571429	-0.928571428571429
miR-29c	C18orf62	284274	A_33_P3325685	-0.171428571428571	0	-0.928571428571429	-0.928571428571429
miR-200a	C21orf91	54149	A_24_P125839	-0.353571428571429	0.261904761904762	-0.928571428571429	-0.928571428571429
miR-128	DCAF17	80067	A_33_P3349546	-0.403571428571429	0.0238095238095238	-0.928571428571429	-0.928571428571429
miR-101	CBFA2T2	9139	A_33_P3265956	-0.182142857142857	-0.0952380952380952	-0.928571428571429	-0.928571428571429
miR-196a	CBFA2T3	863	A_23_P500741	-0.589285714285714	-0.238095238095238	-0.928571428571429	-0.928571428571429
miR-374b	CBX4	8535	A_23_P89621	-0.707142857142857	-0.619047619047619	-0.928571428571429	-0.928571428571429
miR-107	CC2D1B	200014	A_33_P3247180	-0.635714285714286	-0.119047619047619	-0.928571428571429	-0.928571428571429
miR-374a	CCDC89	220388	A_24_P192988	-0.507142857142857	-0.166666666666667	-0.928571428571429	-0.928571428571429
miR-30c	CD302	9936	A_23_P131435	-0.378571428571429	-0.19047619047619	-0.928571428571429	-0.928571428571429
miR-202	CDYL	9425	A_23_P134078	-0.55	-0.0714285714285714	-0.928571428571429	-0.928571428571429
miR-101	CEP350	9857	A_33_P3244863	0.121428571428571	0.619047619047619	-0.928571428571429	-0.928571428571429
miR-371-5p	CERK	64781	A_24_P62237	-0.628571428571429	-0.928571428571429	-0.464285714285714	-0.928571428571429
miR-103	CHD6	84181	A_33_P3401452	-0.521428571428571	-0.0238095238095238	-0.928571428571429	-0.928571428571429
miR-218	CLK3	1198	A_32_P20691	-0.714285714285714	-0.928571428571429	-0.678571428571429	-0.928571428571429
miR-874	CPEB4	80315	A_23_P251937	-0.471428571428571	-0.0952380952380952	-0.928571428571429	-0.928571428571429
miR-34a	CREB3L1	90993	A_23_P150407	0.0142857142857143	0.19047619047619	-0.928571428571429	-0.928571428571429
miR-374b	CSMD2	114784	A_33_P3246920	-0.678571428571429	-0.357142857142857	-0.928571428571429	-0.928571428571429
miR-374b	CSMD2	114784	A_33_P3246935	-0.757142857142857	-0.80952380952381	-0.928571428571429	-0.928571428571429
miR-107	CSNK1G2	1455	A_33_P3259017	-0.453571428571429	0.0476190476190476	-0.928571428571429	-0.928571428571429
miR-25	CXXC5	51523	A_23_P399001	-0.0285714285714286	-0.928571428571429	-0.107142857142857	-0.928571428571429
miR-92a	CXXC5	51523	A_23_P399001	-0.557142857142857	-0.928571428571429	-0.178571428571429	-0.928571428571429
miR-340	CYP26B1	56603	A_23_P210109	-0.4	-0.452380952380952	-0.928571428571429	-0.928571428571429
miR-132	DCLK1	9201	A_32_P108889	-0.739285714285714	-0.380952380952381	-0.928571428571429	-0.928571428571429
miR-16	DEF8	54849	A_23_P88893	-0.396428571428571	0.214285714285714	-0.928571428571429	-0.928571428571429
miR-16	DHDDS	79947	A_23_P201764	-0.303571428571429	0.214285714285714	-0.928571428571429	-0.928571428571429
miR-32	DUSP5	1847	A_23_P150018	-0.285714285714286	-0.142857142857143	-0.928571428571429	-0.928571428571429
miR-30b	ERLIN1	10613	A_23_P52219	-0.0714285714285714	-0.0714285714285714	-0.928571428571429	-0.928571428571429
miR-22	EXD1	161829	A_23_P376036	-0.00714285714285714	0.261904761904762	-0.928571428571429	-0.928571428571429
miR-30d	EYA2	2139	A_23_P319859	-0.703571428571429	-0.166666666666667	-0.928571428571429	-0.928571428571429
miR-196b	FAM110B	90362	A_33_P3330443	-0.757142857142857	-0.380952380952381	-0.928571428571429	-0.928571428571429
miR-186	FAM126A	84668	A_33_P3300297	-0.371428571428571	-0.928571428571429	-0.392857142857143	-0.928571428571429
miR-30d	FAM40A	85369	A_33_P3270519	0.103571428571429	0.595238095238095	-0.928571428571429	-0.928571428571429
miR-144	FAT3	120114	A_24_P16833	-0.0107142857142857	0.785714285714286	-0.928571428571429	-0.928571428571429
miR-320a	FIGN	55137	A_32_P34003	-0.421428571428571	0.261904761904762	-0.928571428571429	-0.928571428571429
miR-222	FIGNL2	401720	A_33_P3319581	-0.107142857142857	0.261904761904762	-0.928571428571429	-0.928571428571429
miR-363	FOXN2	3344	A_32_P140898	-0.317857142857143	0.571428571428571	-0.928571428571429	-0.928571428571429
miR-374b	FRMD4A	55691	A_33_P3386558	-0.6	-0.380952380952381	-0.928571428571429	-0.928571428571429
miR-218	FRMPD4	9758	A_24_P940275	-0.2	0	-0.928571428571429	-0.928571428571429
miR-125a-3p	FXR1	8087	A_23_P132784	0.075	0.0238095238095238	-0.928571428571429	-0.928571428571429
miR-30d	GAN	8139	A_23_P88873	-0.432142857142857	-0.285714285714286	-0.928571428571429	-0.928571428571429
miR-144	GAPVD1	26130	A_33_P3265159	-0.385714285714286	0.119047619047619	-0.928571428571429	-0.928571428571429
miR-27a	GATA2	2624	A_33_P3550894	0.475	0.0714285714285714	-0.928571428571429	-0.928571428571429
miR-22	GHRHR	2692	A_23_P8497	0.0107142857142857	0.285714285714286	-0.928571428571429	-0.928571428571429
miR-30d	GLI2	2736	A_33_P3358462	-0.471428571428571	-0.428571428571429	-0.928571428571429	-0.928571428571429
miR-378	GLS	2744	A_33_P3267356	-0.385714285714286	-0.0952380952380952	-0.928571428571429	-0.928571428571429
miR-30d	GPR124	25960	A_23_P43276	-0.710714285714286	-0.404761904761905	-0.928571428571429	-0.928571428571429
miR-128	GREM1	26585	A_33_P3319870	-0.164285714285714	-0.928571428571429	0.642857142857143	-0.928571428571429
miR-103	GREM2	64388	A_24_P40626	-0.703571428571429	-0.452380952380952	-0.928571428571429	-0.928571428571429
miR-183	GREM2	64388	A_24_P40626	-0.5	-0.928571428571429	-0.5	-0.928571428571429
miR-363	HNRNPU	3192	A_23_P160862	-0.335714285714286	0.238095238095238	-0.928571428571429	-0.928571428571429
miR-424	HOXC11	3227	A_23_P47941	-0.157142857142857	0.714285714285714	-0.928571428571429	-0.928571428571429
miR-103	HTR4	3360	A_23_P133637	-0.464285714285714	-0.0714285714285714	-0.928571428571429	-0.928571428571429
miR-27a	ICOS	29851	A_23_P371215	0.132142857142857	0.404761904761905	-0.928571428571429	-0.928571428571429
miR-29a	IFFO1	25900	A_33_P3319860	-0.132142857142857	0.404761904761905	-0.928571428571429	-0.928571428571429
miR-202	INPP5A	3632	A_33_P3374190	-0.203571428571429	-0.928571428571429	0.214285714285714	-0.928571428571429
miR-374a	ISL1	3670	A_23_P81529	-0.267857142857143	0.19047619047619	-0.928571428571429	-0.928571428571429
miR-200a	KATNAL1	84056	A_32_P75284	-0.328571428571429	-0.928571428571429	0.607142857142857	-0.928571428571429
miR-203	KCNJ15	3772	A_33_P3267532	-0.603571428571429	-0.285714285714286	-0.928571428571429	-0.928571428571429
miR-27b	KCNMA1	3778	A_32_P192692	-0.442857142857143	-0.928571428571429	0.0357142857142857	-0.928571428571429
miR-132	KIF21B	23046	A_33_P3221665	-0.585714285714286	-0.19047619047619	-0.928571428571429	-0.928571428571429
miR-107	KLF4	9314	A_23_P32233	-0.421428571428571	0.0238095238095238	-0.928571428571429	-0.928571428571429
miR-26a	KLF4	9314	A_23_P32233	-0.246428571428571	0.238095238095238	-0.928571428571429	-0.928571428571429
miR-29a	KLF4	9314	A_23_P32233	-0.103571428571429	0.428571428571429	-0.928571428571429	-0.928571428571429
miR-371-5p	KREMEN1	83999	A_23_P68851	-0.371428571428571	-0.0476190476190476	-0.928571428571429	-0.928571428571429
miR-16	KY	339855	A_23_P399897	-0.55	0.0238095238095238	-0.928571428571429	-0.928571428571429
miR-196a	C11orf84	144097	A_23_P313223	-0.507142857142857	-0.571428571428571	-0.928571428571429	-0.928571428571429
miR-30d	MAGI2	9863	A_33_P3311992	-0.289285714285714	-0.166666666666667	-0.928571428571429	-0.928571428571429
miR-182	MAP9	79884	A_33_P3275381	-0.753571428571429	-0.928571428571429	-0.571428571428571	-0.928571428571429
miR-26a	MAT2A	4144	A_23_P401568	-0.207142857142857	0.452380952380952	-0.928571428571429	-0.928571428571429
miR-29a	MAZ	4150	A_33_P3266410	-0.421428571428571	-0.142857142857143	-0.928571428571429	-0.928571428571429
miR-144	MCF2L	23263	A_33_P3282023	-0.364285714285714	0.119047619047619	-0.928571428571429	-0.928571428571429
miR-92a	MIER3	166968	A_33_P3375528	-0.45	-0.380952380952381	-0.928571428571429	-0.928571428571429
miR-30d	MLL	4297	A_33_P3390576	0.221428571428571	0.571428571428571	-0.928571428571429	-0.928571428571429
miR-22	MLLT4	4301	A_23_P256603	-0.178571428571429	-0.119047619047619	-0.928571428571429	-0.928571428571429
miR-202	MOB4	25843	A_24_P225719	-0.478571428571429	0.19047619047619	-0.928571428571429	-0.928571428571429
miR-202	MTPN	136319	A_24_P55465	-0.692857142857143	-0.714285714285714	-0.928571428571429	-0.928571428571429
miR-136	MYO3B	140469	A_24_P182696	-0.346428571428571	-0.0476190476190476	-0.928571428571429	-0.928571428571429
miR-26b	NAGPA	51172	A_23_P38041	0.457142857142857	0.595238095238095	-0.928571428571429	-0.928571428571429
miR-132	NCALD	83988	A_33_P3384695	-0.471428571428571	0	-0.928571428571429	-0.928571428571429
miR-29c	NEGR1	257194	A_33_P3341970	0.478571428571429	0.404761904761905	-0.928571428571429	-0.928571428571429
miR-134	NIPA1	123606	A_33_P3250840	-0.303571428571429	-0.19047619047619	-0.928571428571429	-0.928571428571429
miR-363	NR4A3	8013	A_23_P306867	-0.15	0.261904761904762	-0.928571428571429	-0.928571428571429
miR-30d	NRBF2	29982	A_33_P3415895	-0.192857142857143	0.5	-0.928571428571429	-0.928571428571429
miR-30d	NTNG1	22854	A_33_P3366221	-0.364285714285714	-0.523809523809524	-0.928571428571429	-0.928571428571429
miR-363	NUP43	348995	A_33_P3273063	-0.0607142857142857	0.547619047619048	-0.928571428571429	-0.928571428571429
miR-203	ORC4	5000	A_23_P131149	-0.214285714285714	0.619047619047619	-0.928571428571429	-0.928571428571429
miR-34a	ORMDL3	94103	A_23_P129829	-0.110714285714286	0.30952380952381	-0.928571428571429	-0.928571428571429
miR-25	PCDH11Y	83259	A_33_P3346444	-0.642857142857143	-0.404761904761905	-0.928571428571429	-0.928571428571429
miR-92a	PCDH11Y	83259	A_33_P3346444	-0.475	-0.214285714285714	-0.928571428571429	-0.928571428571429
miR-340	PCDH19	57526	A_24_P419039	-0.446428571428571	0.452380952380952	-0.928571428571429	-0.928571428571429
miR-16	PCDH9	5101	A_33_P3349661	-0.45	-0.0476190476190476	-0.928571428571429	-0.928571428571429
miR-30d	PDGFRB	5159	A_23_P421401	-0.782142857142857	-0.928571428571429	-0.178571428571429	-0.928571428571429
miR-200b	PELI2	57161	A_23_P65532	-0.282142857142857	-0.928571428571429	0.285714285714286	-0.928571428571429
miR-377	PFKFB3	5209	A_24_P206604	-0.457142857142857	0	-0.928571428571429	-0.928571428571429
miR-202	POGZ	23126	A_33_P3357382	-0.5	0.30952380952381	-0.928571428571429	-0.928571428571429
miR-200c	PPM1B	5495	A_33_P3296352	-0.271428571428571	0.119047619047619	-0.928571428571429	-0.928571428571429
miR-340	PPM1B	5495	A_33_P3296352	-0.407142857142857	0.238095238095238	-0.928571428571429	-0.928571428571429
miR-874	PRDM1	639	A_33_P3342081	-0.621428571428571	-0.285714285714286	-0.928571428571429	-0.928571428571429
miR-96	PSME4	23198	A_33_P3361472	-0.467857142857143	-0.928571428571429	0.464285714285714	-0.928571428571429
miR-152	PTCD3	55037	A_33_P3290945	-0.757142857142857	-0.428571428571429	-0.928571428571429	-0.928571428571429
miR-23b	PTPN11	5781	A_23_P99027	-0.421428571428571	-0.928571428571429	0.107142857142857	-0.928571428571429
miR-195	PTPRJ	5795	A_33_P3309561	-0.378571428571429	0.119047619047619	-0.928571428571429	-0.928571428571429
miR-29c	RAB30	27314	A_24_P167338	-0.0571428571428571	0.523809523809524	-0.928571428571429	-0.928571428571429
miR-374b	RAI1	10743	A_33_P3320503	-0.428571428571429	-0.0476190476190476	-0.928571428571429	-0.928571428571429
miR-23a	RRAS2	22800	A_33_P3297245	-0.210714285714286	-0.928571428571429	0.75	-0.928571428571429
miR-363	RRBP1	6238	A_33_P3220277	-0.075	0.833333333333333	-0.928571428571429	-0.928571428571429
miR-222	SCD5	79966	A_33_P3258660	-0.314285714285714	0.261904761904762	-0.928571428571429	-0.928571428571429
miR-218	SCN2B	6327	A_33_P3394699	-0.189285714285714	0.261904761904762	-0.928571428571429	-0.928571428571429
miR-320a	SDHC	6391	A_24_P233850	-0.678571428571429	-0.69047619047619	-0.928571428571429	-0.928571428571429
miR-128	SETD7	80854	A_33_P3255229	-0.510714285714286	-0.166666666666667	-0.928571428571429	-0.928571428571429
miR-103	SH3BP4	23677	A_33_P3273369	-0.432142857142857	-0.166666666666667	-0.928571428571429	-0.928571428571429
miR-200a	SIDT2	51092	A_23_P98402	-0.282142857142857	-0.928571428571429	0.714285714285714	-0.928571428571429
miR-424	SLC24A1	9187	A_23_P205913	-0.314285714285714	-0.0476190476190476	-0.928571428571429	-0.928571428571429
miR-202	SLC35D2	11046	A_23_P32029	-0.528571428571429	-0.0238095238095238	-0.928571428571429	-0.928571428571429
miR-202	SLC38A9	153129	A_32_P126311	-0.217857142857143	0.69047619047619	-0.928571428571429	-0.928571428571429
miR-107	SLITRK1	114798	A_32_P136351	-0.45	0.214285714285714	-0.928571428571429	-0.928571428571429
miR-27b	SNX18	112574	A_33_P3250128	-0.432142857142857	-0.928571428571429	0.142857142857143	-0.928571428571429
miR-32	SOBP	55084	A_23_P156907	-0.596428571428571	-0.928571428571429	-0.285714285714286	-0.928571428571429
miR-132	SOS1	6654	A_23_P343808	-0.785714285714286	-0.476190476190476	-0.928571428571429	-0.928571428571429
miR-107	SPTBN4	57731	A_24_P238420	-0.635714285714286	-0.142857142857143	-0.928571428571429	-0.928571428571429
miR-30e	STX2	2054	A_24_P364296	-0.492857142857143	-0.928571428571429	-0.357142857142857	-0.928571428571429
miR-101	STXBP5L	9515	A_23_P418785	-0.646428571428571	0.0238095238095238	-0.928571428571429	-0.928571428571429
miR-29c	TBC1D7	51256	A_33_P3311907	0.307142857142857	0.69047619047619	-0.928571428571429	-0.928571428571429
miR-26a	TET1	80312	A_33_P3295550	-0.428571428571429	0.404761904761905	-0.928571428571429	-0.928571428571429
miR-92a	TFAP2E	339488	A_23_P322116	-0.392857142857143	-0.119047619047619	-0.928571428571429	-0.928571428571429
miR-16	TGIF2	60436	A_23_P79794	-0.217857142857143	0.19047619047619	-0.928571428571429	-0.928571428571429
miR-503	TLE4	7091	A_23_P94494	-0.210714285714286	0.30952380952381	-0.928571428571429	-0.928571428571429
miR-16	TMEM154	201799	A_33_P3314031	-0.185714285714286	0.452380952380952	-0.928571428571429	-0.928571428571429
miR-22	TMEM50B	757	A_33_P3815935	0.0285714285714286	0.19047619047619	-0.928571428571429	-0.928571428571429
miR-196a	UHRF2	115426	A_33_P3279715	-0.771428571428571	-0.642857142857143	-0.928571428571429	-0.928571428571429
miR-141	UNC13C	440279	A_33_P3423585	-0.339285714285714	0.0714285714285714	-0.928571428571429	-0.928571428571429
miR-29a	SUN1	23353	A_33_P3369663	-0.375	0.214285714285714	-0.928571428571429	-0.928571428571429
miR-107	UPF2	26019	A_33_P3218768	-0.85	-0.714285714285714	-0.928571428571429	-0.928571428571429
miR-92a	USF2	7392	A_33_P3316026	-0.253571428571429	0.214285714285714	-0.928571428571429	-0.928571428571429
miR-374b	VAMP2	6844	A_23_P164341	-0.482142857142857	-0.523809523809524	-0.928571428571429	-0.928571428571429
miR-26a	VGLL4	9686	A_24_P410582	-0.285714285714286	0.0476190476190476	-0.928571428571429	-0.928571428571429
miR-363	DCAF8	50717	A_33_P3243622	-0.121428571428571	0.595238095238095	-0.928571428571429	-0.928571428571429
miR-29c	WSCD2	9671	A_33_P3222019	0.421428571428571	0.428571428571429	-0.928571428571429	-0.928571428571429
miR-340	YAF2	10138	A_33_P3314161	-0.592857142857143	0.0714285714285714	-0.928571428571429	-0.928571428571429
miR-103	ZBTB10	65986	A_33_P3613000	-0.571428571428571	-0.285714285714286	-0.928571428571429	-0.928571428571429
miR-30d	ZEB2	9839	A_33_P3243832	-0.364285714285714	-0.0476190476190476	-0.928571428571429	-0.928571428571429
miR-200a	PITX2	5308	A_23_P167367	-0.571939459837662	-0.910195959054077	0.214285714285714	-0.910195959054077
miR-133b	KLF15	28999	A_23_P40805	-0.417857142857143	-0.904761904761905	-0.428571428571429	-0.904761904761905
let-7b	MTRR	4552	A_23_P252211	-0.507142857142857	-0.904761904761905	-0.25	-0.904761904761905
miR-1	TPM3	7170	A_32_P119197	-0.15	-0.904761904761905	0.5	-0.904761904761905
miR-1	SSNA1	8636	A_23_P159476	-0.125	-0.904761904761905	0.678571428571429	-0.904761904761905
miR-22	ANKHD1-EIF4EBP3	404734	A_23_P58443	0.121428571428571	-0.904761904761905	0.642857142857143	-0.904761904761905
miR-365	ANKRD17	26057	A_24_P220771	-0.675	-0.904761904761905	-0.428571428571429	-0.904761904761905
miR-194	BTBD7	55727	A_24_P210513	-0.607142857142857	-0.904761904761905	-0.285714285714286	-0.904761904761905
miR-218	C8orf46	254778	A_23_P353614	-0.546428571428571	-0.904761904761905	0.0357142857142857	-0.904761904761905
miR-374b	CADM2	253559	A_33_P3353210	-0.332142857142857	-0.904761904761905	-0.214285714285714	-0.904761904761905
miR-27b	CBX1	10951	A_33_P3332006	-0.425	-0.904761904761905	-0.0714285714285714	-0.904761904761905
miR-152	CDK8	1024	A_33_P3264780	-0.275	-0.904761904761905	0.392857142857143	-0.904761904761905
miR-25	CLIP4	79745	A_23_P209232	0.0142857142857143	-0.904761904761905	0.107142857142857	-0.904761904761905
miR-422a	DDAH1	23576	A_23_P201386	-0.55	-0.904761904761905	-0.25	-0.904761904761905
miR-23a	DZIP3	9666	A_23_P144165	-0.442857142857143	-0.904761904761905	-0.0714285714285714	-0.904761904761905
miR-374b	ETV6	2120	A_33_P3356325	-0.689285714285714	-0.904761904761905	-0.714285714285714	-0.904761904761905
miR-186	FAM13A	10144	A_33_P3691916	-0.357142857142857	-0.904761904761905	0.285714285714286	-0.904761904761905
miR-361-5p	FGF7	2252	A_32_P196021	-0.525	-0.904761904761905	-0.357142857142857	-0.904761904761905
miR-200a	FSD1L	83856	A_23_P94461	-0.282142857142857	-0.904761904761905	0.285714285714286	-0.904761904761905
miR-182	GNAO1	2775	A_24_P936145	-0.367857142857143	-0.904761904761905	0	-0.904761904761905
miR-128	GREM1	26585	A_23_P432947	-0.45	-0.904761904761905	-0.142857142857143	-0.904761904761905
miR-34a	HNF4A	3172	A_23_P28761	-0.585714285714286	-0.904761904761905	-0.464285714285714	-0.904761904761905
miR-34a	HTR2C	3358	A_33_P3319176	-0.364285714285714	-0.904761904761905	0.642857142857143	-0.904761904761905
miR-125a-3p	IER5L	389792	A_33_P3302312	-0.6	-0.904761904761905	-0.178571428571429	-0.904761904761905
miR-27a	JMY	133746	A_33_P3217689	-0.335714285714286	-0.904761904761905	0.285714285714286	-0.904761904761905
miR-29b	KCTD15	79047	A_23_P78871	-0.335714285714286	-0.904761904761905	0.571428571428571	-0.904761904761905
miR-182	MAP9	79884	A_32_P50066	-0.653571428571429	-0.904761904761905	-0.5	-0.904761904761905
miR-96	MLL	4297	A_33_P3307307	-0.0892857142857143	-0.904761904761905	0.5	-0.904761904761905
miR-25	MMP16	4325	A_24_P235400	-0.653571428571429	-0.904761904761905	-0.25	-0.904761904761905
miR-30e	NAP1L3	4675	A_23_P125717	-0.367857142857143	-0.904761904761905	-0.0714285714285714	-0.904761904761905
miR-374b	NOTCH2	4853	A_33_P3258824	-0.310714285714286	-0.904761904761905	0.142857142857143	-0.904761904761905
miR-18b	NR3C1	2908	A_33_P3216297	-0.310714285714286	-0.904761904761905	0	-0.904761904761905
miR-145	NRAS	4893	A_23_P63190	-0.00714285714285714	-0.904761904761905	0.357142857142857	-0.904761904761905
miR-152	PBXIP1	57326	A_33_P3347413	-0.496428571428571	-0.904761904761905	-0.392857142857143	-0.904761904761905
miR-196a	PCDH19	57526	A_24_P419039	-0.821428571428571	-0.904761904761905	-0.857142857142857	-0.904761904761905
miR-218	PCDHA11	56138	A_24_P360206	-0.678571428571429	-0.904761904761905	-0.392857142857143	-0.904761904761905
miR-377	PDK4	5166	A_24_P243749	-0.203571428571429	-0.904761904761905	0.5	-0.904761904761905
miR-103	CDK14	5218	A_24_P29733	-0.239285714285714	-0.904761904761905	0.535714285714286	-0.904761904761905
miR-1	PGD	5226	A_23_P126623	-0.164285714285714	-0.904761904761905	0.321428571428571	-0.904761904761905
miR-18a	RGS4	5999	A_23_P433855	-0.671428571428571	-0.904761904761905	0.107142857142857	-0.904761904761905
miR-218	RNF220	55182	A_23_P201002	-0.571428571428571	-0.904761904761905	-0.357142857142857	-0.904761904761905
miR-29b	SIKE1	80143	A_33_P3383261	-0.389285714285714	-0.904761904761905	0.642857142857143	-0.904761904761905
miR-23a	RRAS2	22800	A_33_P3234317	-0.271428571428571	-0.904761904761905	0.821428571428571	-0.904761904761905
miR-141	RUNX1	861	A_24_P34155	0.160714285714286	-0.904761904761905	0.821428571428571	-0.904761904761905
miR-34a	SATB1	6304	A_23_P259741	-0.321428571428571	-0.904761904761905	-0.357142857142857	-0.904761904761905
miR-218	SEC14L1	6397	A_23_P206960	-0.517857142857143	-0.904761904761905	-0.321428571428571	-0.904761904761905
miR-186	SEPT7	989	A_33_P3287028	-0.346428571428571	-0.904761904761905	0.0714285714285714	-0.904761904761905
miR-1	TRA2B	6434	A_33_P3297517	-0.314285714285714	-0.904761904761905	0.0357142857142857	-0.904761904761905
miR-424	SCAF11	9169	A_33_P3283196	-0.267857142857143	-0.904761904761905	0.285714285714286	-0.904761904761905
miR-497	SUPT16H	11198	A_23_P151634	-0.439285714285714	-0.904761904761905	-0.0714285714285714	-0.904761904761905
miR-185	TAPBP	6892	A_33_P3325914	-0.528571428571429	-0.904761904761905	0.142857142857143	-0.904761904761905
miR-23a	TRRAP	8295	A_23_P94053	-0.475	-0.904761904761905	0.464285714285714	-0.904761904761905
miR-30e	TSPAN8	7103	A_23_P36531	0.167857142857143	-0.904761904761905	0.5	-0.904761904761905
miR-200c	WASF1	8936	A_23_P168306	-0.596428571428571	-0.904761904761905	0.0357142857142857	-0.904761904761905
miR-29c	XKR6	286046	A_23_P431505	0.0428571428571429	-0.904761904761905	0.928571428571429	-0.904761904761905
miR-21	ZBTB8A	653121	A_33_P3475737	-0.507142857142857	-0.904761904761905	-0.357142857142857	-0.904761904761905
miR-30a	ANKRD26	22852	A_23_P115597	-0.432529216502232	-0.380952380952381	-0.900937462695559	-0.900937462695559
miR-23a	C21orf33	8209	A_33_P3285260	0.0392857142857143	0.0238095238095238	-0.892857142857143	-0.892857142857143
miR-146b-5p	MMP16	4325	A_24_P235400	-0.364285714285714	0.238095238095238	-0.892857142857143	-0.892857142857143
miR-196a	SPRR2C	6702	A_23_P126089	-0.796428571428571	-0.571428571428571	-0.892857142857143	-0.892857142857143
miR-96	ODF2	4957	A_23_P71889	-0.475	-0.19047619047619	-0.892857142857143	-0.892857142857143
miR-181a	ESR1	2099	A_24_P383478	-0.492857142857143	-0.0238095238095238	-0.892857142857143	-0.892857142857143
miR-16	RAB30	27314	A_24_P167338	-0.403571428571429	-0.0238095238095238	-0.892857142857143	-0.892857142857143
miR-16	PLK1	5347	A_23_P118174	-0.264285714285714	0.214285714285714	-0.892857142857143	-0.892857142857143
miR-29a	ADAMTS7	11173	A_33_P3210762	-0.310714285714286	-0.166666666666667	-0.892857142857143	-0.892857142857143
miR-29c	ADAMTS7	11173	A_33_P3215557	0.292857142857143	0.428571428571429	-0.892857142857143	-0.892857142857143
miR-26a	ANKRD11	29123	A_33_P3280044	-0.107142857142857	-0.0952380952380952	-0.892857142857143	-0.892857142857143
miR-223	ANKRD17	26057	A_24_P220771	-0.446428571428571	-0.0476190476190476	-0.892857142857143	-0.892857142857143
miR-338-3p	ARGLU1	55082	A_23_P162782	-0.164285714285714	0.19047619047619	-0.892857142857143	-0.892857142857143
miR-107	ARHGAP17	55114	A_33_P3416206	-0.360714285714286	0.261904761904762	-0.892857142857143	-0.892857142857143
miR-29a	ARHGEF10	9639	A_33_P3351351	0.0285714285714286	0.238095238095238	-0.892857142857143	-0.892857142857143
miR-92a	ARHGEF10	9639	A_33_P3351351	-0.432142857142857	-0.285714285714286	-0.892857142857143	-0.892857142857143
miR-374b	ARID5B	84159	A_33_P3324980	-0.657142857142857	-0.738095238095238	-0.892857142857143	-0.892857142857143
miR-103	ATL2	64225	A_33_P3394040	-0.25	0.0952380952380952	-0.892857142857143	-0.892857142857143
miR-152	ATXN7L1	222255	A_33_P3331095	-0.714285714285714	-0.571428571428571	-0.892857142857143	-0.892857142857143
miR-152	ATXN7L1	222255	A_23_P356109	-0.660714285714286	-0.380952380952381	-0.892857142857143	-0.892857142857143
miR-374b	BACH2	60468	A_23_P30634	-0.835714285714286	-0.714285714285714	-0.892857142857143	-0.892857142857143
miR-363	BCL11A	53335	A_33_P3249595	-0.278571428571429	0.571428571428571	-0.892857142857143	-0.892857142857143
miR-374b	BCL11B	64919	A_33_P3358392	-0.771428571428571	-0.571428571428571	-0.892857142857143	-0.892857142857143
miR-29a	BTBD7	55727	A_24_P210513	-0.0178571428571429	0.0476190476190476	-0.892857142857143	-0.892857142857143
miR-21	C10orf12	26148	A_23_P115838	-0.485714285714286	-0.285714285714286	-0.892857142857143	-0.892857142857143
miR-26a	C10orf137	26098	A_33_P3345608	-0.214285714285714	0.380952380952381	-0.892857142857143	-0.892857142857143
miR-25	FAM196A	642938	A_32_P202013	-0.0857142857142857	0.357142857142857	-0.892857142857143	-0.892857142857143
miR-29a	C1QTNF6	114904	A_33_P3269428	0.110714285714286	0.238095238095238	-0.892857142857143	-0.892857142857143
miR-92a	CACNA1I	8911	A_33_P3350566	-0.332142857142857	0.0476190476190476	-0.892857142857143	-0.892857142857143
miR-30d	CACNB2	783	A_33_P3285275	-0.578571428571429	-0.547619047619048	-0.892857142857143	-0.892857142857143
miR-202	CALD1	800	A_24_P921366	-0.125	0.380952380952381	-0.892857142857143	-0.892857142857143
miR-377	CAMK2N2	94032	A_33_P3244283	-0.457142857142857	-0.0476190476190476	-0.892857142857143	-0.892857142857143
miR-101	CBX4	8535	A_23_P89621	-0.25	0.0476190476190476	-0.892857142857143	-0.892857142857143
miR-200b	CBX4	8535	A_23_P89621	-0.0285714285714286	0.547619047619048	-0.892857142857143	-0.892857142857143
miR-374a	BEND4	389206	A_24_P914625	-0.342857142857143	0.238095238095238	-0.892857142857143	-0.892857142857143
miR-30e	CD302	9936	A_23_P131435	-0.467857142857143	0.119047619047619	-0.892857142857143	-0.892857142857143
miR-26a	CDK13	8621	A_33_P3329149	-0.1	0.0238095238095238	-0.892857142857143	-0.892857142857143
miR-22	CDKN1A	1026	A_24_P89457	0.125	0.19047619047619	-0.892857142857143	-0.892857142857143
miR-196a	CDV3	55573	A_23_P259413	-0.05	-0.0476190476190476	-0.892857142857143	-0.892857142857143
miR-22	CEBPD	1052	A_33_P3253804	0.435714285714286	0.69047619047619	-0.892857142857143	-0.892857142857143
miR-200c	CECR2	27443	A_23_P211326	-0.217857142857143	0.404761904761905	-0.892857142857143	-0.892857142857143
miR-26a	CEP350	9857	A_33_P3244863	0.132142857142857	0.404761904761905	-0.892857142857143	-0.892857142857143
miR-92a	CHST1	8534	A_23_P98205	-0.532142857142857	-0.380952380952381	-0.892857142857143	-0.892857142857143
miR-26a	COL10A1	1300	A_23_P214144	-0.425	-0.261904761904762	-0.892857142857143	-0.892857142857143
miR-874	COL5A2	1290	A_23_P33196	-0.578571428571429	-0.523809523809524	-0.892857142857143	-0.892857142857143
miR-195	COPS7B	64708	A_33_P3292297	-0.328571428571429	-0.119047619047619	-0.892857142857143	-0.892857142857143
miR-33a	CRTAM	56253	A_23_P305092	-0.710714285714286	-0.666666666666667	-0.892857142857143	-0.892857142857143
miR-26a	CSNK1G1	53944	A_33_P3279581	-0.178571428571429	-0.0714285714285714	-0.892857142857143	-0.892857142857143
miR-107	CSNK1G2	1455	A_23_P56140	-0.45	-0.0952380952380952	-0.892857142857143	-0.892857142857143
miR-222	CXCL12	6387	A_33_P3712341	-0.075	0.523809523809524	-0.892857142857143	-0.892857142857143
miR-874	CXorf23	256643	A_24_P487736	-0.125	0.69047619047619	-0.892857142857143	-0.892857142857143
miR-92a	DAB2IP	153090	A_24_P149704	-0.353571428571429	0.0476190476190476	-0.892857142857143	-0.892857142857143
miR-145	DAGLA	747	A_24_P115967	-0.425	0.214285714285714	-0.892857142857143	-0.892857142857143
miR-30b	DGKZ	8525	A_33_P3303602	0.00714285714285714	0.404761904761905	-0.892857142857143	-0.892857142857143
miR-429	DIXDC1	85458	A_33_P3399090	-0.460714285714286	-0.404761904761905	-0.892857142857143	-0.892857142857143
miR-101	DNMT3A	1788	A_23_P154500	-0.560714285714286	0.142857142857143	-0.892857142857143	-0.892857142857143
miR-16	EPHA7	2045	A_23_P7835	-0.614285714285714	-0.523809523809524	-0.892857142857143	-0.892857142857143
miR-141	EPHA7	2045	A_24_P226332	-0.642857142857143	-0.285714285714286	-0.892857142857143	-0.892857142857143
miR-30d	EPN2	22905	A_33_P3429864	-0.264285714285714	0.238095238095238	-0.892857142857143	-0.892857142857143
miR-202	FARP1	10160	A_33_P3388331	-0.510714285714286	0.0714285714285714	-0.892857142857143	-0.892857142857143
miR-340	FGFR4	2264	A_23_P92754	-0.457142857142857	0.214285714285714	-0.892857142857143	-0.892857142857143
miR-340	FLRT2	23768	A_24_P236235	-0.389285714285714	0.261904761904762	-0.892857142857143	-0.892857142857143
miR-374a	FOXD3	27022	A_33_P3264331	-0.496428571428571	0.0476190476190476	-0.892857142857143	-0.892857142857143
miR-16	FRY	10129	A_33_P3223497	-0.15	0.523809523809524	-0.892857142857143	-0.892857142857143
miR-340	FUT11	170384	A_33_P3354713	-0.264285714285714	0.476190476190476	-0.892857142857143	-0.892857142857143
miR-374a	GAS7	8522	A_24_P82466	-0.546428571428571	0.0476190476190476	-0.892857142857143	-0.892857142857143
miR-200b	GATA4	2626	A_33_P3406962	-0.221428571428571	0.285714285714286	-0.892857142857143	-0.892857142857143
miR-200b	GIT2	9815	A_23_P204436	-0.221428571428571	0.238095238095238	-0.892857142857143	-0.892857142857143
miR-451	GK	2710	A_32_P172848	-0.292857142857143	0.547619047619048	-0.892857142857143	-0.892857142857143
miR-30e	GPR124	25960	A_23_P43276	-0.675	-0.452380952380952	-0.892857142857143	-0.892857142857143
miR-218	GPR45	11250	A_23_P131534	-0.717857142857143	-0.738095238095238	-0.892857142857143	-0.892857142857143
miR-26a	HEPHL1	341208	A_33_P3215043	-0.485714285714286	-0.452380952380952	-0.892857142857143	-0.892857142857143
miR-16	HMGA2	8091	A_33_P3211078	-0.332142857142857	-0.142857142857143	-0.892857142857143	-0.892857142857143
miR-200b	HNRNPD	3184	A_24_P123245	-0.328571428571429	0.119047619047619	-0.892857142857143	-0.892857142857143
miR-92a	IKZF2	22807	A_33_P3328485	-0.160714285714286	0.30952380952381	-0.892857142857143	-0.892857142857143
miR-29c	ISLR2	57611	A_33_P3418091	0.439285714285714	0.785714285714286	-0.892857142857143	-0.892857142857143
miR-152	ITGA5	3678	A_23_P36562	-0.621428571428571	-0.452380952380952	-0.892857142857143	-0.892857142857143
miR-363	ITGA5	3678	A_23_P36562	-0.210714285714286	0.523809523809524	-0.892857142857143	-0.892857142857143
miR-874	ITPR2	3709	A_33_P3298128	-0.492857142857143	-0.0952380952380952	-0.892857142857143	-0.892857142857143
miR-103	ITSN1	6453	A_33_P3250595	-0.807142857142857	-0.761904761904762	-0.892857142857143	-0.892857142857143
miR-29c	KDM5C	8242	A_33_P3216357	0.0464285714285714	0.0952380952380952	-0.892857142857143	-0.892857142857143
miR-30b	KCNJ3	3760	A_23_P153986	-0.203571428571429	0.142857142857143	-0.892857142857143	-0.892857142857143
miR-182	KIAA1211	57482	A_33_P3309670	-0.0678571428571429	0.404761904761905	-0.892857142857143	-0.892857142857143
miR-92a	KIF5B	3799	A_33_P3292337	-0.4	0.0238095238095238	-0.892857142857143	-0.892857142857143
miR-92a	KLF4	9314	A_23_P32233	-0.664285714285714	-0.452380952380952	-0.892857142857143	-0.892857142857143
miR-197	L3MBTL4	91133	A_24_P391918	-0.264285714285714	0.0952380952380952	-0.892857142857143	-0.892857142857143
miR-374b	LARP4B	23185	A_33_P3382730	-0.646428571428571	-0.238095238095238	-0.892857142857143	-0.892857142857143
miR-186	LHX2	9355	A_23_P32165	0.0607142857142857	0.714285714285714	-0.892857142857143	-0.892857142857143
miR-340	KIAA1644	85352	A_32_P37867	-0.678571428571429	-0.428571428571429	-0.892857142857143	-0.892857142857143
miR-202	LPGAT1	9926	A_23_P46606	-0.753571428571429	-0.523809523809524	-0.892857142857143	-0.892857142857143
miR-138	MAML1	9794	A_23_P110606	-0.539285714285714	0.261904761904762	-0.892857142857143	-0.892857142857143
miR-125a-3p	MAN1A2	10905	A_24_P926195	-0.253571428571429	0.0714285714285714	-0.892857142857143	-0.892857142857143
miR-22	MAT2A	4144	A_33_P3403044	-0.0642857142857143	0.214285714285714	-0.892857142857143	-0.892857142857143
miR-429	MEX3C	51320	A_23_P50137	-0.317857142857143	0.285714285714286	-0.892857142857143	-0.892857142857143
miR-222	MIER3	166968	A_33_P3375528	0.075	0.69047619047619	-0.892857142857143	-0.892857142857143
miR-30e	MIER3	166968	A_33_P3375528	-0.1	0.0476190476190476	-0.892857142857143	-0.892857142857143
miR-29b	MMP24	10893	A_33_P3398331	-0.05	0	-0.892857142857143	-0.892857142857143
miR-32	MORC3	23515	A_23_P325501	-0.282142857142857	0.0952380952380952	-0.892857142857143	-0.892857142857143
miR-202	MTMR9	66036	A_24_P261052	-0.803571428571429	-0.523809523809524	-0.892857142857143	-0.892857142857143
miR-29a	MYBL2	4605	A_23_P143190	-0.646428571428571	-0.0952380952380952	-0.892857142857143	-0.892857142857143
miR-29c	MYBL2	4605	A_23_P143190	-0.328571428571429	0.571428571428571	-0.892857142857143	-0.892857142857143
miR-429	MYLK	4638	A_24_P319923	-0.632142857142857	-0.261904761904762	-0.892857142857143	-0.892857142857143
miR-29c	NCOA4	8031	A_33_P3319463	0.45	0.738095238095238	-0.892857142857143	-0.892857142857143
miR-107	NEK10	152110	A_23_P337270	-0.446428571428571	-0.0714285714285714	-0.892857142857143	-0.892857142857143
miR-150	NFASC	23114	A_33_P3260342	0.0928571428571429	0.428571428571429	-0.892857142857143	-0.892857142857143
miR-26a	NHS	4810	A_33_P3394178	-0.0107142857142857	0.333333333333333	-0.892857142857143	-0.892857142857143
miR-376a	OBFC2A	64859	A_23_P329198	-0.357142857142857	0.380952380952381	-0.892857142857143	-0.892857142857143
miR-224	ORC4	5000	A_32_P141612	-0.321428571428571	-0.238095238095238	-0.892857142857143	-0.892857142857143
miR-215	PABPC4	8761	A_33_P3271105	-0.496428571428571	-0.0952380952380952	-0.892857142857143	-0.892857142857143
miR-340	PAQR3	152559	A_33_P3292235	-0.560714285714286	0	-0.892857142857143	-0.892857142857143
miR-33a	PCDH10	57575	A_23_P158851	-0.539285714285714	-0.547619047619048	-0.892857142857143	-0.892857142857143
miR-144	PCDH18	54510	A_33_P3225760	-0.442857142857143	-0.142857142857143	-0.892857142857143	-0.892857142857143
miR-22	PDS5A	23244	A_33_P3311653	0.0714285714285714	-0.166666666666667	-0.892857142857143	-0.892857142857143
miR-22	PDS5A	23244	A_24_P52004	0.00357142857142857	0.571428571428571	-0.892857142857143	-0.892857142857143
miR-340	PI15	51050	A_33_P3254096	0.175	0.0476190476190476	-0.892857142857143	-0.892857142857143
miR-101	PIK3C2B	5287	A_33_P3419419	0.0142857142857143	0.0952380952380952	-0.892857142857143	-0.892857142857143
miR-144	PIKFYVE	200576	A_33_P3348973	-0.117857142857143	0.333333333333333	-0.892857142857143	-0.892857142857143
miR-29a	PPM1E	22843	A_32_P73796	-0.764285714285714	-0.619047619047619	-0.892857142857143	-0.892857142857143
miR-222	PRDM1	639	A_23_P350451	-0.228571428571429	0.0476190476190476	-0.892857142857143	-0.892857142857143
miR-340	PRDM13	59336	A_33_P3214803	-0.435714285714286	0.238095238095238	-0.892857142857143	-0.892857142857143
miR-202	PYGO2	90780	A_23_P411953	-0.503571428571429	-0.30952380952381	-0.892857142857143	-0.892857142857143
miR-195	QKI	9444	A_23_P81760	-0.439285714285714	0.0238095238095238	-0.892857142857143	-0.892857142857143
miR-200c	RAB23	51715	A_23_P70794	-0.635714285714286	-0.357142857142857	-0.892857142857143	-0.892857142857143
miR-200a	RANBP6	26953	A_23_P146379	-0.146428571428571	0.476190476190476	-0.892857142857143	-0.892857142857143
miR-218	RARA	5914	A_23_P207842	-0.607142857142857	-0.69047619047619	-0.892857142857143	-0.892857142857143
miR-30a	RASA1	5921	A_23_P18939	-0.628571428571429	-0.523809523809524	-0.892857142857143	-0.892857142857143
miR-128	RBBP6	5930	A_23_P342053	-0.328571428571429	-0.166666666666667	-0.892857142857143	-0.892857142857143
miR-26a	RELL1	768211	A_33_P3418000	-0.328571428571429	0.0714285714285714	-0.892857142857143	-0.892857142857143
miR-33a	RMND5A	64795	A_33_P3237699	-0.314285714285714	0.261904761904762	-0.892857142857143	-0.892857142857143
miR-378	SAR1A	56681	A_24_P158421	-0.567857142857143	-0.285714285714286	-0.892857142857143	-0.892857142857143
miR-374b	SCN5A	6331	A_24_P128233	-0.667857142857143	-0.523809523809524	-0.892857142857143	-0.892857142857143
miR-30d	SCN8A	6334	A_23_P76245	-0.521428571428571	-0.0952380952380952	-0.892857142857143	-0.892857142857143
miR-202	SEC14L1	6397	A_33_P3275751	-0.475	-0.738095238095238	-0.892857142857143	-0.892857142857143
miR-32	SELT	51714	A_33_P3305851	-0.0785714285714286	0.404761904761905	-0.892857142857143	-0.892857142857143
miR-320a	SEPN1	57190	A_23_P370625	-0.596428571428571	-0.238095238095238	-0.892857142857143	-0.892857142857143
miR-30a	SETD3	84193	A_33_P3365524	-0.332142857142857	0.5	-0.892857142857143	-0.892857142857143
miR-371-5p	SH3GLB1	51100	A_33_P3266315	-0.632142857142857	-0.285714285714286	-0.892857142857143	-0.892857142857143
miR-320a	SIN3A	25942	A_23_P367676	-0.621428571428571	-0.119047619047619	-0.892857142857143	-0.892857142857143
miR-340	SLC12A5	57468	A_33_P3225111	-0.167857142857143	0.547619047619048	-0.892857142857143	-0.892857142857143
miR-29a	SLC22A7	10864	A_23_P93217	0.114285714285714	0.19047619047619	-0.892857142857143	-0.892857142857143
miR-30d	SLC6A9	6536	A_23_P11984	-0.0571428571428571	0.595238095238095	-0.892857142857143	-0.892857142857143
miR-22	SLC9A5	6553	A_23_P129433	-0.217857142857143	0.166666666666667	-0.892857142857143	-0.892857142857143
miR-144	SMPD3	55512	A_23_P163567	-0.382142857142857	0.0476190476190476	-0.892857142857143	-0.892857142857143
miR-30c	SNAI1	6615	A_23_P131846	-0.660714285714286	-0.30952380952381	-0.892857142857143	-0.892857142857143
miR-22	SNAP91	9892	A_33_P3316118	-0.264285714285714	-0.214285714285714	-0.892857142857143	-0.892857142857143
miR-203	SNAP91	9892	A_33_P3210663	-0.264285714285714	0.523809523809524	-0.892857142857143	-0.892857142857143
miR-33a	SIK1	150094	A_23_P132121	-0.253571428571429	0.380952380952381	-0.892857142857143	-0.892857142857143
miR-340	SPIN1	10927	A_23_P9319	-0.317857142857143	0.285714285714286	-0.892857142857143	-0.892857142857143
miR-92a	SPOCK2	9806	A_33_P3214943	-0.482142857142857	-0.333333333333333	-0.892857142857143	-0.892857142857143
miR-195	SRP72	6731	A_23_P337201	-0.346428571428571	0.0238095238095238	-0.892857142857143	-0.892857142857143
miR-26a	SSX2IP	117178	A_33_P3285809	-0.0464285714285714	0.428571428571429	-0.892857142857143	-0.892857142857143
miR-27b	STAB2	55576	A_23_P162607	-0.389285714285714	-0.19047619047619	-0.892857142857143	-0.892857142857143
miR-320a	STAG2	10735	A_23_P33856	-0.303571428571429	0.30952380952381	-0.892857142857143	-0.892857142857143
miR-152	STARD13	90627	A_33_P3382143	-0.610714285714286	-0.0476190476190476	-0.892857142857143	-0.892857142857143
miR-363	STARD13	90627	A_33_P3382143	-0.478571428571429	-0.0476190476190476	-0.892857142857143	-0.892857142857143
miR-205	STS	412	A_24_P331560	0.128571428571429	0.571428571428571	-0.892857142857143	-0.892857142857143
miR-363	STX17	55014	A_33_P3269149	-0.55	-0.19047619047619	-0.892857142857143	-0.892857142857143
miR-30a	SUPT3H	8464	A_24_P827	-0.428571428571429	-0.285714285714286	-0.892857142857143	-0.892857142857143
miR-30d	SYN2	6854	A_33_P3317618	-0.103571428571429	0.619047619047619	-0.892857142857143	-0.892857142857143
miR-29a	SYT14	255928	A_33_P3338634	-0.435714285714286	0.0476190476190476	-0.892857142857143	-0.892857142857143
miR-16	SYT3	84258	A_23_P55917	-0.296428571428571	-0.166666666666667	-0.892857142857143	-0.892857142857143
miR-340	TCEA1	6917	A_24_P126651	-0.464285714285714	0.119047619047619	-0.892857142857143	-0.892857142857143
miR-340	TFEC	22797	A_33_P3224710	0.00714285714285714	0.0476190476190476	-0.892857142857143	-0.892857142857143
miR-200c	TFEC	22797	A_33_P3224710	-0.45	-0.166666666666667	-0.892857142857143	-0.892857142857143
miR-202	MMGT1	93380	A_23_P11224	-0.625	-0.357142857142857	-0.892857142857143	-0.892857142857143
miR-33a	TNKS	8658	A_32_P144596	-0.475	-0.357142857142857	-0.892857142857143	-0.892857142857143
miR-29a	USP42	84132	A_24_P135276	-0.210714285714286	-0.0238095238095238	-0.892857142857143	-0.892857142857143
miR-107	USP42	84132	A_24_P135276	-0.567857142857143	-0.214285714285714	-0.892857142857143	-0.892857142857143
miR-125a-3p	VPS52	6293	A_23_P70583	-0.721428571428571	-0.404761904761905	-0.892857142857143	-0.892857142857143
miR-16	VTI1A	143187	A_23_P10785	-0.460714285714286	-0.119047619047619	-0.892857142857143	-0.892857142857143
miR-21	WNK3	65267	A_23_P324482	-0.642857142857143	-0.30952380952381	-0.892857142857143	-0.892857142857143
miR-29a	ZBTB10	65986	A_33_P3613000	-0.45	-0.404761904761905	-0.892857142857143	-0.892857142857143
miR-107	ZBTB10	65986	A_33_P3613000	-0.607142857142857	-0.238095238095238	-0.892857142857143	-0.892857142857143
miR-192	ZEB2	9839	A_23_P142560	-0.360714285714286	-0.0714285714285714	-0.892857142857143	-0.892857142857143
miR-371-5p	CHAMP1	283489	A_23_P164559	-0.471428571428571	-0.261904761904762	-0.892857142857143	-0.892857142857143
miR-340	FOXO4	4303	A_33_P3249793	-0.327077878594663	0.0714285714285714	-0.882918713441648	-0.882918713441648
miR-24	CCNA2	890	A_23_P58321	-0.778571428571429	-0.880952380952381	-0.571428571428571	-0.880952380952381
let-7d	RABGAP1L	9910	A_24_P316005	-0.428571428571429	-0.880952380952381	-0.0714285714285714	-0.880952380952381
miR-29b	ARFGEF2	10564	A_33_P3271925	-0.707142857142857	-0.880952380952381	0.214285714285714	-0.880952380952381
miR-223	ATP2B1	490	A_33_P3267186	-0.439285714285714	-0.880952380952381	0.428571428571429	-0.880952380952381
miR-215	BRD3	8019	A_24_P32887	-0.528571428571429	-0.880952380952381	-0.428571428571429	-0.880952380952381
miR-23b	C12orf49	79794	A_23_P13797	-0.132142857142857	-0.880952380952381	0.571428571428571	-0.880952380952381
miR-324-5p	TMEM229B	161145	A_33_P3355014	-0.435714285714286	-0.880952380952381	-0.107142857142857	-0.880952380952381
miR-103	C18orf34	374864	A_33_P3350169	-0.421428571428571	-0.880952380952381	-0.0357142857142857	-0.880952380952381
miR-374b	CADM2	253559	A_33_P3745164	-0.403571428571429	-0.880952380952381	-0.214285714285714	-0.880952380952381
miR-24	CCDC58	131076	A_32_P215113	-0.782142857142857	-0.880952380952381	-0.25	-0.880952380952381
miR-497	CDV3	55573	A_23_P259413	-0.189285714285714	-0.880952380952381	0.25	-0.880952380952381
miR-26a	COL19A1	1310	A_23_P375922	-0.514285714285714	-0.880952380952381	-0.0714285714285714	-0.880952380952381
miR-23b	CSNK1G1	53944	A_33_P3243692	-0.410714285714286	-0.880952380952381	-0.392857142857143	-0.880952380952381
miR-324-5p	CUL5	8065	A_33_P3301286	-0.160714285714286	-0.880952380952381	0.428571428571429	-0.880952380952381
miR-152	DCP1A	55802	A_24_P576174	-0.182142857142857	-0.880952380952381	0.357142857142857	-0.880952380952381
miR-23a	DNAJC6	9829	A_33_P3216714	-0.375	-0.880952380952381	0.607142857142857	-0.880952380952381
miR-30e	EPDR1	54749	A_24_P166613	-0.139285714285714	-0.880952380952381	0.857142857142857	-0.880952380952381
miR-200a	EPHA7	2045	A_23_P7835	-0.721428571428571	-0.880952380952381	-0.428571428571429	-0.880952380952381
miR-24	FAM120C	54954	A_32_P67623	-0.332142857142857	-0.880952380952381	0.75	-0.880952380952381
miR-218	FAT3	120114	A_33_P3257513	-0.582142857142857	-0.880952380952381	-0.357142857142857	-0.880952380952381
miR-144	FBN2	2201	A_23_P214026	-0.428571428571429	-0.880952380952381	-0.107142857142857	-0.880952380952381
miR-195	FBXO33	254170	A_24_P41021	-0.0714285714285714	-0.880952380952381	0.571428571428571	-0.880952380952381
miR-1	FUBP1	8880	A_33_P3281151	-0.375	-0.880952380952381	0.0714285714285714	-0.880952380952381
miR-23b	FUCA1	2517	A_23_P11543	-0.45	-0.880952380952381	0.0714285714285714	-0.880952380952381
miR-27a	GORASP1	64689	A_23_P427114	-0.778571428571429	-0.880952380952381	-0.607142857142857	-0.880952380952381
miR-340	HOXA10	3206	A_33_P3288649	-0.671428571428571	-0.880952380952381	0.0714285714285714	-0.880952380952381
miR-7	IDS	3423	A_24_P285032	-0.664285714285714	-0.880952380952381	-0.107142857142857	-0.880952380952381
miR-30a	JAK1	3716	A_33_P3784283	-0.225	-0.880952380952381	0.142857142857143	-0.880952380952381
miR-132	KDM5B	10765	A_33_P3276455	-0.432142857142857	-0.880952380952381	-0.214285714285714	-0.880952380952381
miR-92a	KCNJ3	3760	A_23_P153986	-0.782142857142857	-0.880952380952381	-0.821428571428571	-0.880952380952381
miR-30e	KCTD3	51133	A_23_P160406	-0.296428571428571	-0.880952380952381	0.571428571428571	-0.880952380952381
miR-32	PRRC2B	84726	A_33_P3296577	-0.214285714285714	-0.880952380952381	0.321428571428571	-0.880952380952381
miR-30d	KIAA1715	80856	A_24_P16730	-0.114285714285714	-0.880952380952381	0.642857142857143	-0.880952380952381
miR-497	KIF23	9493	A_23_P48835	-0.2	-0.880952380952381	0	-0.880952380952381
miR-30b	KLF10	7071	A_23_P168828	-0.567857142857143	-0.880952380952381	0.357142857142857	-0.880952380952381
miR-200c	KLF9	687	A_23_P415401	-0.375	-0.880952380952381	0.0357142857142857	-0.880952380952381
miR-185	KLK5	25818	A_23_P153480	-0.557142857142857	-0.880952380952381	-0.0357142857142857	-0.880952380952381
miR-203	KMO	8564	A_23_P200838	-0.707142857142857	-0.880952380952381	-0.428571428571429	-0.880952380952381
miR-371-5p	LEF1	51176	A_24_P20630	-0.357142857142857	-0.880952380952381	-0.142857142857143	-0.880952380952381
miR-27b	LPHN2	23266	A_33_P3404879	-0.367857142857143	-0.880952380952381	-0.107142857142857	-0.880952380952381
miR-101	LRP2	4036	A_33_P3244728	-0.614285714285714	-0.880952380952381	-0.75	-0.880952380952381
miR-23b	MAP3K9	4293	A_33_P3379571	-0.760714285714286	-0.880952380952381	-0.571428571428571	-0.880952380952381
miR-16	MAPRE1	22919	A_23_P40354	-0.192857142857143	-0.880952380952381	0.464285714285714	-0.880952380952381
miR-128	MIER2	54531	A_33_P3227324	-0.25	-0.880952380952381	0.214285714285714	-0.880952380952381
miR-30c	MIER3	166968	A_33_P3375527	0	-0.880952380952381	-0.321428571428571	-0.880952380952381
miR-185	MLLT11	10962	A_23_P23346	-0.367857142857143	-0.880952380952381	-0.285714285714286	-0.880952380952381
miR-371-5p	MN1	4330	A_23_P6381	0.0392857142857143	-0.880952380952381	0.857142857142857	-0.880952380952381
miR-542-3p	MRVI1	10335	A_33_P3311403	-0.385714285714286	-0.880952380952381	-0.0357142857142857	-0.880952380952381
miR-335	NETO2	81831	A_23_P3681	0.0392857142857143	-0.880952380952381	0.285714285714286	-0.880952380952381
miR-340	NOTCH1	4851	A_33_P3370424	-0.514285714285714	-0.880952380952381	0.0357142857142857	-0.880952380952381
miR-377	ORMDL3	94103	A_23_P38190	-0.746428571428571	-0.880952380952381	-0.535714285714286	-0.880952380952381
miR-30b	PER2	8864	A_23_P209320	-0.260714285714286	-0.880952380952381	-0.428571428571429	-0.880952380952381
miR-205	CDK14	5218	A_24_P29733	-0.296428571428571	-0.880952380952381	0.535714285714286	-0.880952380952381
miR-107	CDK14	5218	A_24_P29733	-0.182142857142857	-0.880952380952381	0.464285714285714	-0.880952380952381
miR-200b	PPFIBP1	8496	A_23_P337917	-0.246428571428571	-0.880952380952381	0.571428571428571	-0.880952380952381
miR-30e	PRDM1	639	A_23_P350451	-0.567857142857143	-0.880952380952381	-0.678571428571429	-0.880952380952381
miR-25	PRKAR1A	5573	A_24_P245322	-0.221428571428571	-0.880952380952381	0.285714285714286	-0.880952380952381
miR-92a	PRKAR1A	5573	A_24_P245322	-0.4	-0.880952380952381	0.214285714285714	-0.880952380952381
miR-196b	PRUNE2	158471	A_33_P3294917	-0.635714285714286	-0.880952380952381	-0.821428571428571	-0.880952380952381
miR-101	QKI	9444	A_24_P941322	0.146428571428571	-0.880952380952381	0.857142857142857	-0.880952380952381
miR-27a	RAD1	5810	A_23_P144697	-0.717857142857143	-0.880952380952381	0.25	-0.880952380952381
miR-182	RECK	8434	A_33_P3269899	-0.492857142857143	-0.880952380952381	-0.392857142857143	-0.880952380952381
miR-138	RIMS2	9699	A_23_P147786	0.321428571428571	-0.880952380952381	0.642857142857143	-0.880952380952381
miR-30b	RTKN2	219790	A_32_P471485	-0.721428571428571	-0.880952380952381	0.464285714285714	-0.880952380952381
miR-23b	S100PBP	64766	A_24_P222835	-0.532142857142857	-0.880952380952381	-0.5	-0.880952380952381
miR-221	SEC62	7095	A_23_P357860	-0.635714285714286	-0.880952380952381	-0.428571428571429	-0.880952380952381
miR-26b	SERBP1	26135	A_32_P187599	-0.675	-0.880952380952381	0.392857142857143	-0.880952380952381
miR-150	SGMS1	259230	A_32_P163125	-0.203571428571429	-0.880952380952381	0.857142857142857	-0.880952380952381
miR-7	SLC16A7	9194	A_32_P130630	-0.696428571428571	-0.880952380952381	-0.142857142857143	-0.880952380952381
miR-30e	SLC30A4	7782	A_32_P21255	-0.296428571428571	-0.880952380952381	0.357142857142857	-0.880952380952381
miR-200a	SLC6A9	6536	A_33_P3402615	-0.328571428571429	-0.880952380952381	0.0714285714285714	-0.880952380952381
miR-27b	SOS1	6654	A_23_P343808	-0.532142857142857	-0.880952380952381	-0.142857142857143	-0.880952380952381
miR-497	SRPK1	6732	A_23_P19543	-0.317857142857143	-0.880952380952381	0.25	-0.880952380952381
miR-335	STARD7	56910	A_23_P120237	0.135714285714286	-0.880952380952381	0.535714285714286	-0.880952380952381
miR-218	STXBP1	6812	A_24_P201171	-0.685714285714286	-0.880952380952381	-0.678571428571429	-0.880952380952381
miR-27b	TAOK1	57551	A_23_P38457	-0.278571428571429	-0.880952380952381	0.321428571428571	-0.880952380952381
miR-374b	TLE4	7091	A_33_P3302657	-0.25	-0.880952380952381	0.321428571428571	-0.880952380952381
miR-27b	TMEM110	375346	A_33_P3303577	-0.642857142857143	-0.880952380952381	-0.428571428571429	-0.880952380952381
miR-33a	TRPS1	7227	A_23_P134755	-0.632142857142857	-0.880952380952381	-0.571428571428571	-0.880952380952381
miR-23a	TSPYL4	23270	A_23_P110882	-0.217857142857143	-0.880952380952381	0.5	-0.880952380952381
miR-103	USP42	84132	A_33_P3270218	-0.6	-0.880952380952381	-0.142857142857143	-0.880952380952381
miR-182	WIPF1	7456	A_23_P330616	-0.803571428571429	-0.880952380952381	-0.714285714285714	-0.880952380952381
miR-371-5p	YAF2	10138	A_33_P3314161	-0.328571428571429	-0.880952380952381	-0.25	-0.880952380952381
miR-429	YPEL2	388403	A_24_P787947	-0.375	-0.880952380952381	0.214285714285714	-0.880952380952381
miR-222	ZADH2	284273	A_24_P22746	0.0285714285714286	-0.880952380952381	0.678571428571429	-0.880952380952381
miR-200c	ZDHHC17	23390	A_24_P76995	-0.482142857142857	-0.880952380952381	0	-0.880952380952381
miR-222	ZFYVE16	9765	A_24_P286054	-0.0892857142857143	-0.880952380952381	0.714285714285714	-0.880952380952381
miR-29a	ZNF167	55888	A_23_P253921	-0.146428571428571	-0.880952380952381	0.607142857142857	-0.880952380952381
miR-424*	LGALS3	3958	A_23_P128919	-0.189285714285714	-0.857142857142857	0.607142857142857	-0.857142857142857
miR-125b	ID3	3399	A_23_P137381	-0.371428571428571	-0.857142857142857	-0.0714285714285714	-0.857142857142857
miR-22	ESR1	2099	A_24_P383478	0.182142857142857	0.0476190476190476	-0.857142857142857	-0.857142857142857
miR-92a	ITGA5	3678	A_23_P36562	-0.460714285714286	-0.30952380952381	-0.857142857142857	-0.857142857142857
miR-20b	ESR1	2099	A_33_P3379356	-0.403571428571429	-0.0476190476190476	-0.857142857142857	-0.857142857142857
miR-146a	TRIM14	9830	A_33_P3424367	-0.421428571428571	0.142857142857143	-0.857142857142857	-0.857142857142857
miR-30b	ABI3BP	25890	A_33_P3411980	0.185714285714286	0.738095238095238	-0.857142857142857	-0.857142857142857
miR-214	ACLY	47	A_33_P3415042	-0.342857142857143	-0.857142857142857	0	-0.857142857142857
miR-141	ACO1	48	A_23_P9415	-0.117857142857143	-0.857142857142857	0.714285714285714	-0.857142857142857
miR-27a	ACVR1C	130399	A_33_P3327404	-0.267857142857143	-0.857142857142857	0.321428571428571	-0.857142857142857
miR-590-5p	ACVR1C	130399	A_23_P397455	-0.407142857142857	-0.476190476190476	-0.857142857142857	-0.857142857142857
miR-203	ADAM12	8038	A_33_P3256848	-0.675	-0.571428571428571	-0.857142857142857	-0.857142857142857
miR-29a	ADAM12	8038	A_33_P3256848	0.182142857142857	0.214285714285714	-0.857142857142857	-0.857142857142857
miR-29a	ADAM12	8038	A_33_P3310929	-0.189285714285714	0.357142857142857	-0.857142857142857	-0.857142857142857
miR-30d	ADAM9	8754	A_33_P3340769	-0.414285714285714	-0.857142857142857	-0.107142857142857	-0.857142857142857
miR-29c	ADAMTS6	11174	A_23_P213319	-0.696428571428571	-0.69047619047619	-0.857142857142857	-0.857142857142857
miR-222	ADAMTS6	11174	A_23_P213319	-0.307142857142857	0.261904761904762	-0.857142857142857	-0.857142857142857
miR-374a	AFF3	3899	A_33_P3373348	-0.246428571428571	-0.285714285714286	-0.857142857142857	-0.857142857142857
miR-27b	AFF4	27125	A_24_P8318	-0.560714285714286	-0.857142857142857	-0.357142857142857	-0.857142857142857
miR-144	ALS2	57679	A_33_P3415340	-0.025	0.30952380952381	-0.857142857142857	-0.857142857142857
miR-34a	FAM117B	150864	A_33_P3370832	-0.0357142857142857	-0.857142857142857	-0.142857142857143	-0.857142857142857
miR-107	ANK1	286	A_33_P3376321	-0.496428571428571	0.19047619047619	-0.857142857142857	-0.857142857142857
miR-32	ANKIB1	54467	A_23_P355623	-0.375	0.0476190476190476	-0.857142857142857	-0.857142857142857
miR-144	ANKRD17	26057	A_24_P220771	-0.178571428571429	0.333333333333333	-0.857142857142857	-0.857142857142857
miR-96	ANKRD27	84079	A_33_P3280192	-0.785714285714286	-0.785714285714286	-0.857142857142857	-0.857142857142857
miR-29a	ANKRD57	65124	A_33_P3219785	-0.164285714285714	-0.857142857142857	-0.107142857142857	-0.857142857142857
miR-34a	AP1S2	8905	A_24_P937306	-0.617857142857143	-0.261904761904762	-0.857142857142857	-0.857142857142857
miR-429	AP1S2	8905	A_23_P217384	-0.353571428571429	0.285714285714286	-0.857142857142857	-0.857142857142857
miR-143	AP2B1	163	A_24_P253827	-0.514285714285714	-0.523809523809524	-0.857142857142857	-0.857142857142857
miR-320a	AP3M1	26985	A_23_P158938	-0.435714285714286	0.0476190476190476	-0.857142857142857	-0.857142857142857
miR-223	APC	324	A_33_P3408983	-0.5	-0.0476190476190476	-0.857142857142857	-0.857142857142857
miR-215	ARHGAP19	84986	A_33_P3411025	-0.467857142857143	0.142857142857143	-0.857142857142857	-0.857142857142857
miR-144	ARHGAP28	79822	A_23_P130359	-0.232142857142857	0.0476190476190476	-0.857142857142857	-0.857142857142857
miR-196b	ARHGAP28	79822	A_23_P130359	-0.407142857142857	0.0238095238095238	-0.857142857142857	-0.857142857142857
miR-29c	ARHGEF10	9639	A_33_P3351351	0.346428571428571	0.404761904761905	-0.857142857142857	-0.857142857142857
miR-363	ARHGEF10	9639	A_33_P3351351	-0.367857142857143	0.523809523809524	-0.857142857142857	-0.857142857142857
miR-132	ARHGEF10	9639	A_33_P3351351	-0.803571428571429	-0.428571428571429	-0.857142857142857	-0.857142857142857
miR-141	ARHGEF18	23370	A_33_P3378915	-0.110714285714286	0.5	-0.857142857142857	-0.857142857142857
miR-371-5p	ARID5B	84159	A_32_P18440	-0.264285714285714	-0.119047619047619	-0.857142857142857	-0.857142857142857
miR-155	ASTN1	460	A_23_P301021	-0.178571428571429	0.642857142857143	-0.857142857142857	-0.857142857142857
miR-30d	ATP2B2	491	A_33_P3400973	0.160714285714286	0.523809523809524	-0.857142857142857	-0.857142857142857
miR-21	ATPAF1	64756	A_24_P919899	-0.685714285714286	-0.857142857142857	-0.535714285714286	-0.857142857142857
miR-18a	ATXN1	6310	A_33_P3320772	-0.678571428571429	-0.857142857142857	-0.0357142857142857	-0.857142857142857
miR-128	ATXN10	25814	A_33_P3231367	-0.371428571428571	-0.261904761904762	-0.857142857142857	-0.857142857142857
miR-107	ATXN7L1	222255	A_33_P3331095	-0.378571428571429	0.357142857142857	-0.857142857142857	-0.857142857142857
miR-371-5p	AXIN2	8313	A_23_P148015	-0.353571428571429	0.357142857142857	-0.857142857142857	-0.857142857142857
miR-424	AXIN2	8313	A_24_P298027	-0.192857142857143	-0.857142857142857	0.0714285714285714	-0.857142857142857
miR-183	BACH2	60468	A_33_P3302916	-0.646428571428571	-0.857142857142857	-0.178571428571429	-0.857142857142857
miR-152	BCL11A	53335	A_33_P3249595	-0.875	-0.80952380952381	-0.857142857142857	-0.857142857142857
miR-200c	BCL11B	64919	A_23_P205738	-0.246428571428571	-0.0238095238095238	-0.857142857142857	-0.857142857142857
miR-30c	BCL6	604	A_23_P57856	-0.475	-0.857142857142857	-0.142857142857143	-0.857142857142857
miR-374a	BMPER	168667	A_24_P942904	-0.353571428571429	-0.238095238095238	-0.857142857142857	-0.857142857142857
miR-30b	BRWD1	54014	A_33_P3395713	0.146428571428571	0.476190476190476	-0.857142857142857	-0.857142857142857
miR-222	BRWD1	54014	A_33_P3395713	-0.171428571428571	0.333333333333333	-0.857142857142857	-0.857142857142857
miR-21	BRWD1	54014	A_33_P3395713	-0.610714285714286	-0.333333333333333	-0.857142857142857	-0.857142857142857
miR-16	BSDC1	55108	A_33_P3365864	-0.146428571428571	-0.857142857142857	0.607142857142857	-0.857142857142857
miR-371-5p	BTF3L4	91408	A_33_P3365616	-0.00714285714285714	0.738095238095238	-0.857142857142857	-0.857142857142857
miR-363	FAM196A	642938	A_32_P202013	-0.278571428571429	-0.238095238095238	-0.857142857142857	-0.857142857142857
miR-340	CEP128	145508	A_23_P320829	0.15	0.523809523809524	-0.857142857142857	-0.857142857142857
miR-29a	CTC1	80169	A_33_P3312104	0.103571428571429	-0.214285714285714	-0.857142857142857	-0.857142857142857
miR-101	C18orf62	284274	A_33_P3325685	-0.314285714285714	0.238095238095238	-0.857142857142857	-0.857142857142857
miR-29a	C18orf62	284274	A_33_P3325685	-0.0821428571428571	0.476190476190476	-0.857142857142857	-0.857142857142857
miR-30c	C19orf50	79036	A_24_P168510	-0.303571428571429	0.333333333333333	-0.857142857142857	-0.857142857142857
miR-27b	C1orf52	148423	A_24_P195037	-0.45	-0.214285714285714	-0.857142857142857	-0.857142857142857
miR-29c	C1QTNF6	114904	A_33_P3269428	0.5	0.523809523809524	-0.857142857142857	-0.857142857142857
miR-497	C20orf27	54976	A_23_P28878	-0.0678571428571429	-0.857142857142857	0.5	-0.857142857142857
miR-377	C21orf91	54149	A_24_P125839	-0.55	-0.857142857142857	0.0357142857142857	-0.857142857142857
miR-342-3p	CACNA1C	775	A_33_P3249394	-0.35	0.214285714285714	-0.857142857142857	-0.857142857142857
miR-363	CACNA1I	8911	A_33_P3350566	-0.453571428571429	0.30952380952381	-0.857142857142857	-0.857142857142857
miR-202	CAP1	10487	A_24_P62615	-0.4	-0.0238095238095238	-0.857142857142857	-0.857142857142857
miR-125a-3p	CAST	831	A_23_P213518	-0.614285714285714	-0.0714285714285714	-0.857142857142857	-0.857142857142857
miR-200c	CASZ1	54897	A_23_P201295	-0.2	0.19047619047619	-0.857142857142857	-0.857142857142857
miR-374a	CBX4	8535	A_23_P89621	-0.414285714285714	-0.214285714285714	-0.857142857142857	-0.857142857142857
miR-16	CBX4	8535	A_23_P89621	-0.228571428571429	0.19047619047619	-0.857142857142857	-0.857142857142857
miR-32	ZFC3H1	196441	A_23_P332908	-0.321428571428571	-0.857142857142857	0.428571428571429	-0.857142857142857
miR-101	BEND4	389206	A_24_P914625	-0.160714285714286	0.619047619047619	-0.857142857142857	-0.857142857142857
miR-196a	CCDC47	57003	A_24_P61864	-0.542857142857143	-0.619047619047619	-0.857142857142857	-0.857142857142857
miR-374b	CCDC89	220388	A_24_P192988	-0.746428571428571	-0.547619047619048	-0.857142857142857	-0.857142857142857
miR-361-5p	CD177	57126	A_23_P259863	-0.282142857142857	0	-0.857142857142857	-0.857142857142857
miR-30d	CD302	9936	A_23_P131435	-0.0607142857142857	0.571428571428571	-0.857142857142857	-0.857142857142857
miR-374b	CDA	978	A_23_P34597	-0.607142857142857	-0.714285714285714	-0.857142857142857	-0.857142857142857
miR-16	CDC42EP2	10435	A_23_P1602	-0.110714285714286	-0.857142857142857	0.464285714285714	-0.857142857142857
miR-371-5p	CDC42SE1	56882	A_23_P320887	-0.507142857142857	0	-0.857142857142857	-0.857142857142857
miR-16	CDK5R1	8851	A_33_P3226985	-0.278571428571429	0.19047619047619	-0.857142857142857	-0.857142857142857
miR-363	CEP350	9857	A_33_P3244863	-0.367857142857143	0.619047619047619	-0.857142857142857	-0.857142857142857
miR-26b	CHAF1A	10036	A_33_P3416366	-0.442857142857143	0.452380952380952	-0.857142857142857	-0.857142857142857
miR-107	CHD6	84181	A_33_P3401452	-0.525	0.19047619047619	-0.857142857142857	-0.857142857142857
miR-30e	CHL1	10752	A_23_P212241	-0.228571428571429	-0.857142857142857	0.107142857142857	-0.857142857142857
miR-195	CLCN6	1185	A_33_P3270228	-0.457142857142857	-0.142857142857143	-0.857142857142857	-0.857142857142857
miR-374a	CLEC12B	387837	A_33_P3410659	0.025	0.428571428571429	-0.857142857142857	-0.857142857142857
miR-195	CNIH2	254263	A_24_P203315	-0.1	0.30952380952381	-0.857142857142857	-0.857142857142857
miR-494	CNR1	1268	A_23_P214208	-0.582142857142857	-0.142857142857143	-0.857142857142857	-0.857142857142857
miR-29a	COL19A1	1310	A_33_P3304162	0.235714285714286	0.285714285714286	-0.857142857142857	-0.857142857142857
miR-29a	COL4A6	1288	A_33_P3262969	-0.214285714285714	-0.142857142857143	-0.857142857142857	-0.857142857142857
miR-486-5p	COL6A6	131873	A_32_P224525	-0.360714285714286	-0.142857142857143	-0.857142857142857	-0.857142857142857
miR-26a	COMMD8	54951	A_33_P3285077	-0.275	-0.0714285714285714	-0.857142857142857	-0.857142857142857
miR-30a	COPS7B	64708	A_33_P3292297	-0.278571428571429	-0.0476190476190476	-0.857142857142857	-0.857142857142857
miR-374a	CREB3L2	64764	A_33_P3320888	-0.125	0.119047619047619	-0.857142857142857	-0.857142857142857
miR-221	CREBZF	58487	A_23_P203645	-0.396428571428571	-0.857142857142857	0	-0.857142857142857
miR-103	CSNK1G2	1455	A_33_P3259017	-0.421428571428571	0.119047619047619	-0.857142857142857	-0.857142857142857
miR-200b	CTBP2	1488	A_33_P3318624	-0.5	-0.261904761904762	-0.857142857142857	-0.857142857142857
miR-101	CTBP2	1488	A_33_P3318624	-0.225	0.142857142857143	-0.857142857142857	-0.857142857142857
miR-103	CTNND1	1500	A_33_P3209716	-0.592857142857143	-0.714285714285714	-0.857142857142857	-0.857142857142857
miR-374a	CELF2	10659	A_23_P202071	-0.278571428571429	-0.857142857142857	-0.214285714285714	-0.857142857142857
miR-494	CELF2	10659	A_23_P202071	-0.232142857142857	0.142857142857143	-0.857142857142857	-0.857142857142857
miR-486-5p	CELF2	10659	A_23_P115645	-0.603571428571429	-0.166666666666667	-0.857142857142857	-0.857142857142857
miR-27b	CELF2	10659	A_23_P202071	-0.192857142857143	-0.857142857142857	0.321428571428571	-0.857142857142857
miR-107	CUL4A	8451	A_33_P3322909	-0.742857142857143	-0.428571428571429	-0.857142857142857	-0.857142857142857
miR-101	CXCL12	6387	A_33_P3712341	-0.0964285714285714	0.166666666666667	-0.857142857142857	-0.857142857142857
miR-145	DAG1	1605	A_24_P225961	0.182142857142857	-0.857142857142857	0.571428571428571	-0.857142857142857
miR-29b	DGKD	8527	A_23_P210253	-0.360714285714286	-0.857142857142857	0.285714285714286	-0.857142857142857
miR-202	DICER1	23405	A_33_P3212490	-0.446428571428571	0.19047619047619	-0.857142857142857	-0.857142857142857
miR-218	DLG2	1740	A_23_P124514	-0.467857142857143	-0.380952380952381	-0.857142857142857	-0.857142857142857
miR-205	DLG2	1740	A_33_P3419032	-0.225	-0.357142857142857	-0.857142857142857	-0.857142857142857
miR-194	DMD	1756	A_24_P185854	-0.414285714285714	-0.380952380952381	-0.857142857142857	-0.857142857142857
miR-26a	DNA2	1763	A_33_P3833211	-0.00714285714285714	0.714285714285714	-0.857142857142857	-0.857142857142857
miR-200b	DNAJB5	25822	A_23_P112241	-0.135714285714286	0.30952380952381	-0.857142857142857	-0.857142857142857
miR-202	DNAJB9	4189	A_23_P258944	-0.525	-0.714285714285714	-0.857142857142857	-0.857142857142857
miR-30a	DNMT3A	1788	A_23_P154500	-0.596428571428571	-0.19047619047619	-0.857142857142857	-0.857142857142857
miR-30d	DOCK7	85440	A_24_P203622	0.0589812567957589	0.380952380952381	-0.857142857142857	-0.857142857142857
miR-92a	DOCK9	23348	A_33_P3410279	-0.153571428571429	0.357142857142857	-0.857142857142857	-0.857142857142857
miR-101	DOT1L	84444	A_23_P101737	-0.328571428571429	-0.0238095238095238	-0.857142857142857	-0.857142857142857
miR-218	DPF3	8110	A_33_P3423185	-0.435714285714286	-0.285714285714286	-0.857142857142857	-0.857142857142857
miR-125a-3p	DPYSL2	1808	A_24_P38347	-0.171428571428571	-0.857142857142857	-0.75	-0.857142857142857
miR-202	DST	667	A_33_P3339650	-0.457142857142857	0.595238095238095	-0.857142857142857	-0.857142857142857
miR-203	DYRK1A	1859	A_33_P3406998	-0.0107142857142857	0.547619047619048	-0.857142857142857	-0.857142857142857
miR-30d	EFNA3	1944	A_24_P114032	-0.35	0.357142857142857	-0.857142857142857	-0.857142857142857
miR-128	EFR3A	23167	A_23_P71513	-0.403571428571429	-0.857142857142857	-0.428571428571429	-0.857142857142857
miR-363	EIF2C3	192669	A_33_P3244882	-0.303571428571429	0.380952380952381	-0.857142857142857	-0.857142857142857
miR-96	EIF5	1983	A_24_P398810	-0.257142857142857	-0.166666666666667	-0.857142857142857	-0.857142857142857
miR-26b	EIF5	1983	A_24_P398810	-0.160714285714286	-0.0714285714285714	-0.857142857142857	-0.857142857142857
miR-27a	EIF5	1983	A_24_P398810	-0.35	-0.428571428571429	-0.857142857142857	-0.857142857142857
miR-30d	ELOVL5	60481	A_33_P3273719	-0.182142857142857	0.357142857142857	-0.857142857142857	-0.857142857142857
miR-26b	EPHA7	2045	A_23_P7835	-0.667857142857143	-0.476190476190476	-0.857142857142857	-0.857142857142857
miR-429	EPS15	2060	A_33_P3371752	-0.378571428571429	-0.857142857142857	0.0714285714285714	-0.857142857142857
miR-96	ERLIN1	10613	A_23_P52219	0.1	0.380952380952381	-0.857142857142857	-0.857142857142857
miR-103	ESR1	2099	A_24_P383478	-0.342857142857143	0.142857142857143	-0.857142857142857	-0.857142857142857
miR-374a	ESRRG	2104	A_24_P7965	-0.364285714285714	-0.214285714285714	-0.857142857142857	-0.857142857142857
miR-29a	ETV6	2120	A_33_P3356325	-0.00357142857142857	0.476190476190476	-0.857142857142857	-0.857142857142857
miR-145	EYA3	2140	A_23_P74737	-0.371428571428571	-0.857142857142857	-0.0714285714285714	-0.857142857142857
miR-371-5p	FAM107B	83641	A_23_P149975	-0.557142857142857	-0.547619047619048	-0.857142857142857	-0.857142857142857
miR-424	FAM122A	116224	A_23_P409516	-0.364285714285714	-0.857142857142857	-0.0357142857142857	-0.857142857142857
miR-23a	FAM123B	139285	A_23_P308150	-0.289285714285714	-0.857142857142857	0.642857142857143	-0.857142857142857
miR-22	FAM125B	89853	A_24_P941557	-0.128571428571429	-0.857142857142857	0.821428571428571	-0.857142857142857
miR-30d	FAM133A	286499	A_23_P345808	-0.310714285714286	-0.0238095238095238	-0.857142857142857	-0.857142857142857
miR-195	FAT3	120114	A_33_P3257513	-0.314285714285714	0	-0.857142857142857	-0.857142857142857
miR-144	FAT4	79633	A_33_P3374878	-0.364285714285714	-0.0238095238095238	-0.857142857142857	-0.857142857142857
miR-202	FBXO30	84085	A_23_P256231	-0.303571428571429	0.380952380952381	-0.857142857142857	-0.857142857142857
miR-202	FIGN	55137	A_32_P34003	-0.271428571428571	0.619047619047619	-0.857142857142857	-0.857142857142857
miR-29a	FAM193B	54540	A_23_P213863	-0.292857142857143	-0.166666666666667	-0.857142857142857	-0.857142857142857
miR-30c	FNDC3B	64778	A_33_P3296940	-0.185714285714286	-0.857142857142857	0.285714285714286	-0.857142857142857
miR-494	FOXJ2	55810	A_24_P21985	-0.510714285714286	-0.30952380952381	-0.857142857142857	-0.857142857142857
miR-374a	FRMD4A	55691	A_33_P3386558	-0.0642857142857143	0.285714285714286	-0.857142857142857	-0.857142857142857
miR-144	GABBR2	9568	A_33_P3406493	-0.346428571428571	-0.857142857142857	-0.0714285714285714	-0.857142857142857
miR-27b	GABRB3	2562	A_33_P3309206	-0.357142857142857	-0.19047619047619	-0.857142857142857	-0.857142857142857
miR-196b	GALC	2581	A_33_P3370555	-0.614285714285714	-0.404761904761905	-0.857142857142857	-0.857142857142857
miR-101	GDF10	2662	A_23_P52227	-0.321428571428571	0.404761904761905	-0.857142857142857	-0.857142857142857
miR-141	GIGYF1	64599	A_24_P231173	-0.1	0.380952380952381	-0.857142857142857	-0.857142857142857
miR-30d	GIGYF1	64599	A_24_P231173	0.171428571428571	0.595238095238095	-0.857142857142857	-0.857142857142857
miR-103	GIT2	9815	A_23_P204436	-0.307142857142857	0.0952380952380952	-0.857142857142857	-0.857142857142857
miR-210	GIT2	9815	A_23_P204436	-0.160714285714286	0.142857142857143	-0.857142857142857	-0.857142857142857
miR-221	GLI2	2736	A_33_P3358469	-0.217857142857143	0.142857142857143	-0.857142857142857	-0.857142857142857
miR-221	GNAI3	2773	A_33_P3419334	-0.65	-0.857142857142857	-0.321428571428571	-0.857142857142857
miR-25	GNS	2799	A_33_P3261167	0	-0.857142857142857	0.5	-0.857142857142857
miR-92a	GNS	2799	A_33_P3261167	-0.114285714285714	-0.857142857142857	0.678571428571429	-0.857142857142857
miR-155	GPD1L	23171	A_23_P318284	0.253571428571429	-0.857142857142857	0.428571428571429	-0.857142857142857
miR-107	GREM2	64388	A_24_P40626	-0.692857142857143	-0.30952380952381	-0.857142857142857	-0.857142857142857
miR-23a	GRHL1	29841	A_33_P3423791	-0.228571428571429	0.0952380952380952	-0.857142857142857	-0.857142857142857
miR-25	GRIA1	2890	A_23_P303072	-0.696428571428571	-0.857142857142857	-0.321428571428571	-0.857142857142857
miR-92a	GRIA3	2892	A_24_P143127	-0.453571428571429	-0.261904761904762	-0.857142857142857	-0.857142857142857
miR-144	GRIK2	2898	A_33_P3307144	-0.00714285714285714	0.666666666666667	-0.857142857142857	-0.857142857142857
miR-27a	GRIN2D	2906	A_33_P3402868	-0.332142857142857	0.0238095238095238	-0.857142857142857	-0.857142857142857
miR-16	GRM7	2917	A_23_P22364	-0.303571428571429	0.166666666666667	-0.857142857142857	-0.857142857142857
miR-134	GTDC1	79712	A_23_P153945	-0.0107142857142857	0.666666666666667	-0.857142857142857	-0.857142857142857
miR-202	GTPBP2	54676	A_23_P379026	-0.760714285714286	-0.666666666666667	-0.857142857142857	-0.857142857142857
miR-26a	HAS3	3038	A_33_P3402454	-0.00714285714285714	0.19047619047619	-0.857142857142857	-0.857142857142857
miR-30e	HECW1	23072	A_23_P319027	-0.314285714285714	-0.857142857142857	0	-0.857142857142857
miR-200a	HIC2	23119	A_23_P383132	-0.453571428571429	-0.30952380952381	-0.857142857142857	-0.857142857142857
miR-26b	HMGA2	8091	A_33_P3211078	0.346428571428571	0.142857142857143	-0.857142857142857	-0.857142857142857
miR-202	HNRNPC	3183	A_32_P142028	-0.421428571428571	-0.30952380952381	-0.857142857142857	-0.857142857142857
miR-196a	HOOK1	51361	A_33_P3409844	-0.571428571428571	-0.333333333333333	-0.857142857142857	-0.857142857142857
miR-374b	HS2ST1	9653	A_33_P3226630	-0.428571428571429	-0.857142857142857	-0.392857142857143	-0.857142857142857
miR-33a	HS3ST4	9951	A_23_P9711	-0.310714285714286	-0.0952380952380952	-0.857142857142857	-0.857142857142857
miR-16	HSPG2	3339	A_33_P3380612	-0.6	-0.619047619047619	-0.857142857142857	-0.857142857142857
miR-16	HTR2A	3356	A_24_P355967	-0.25	0.142857142857143	-0.857142857142857	-0.857142857142857
miR-107	HTR4	3360	A_23_P133637	-0.414285714285714	0.214285714285714	-0.857142857142857	-0.857142857142857
miR-29b	ICOS	29851	A_23_P371215	0.335714285714286	0.285714285714286	-0.857142857142857	-0.857142857142857
miR-335	IGF2BP2	10644	A_33_P3242973	-0.425	0	-0.857142857142857	-0.857142857142857
miR-340	IGSF11	152404	A_23_P398189	0.210714285714286	0.142857142857143	-0.857142857142857	-0.857142857142857
miR-7	IGSF8	93185	A_23_P137423	0.182142857142857	0.333333333333333	-0.857142857142857	-0.857142857142857
miR-374b	ISL1	3670	A_23_P81529	-0.360714285714286	0.142857142857143	-0.857142857142857	-0.857142857142857
miR-29a	ISLR2	57611	A_33_P3418091	0.0892857142857143	0.19047619047619	-0.857142857142857	-0.857142857142857
miR-26a	ITGA5	3678	A_23_P36562	-0.153571428571429	0.19047619047619	-0.857142857142857	-0.857142857142857
miR-25	ITGA5	3678	A_23_P36562	-0.410714285714286	-0.238095238095238	-0.857142857142857	-0.857142857142857
miR-30a	ITPK1	3705	A_24_P167683	-0.296428571428571	-0.30952380952381	-0.857142857142857	-0.857142857142857
miR-107	ITSN1	6453	A_33_P3250595	-0.707142857142857	-0.595238095238095	-0.857142857142857	-0.857142857142857
miR-34a	JAKMIP1	152789	A_33_P3221114	-0.025	0.380952380952381	-0.857142857142857	-0.857142857142857
miR-29a	KDM5C	8242	A_33_P3216357	-0.139285714285714	-0.0476190476190476	-0.857142857142857	-0.857142857142857
miR-27a	JMY	133746	A_32_P176550	-0.310714285714286	-0.857142857142857	0.357142857142857	-0.857142857142857
miR-200b	KANK1	23189	A_33_P3323041	-0.403571428571429	-0.166666666666667	-0.857142857142857	-0.857142857142857
miR-30d	KCNJ3	3760	A_23_P153986	-0.385714285714286	-0.19047619047619	-0.857142857142857	-0.857142857142857
miR-144	KCNMB2	10242	A_33_P3395191	-0.146428571428571	0.476190476190476	-0.857142857142857	-0.857142857142857
miR-202	KIAA1147	57189	A_23_P404821	-0.367857142857143	0.452380952380952	-0.857142857142857	-0.857142857142857
miR-203	KIAA1429	25962	A_23_P215980	-0.0964285714285714	0.738095238095238	-0.857142857142857	-0.857142857142857
miR-340	KIAA1539	80256	A_24_P346762	-0.542857142857143	0.0952380952380952	-0.857142857142857	-0.857142857142857
miR-144	BEND3	57673	A_33_P3396646	-0.210714285714286	0.0714285714285714	-0.857142857142857	-0.857142857142857
miR-200c	VAT1L	57687	A_23_P400449	-0.371428571428571	0.142857142857143	-0.857142857142857	-0.857142857142857
miR-152	KLF4	9314	A_23_P32233	-0.4	-0.0952380952380952	-0.857142857142857	-0.857142857142857
miR-29c	KLF4	9314	A_23_P32233	0.0428571428571429	0.0952380952380952	-0.857142857142857	-0.857142857142857
miR-363	KLF4	9314	A_23_P32233	-0.0428571428571429	0.857142857142857	-0.857142857142857	-0.857142857142857
miR-29c	KPNA1	3836	A_33_P3214879	-0.260714285714286	-0.857142857142857	0.607142857142857	-0.857142857142857
miR-193b	KRAS	3845	A_23_P306507	-0.392857142857143	-0.857142857142857	0.678571428571429	-0.857142857142857
miR-371-5p	KREMEN1	83999	A_23_P211401	-0.35	0	-0.857142857142857	-0.857142857142857
miR-340	LHFPL4	375323	A_32_P94	-0.553571428571429	0.119047619047619	-0.857142857142857	-0.857142857142857
miR-340	LMO7	4008	A_33_P3280801	-0.603571428571429	-0.0952380952380952	-0.857142857142857	-0.857142857142857
miR-16	LMOD1	25802	A_33_P3368879	-0.160714285714286	0.642857142857143	-0.857142857142857	-0.857142857142857
miR-1	SPATS2L	26010	A_33_P3400389	-0.482142857142857	0.0476190476190476	-0.857142857142857	-0.857142857142857
miR-92a	PKDCC	91461	A_33_P3393010	-0.585714285714286	-0.357142857142857	-0.857142857142857	-0.857142857142857
miR-200b	LPIN1	23175	A_33_P3356070	-0.407142857142857	0.0714285714285714	-0.857142857142857	-0.857142857142857
miR-202	LRIG3	121227	A_23_P47885	-0.178571428571429	0.619047619047619	-0.857142857142857	-0.857142857142857
miR-16	LRP2	4036	A_33_P3244728	-0.507142857142857	-0.214285714285714	-0.857142857142857	-0.857142857142857
miR-424	LRRC1	55227	A_33_P3293386	-0.628571428571429	-0.380952380952381	-0.857142857142857	-0.857142857142857
miR-134	LSM12	124801	A_23_P307430	-0.139285714285714	-0.476190476190476	-0.857142857142857	-0.857142857142857
miR-30e	MAGI2	9863	A_33_P3311992	-0.025	0.476190476190476	-0.857142857142857	-0.857142857142857
miR-125a-3p	TAB3	257397	A_23_P305033	0.285714285714286	0.80952380952381	-0.857142857142857	-0.857142857142857
miR-23b	MAP3K9	4293	A_33_P3323435	-0.439285714285714	-0.857142857142857	-0.142857142857143	-0.857142857142857
miR-26b	MAT2A	4144	A_33_P3403044	0.0892857142857143	0.380952380952381	-0.857142857142857	-0.857142857142857
miR-29c	MAZ	4150	A_33_P3266410	0.0678571428571429	0.69047619047619	-0.857142857142857	-0.857142857142857
miR-16	MBD1	4152	A_33_P3398927	-0.45	-0.0952380952380952	-0.857142857142857	-0.857142857142857
miR-30d	MCF2L	23263	A_33_P3282018	-0.142857142857143	0.0476190476190476	-0.857142857142857	-0.857142857142857
miR-218	MDGA1	266727	A_33_P3421867	-0.55	-0.547619047619048	-0.857142857142857	-0.857142857142857
miR-374a	MECP2	4204	A_33_P3317211	-0.214285714285714	-0.166666666666667	-0.857142857142857	-0.857142857142857
miR-361-5p	MECP2	4204	A_33_P3317211	-0.125	-0.166666666666667	-0.857142857142857	-0.857142857142857
miR-361-5p	MECP2	4204	A_33_P3339036	-0.0464285714285714	-0.238095238095238	-0.857142857142857	-0.857142857142857
miR-376c	MEIS2	4212	A_23_P88602	-0.367857142857143	0.0714285714285714	-0.857142857142857	-0.857142857142857
miR-200c	MEX3B	84206	A_24_P65060	-0.167857142857143	0.333333333333333	-0.857142857142857	-0.857142857142857
miR-29b	MEX3B	84206	A_24_P65060	-0.792857142857143	-0.857142857142857	-0.107142857142857	-0.857142857142857
miR-371-5p	MGAT4A	11320	A_23_P28507	-0.232142857142857	-0.0952380952380952	-0.857142857142857	-0.857142857142857
miR-202	MGAT4A	11320	A_23_P28507	-0.507142857142857	-0.69047619047619	-0.857142857142857	-0.857142857142857
miR-26b	MICAL3	57553	A_33_P3267822	0.260714285714286	0.0238095238095238	-0.857142857142857	-0.857142857142857
miR-30d	MIER3	166968	A_33_P3375528	0.203571428571429	0.357142857142857	-0.857142857142857	-0.857142857142857
miR-200a	MLL3	58508	A_33_P3321275	-0.025	-0.857142857142857	0.678571428571429	-0.857142857142857
miR-202	MLLT10	8028	A_24_P406714	-0.703571428571429	-0.142857142857143	-0.857142857142857	-0.857142857142857
miR-374b	MMP14	4323	A_24_P82106	-0.560714285714286	-0.30952380952381	-0.857142857142857	-0.857142857142857
miR-152	MNT	4335	A_33_P3246733	-0.642857142857143	-0.857142857142857	-0.5	-0.857142857142857
miR-202	MOB4	25843	A_23_P210274	-0.528571428571429	-0.119047619047619	-0.857142857142857	-0.857142857142857
miR-21	MPRIP	23164	A_33_P3230526	-0.353571428571429	0.142857142857143	-0.857142857142857	-0.857142857142857
miR-200c	MPRIP	23164	A_33_P3230526	0.025	0.452380952380952	-0.857142857142857	-0.857142857142857
miR-152	MTA2	9219	A_23_P203420	-0.392857142857143	-0.857142857142857	-0.535714285714286	-0.857142857142857
miR-25	MYH9	4627	A_33_P3353692	-0.446428571428571	0.214285714285714	-0.857142857142857	-0.857142857142857
miR-92a	MYH9	4627	A_33_P3353692	-0.0357142857142857	0.214285714285714	-0.857142857142857	-0.857142857142857
miR-141	MYRIP	25924	A_23_P326760	0.0892857142857143	0.642857142857143	-0.857142857142857	-0.857142857142857
miR-92a	GLYR1	84656	A_32_P743407	-0.314285714285714	-0.142857142857143	-0.857142857142857	-0.857142857142857
miR-29a	NEGR1	257194	A_33_P3341970	0.2	0.119047619047619	-0.857142857142857	-0.857142857142857
miR-101	NEGR1	257194	A_33_P3341970	0.132142857142857	0.547619047619048	-0.857142857142857	-0.857142857142857
miR-202	PNP	4860	A_23_P140256	-0.653571428571429	-0.619047619047619	-0.857142857142857	-0.857142857142857
miR-92a	NPTN	27020	A_24_P95822	-0.542857142857143	-0.476190476190476	-0.857142857142857	-0.857142857142857
miR-7	NR1H2	7376	A_23_P55926	-0.242857142857143	-0.333333333333333	-0.857142857142857	-0.857142857142857
miR-196a	NRAS	4893	A_33_P3317825	-0.664285714285714	-0.857142857142857	-0.821428571428571	-0.857142857142857
miR-200b	NRBF2	29982	A_33_P3415895	-0.103571428571429	0.714285714285714	-0.857142857142857	-0.857142857142857
miR-30a	NRXN3	9369	A_33_P3367438	-0.0392857142857143	-0.857142857142857	0.25	-0.857142857142857
miR-374b	NTF3	4908	A_23_P360797	-0.628571428571429	-0.523809523809524	-0.857142857142857	-0.857142857142857
miR-195	NUDCD3	23386	A_33_P3356731	-0.439285714285714	0.0714285714285714	-0.857142857142857	-0.857142857142857
miR-374a	ODZ1	10178	A_33_P3283863	-0.239285714285714	0.0238095238095238	-0.857142857142857	-0.857142857142857
miR-141	ODZ3	55714	A_24_P69053	-0.0892857142857143	0.238095238095238	-0.857142857142857	-0.857142857142857
miR-340	ODZ3	55714	A_24_P69053	-0.389285714285714	0.428571428571429	-0.857142857142857	-0.857142857142857
miR-374b	ORC5	5001	A_24_P394698	-0.507142857142857	-0.0476190476190476	-0.857142857142857	-0.857142857142857
miR-152	OTX2	5015	A_23_P48663	-0.742857142857143	-0.547619047619048	-0.857142857142857	-0.857142857142857
miR-101	PANX2	56666	A_24_P160202	0.0678571428571429	0.19047619047619	-0.857142857142857	-0.857142857142857
miR-205	PAPD5	64282	A_33_P3377459	-0.15	-0.857142857142857	0.5	-0.857142857142857
miR-223	PARP1	142	A_33_P3290335	-0.45	-0.0714285714285714	-0.857142857142857	-0.857142857142857
miR-202	PBX3	5090	A_33_P3348887	-0.539285714285714	-0.0952380952380952	-0.857142857142857	-0.857142857142857
miR-152	PBXIP1	57326	A_24_P79808	-0.3	-0.857142857142857	0.214285714285714	-0.857142857142857
miR-185	PCDHA10	56139	A_33_P3281299	0.0142857142857143	0.476190476190476	-0.857142857142857	-0.857142857142857
miR-374b	PCDHA2	56146	A_33_P3391846	-0.414285714285714	-0.0238095238095238	-0.857142857142857	-0.857142857142857
miR-16	PCDHA5	56143	A_33_P3258546	-0.328571428571429	0.119047619047619	-0.857142857142857	-0.857142857142857
miR-374b	PCDHA5	56143	A_33_P3258546	-0.492857142857143	-0.857142857142857	-0.464285714285714	-0.857142857142857
miR-374b	PCDHAC1	56135	A_24_P191931	-0.735714285714286	-0.476190476190476	-0.857142857142857	-0.857142857142857
miR-152	PDE4D	5144	A_33_P3389658	-0.739285714285714	-0.5	-0.857142857142857	-0.857142857142857
miR-182	PHF20L1	51105	A_33_P3278916	-0.682142857142857	-0.785714285714286	-0.857142857142857	-0.857142857142857
miR-30d	PIK3CD	5293	A_33_P3353941	-0.257142857142857	0.0714285714285714	-0.857142857142857	-0.857142857142857
miR-23a	PIKFYVE	200576	A_33_P3348973	0.0678571428571429	-0.857142857142857	0	-0.857142857142857
miR-26a	PLCB1	23236	A_23_P6099	-0.417857142857143	-0.214285714285714	-0.857142857142857	-0.857142857142857
miR-221	PLCXD3	345557	A_32_P119033	-0.0321428571428571	0.380952380952381	-0.857142857142857	-0.857142857142857
miR-363	PLEKHA1	59338	A_23_P115792	-0.382142857142857	-0.619047619047619	-0.857142857142857	-0.857142857142857
miR-29a	PLP1	5354	A_33_P3334630	0.310714285714286	0.357142857142857	-0.857142857142857	-0.857142857142857
miR-141	PLXNA4	91584	A_24_P772488	-0.242857142857143	0.119047619047619	-0.857142857142857	-0.857142857142857
miR-128	PAPD7	11044	A_23_P18824	-0.271428571428571	-0.0952380952380952	-0.857142857142857	-0.857142857142857
miR-29c	PPM1E	22843	A_32_P73796	-0.489285714285714	-0.0476190476190476	-0.857142857142857	-0.857142857142857
miR-138	PDP1	54704	A_33_P3369761	-0.589285714285714	-0.857142857142857	-0.357142857142857	-0.857142857142857
miR-33a	PRKAA1	5562	A_33_P3257187	-0.525	-0.428571428571429	-0.857142857142857	-0.857142857142857
miR-494	PRKCB	5579	A_33_P3294533	-0.603571428571429	-0.857142857142857	-0.142857142857143	-0.857142857142857
miR-33a	PRKCE	5581	A_23_P250564	-0.242857142857143	0.142857142857143	-0.857142857142857	-0.857142857142857
miR-29b	PRPF40A	55660	A_33_P3256695	-0.239285714285714	-0.857142857142857	0.571428571428571	-0.857142857142857
miR-374b	PRRG1	5638	A_33_P3328637	-0.482142857142857	-0.857142857142857	-0.142857142857143	-0.857142857142857
miR-30b	PRUNE2	158471	A_33_P3294921	-0.210714285714286	0.285714285714286	-0.857142857142857	-0.857142857142857
miR-202	CYTH3	9265	A_33_P3271051	-0.160714285714286	0.476190476190476	-0.857142857142857	-0.857142857142857
miR-203	PTCH1	5727	A_33_P3239112	-0.410714285714286	-0.857142857142857	0	-0.857142857142857
miR-101	PTCH1	5727	A_33_P3415410	-0.217857142857143	0.19047619047619	-0.857142857142857	-0.857142857142857
miR-214	PTER	9317	A_33_P3317253	-0.3	-0.0952380952380952	-0.857142857142857	-0.857142857142857
miR-30b	PTGDR	5729	A_23_P393777	0.235714285714286	0.5	-0.857142857142857	-0.857142857142857
miR-30d	PTGDR	5729	A_23_P393777	-0.0821428571428571	0	-0.857142857142857	-0.857142857142857
miR-182	PTGER3	5733	A_33_P3265739	-0.789285714285714	-0.857142857142857	-0.107142857142857	-0.857142857142857
miR-377	PTMA	5757	A_24_P264207	-0.542857142857143	-0.428571428571429	-0.857142857142857	-0.857142857142857
miR-377	PTMA	5757	A_33_P3346403	-0.542857142857143	-0.380952380952381	-0.857142857142857	-0.857142857142857
miR-132	PXN	5829	A_33_P3380098	-0.696428571428571	-0.428571428571429	-0.857142857142857	-0.857142857142857
miR-320a	PYGO2	90780	A_23_P411953	-0.542857142857143	-0.19047619047619	-0.857142857142857	-0.857142857142857
miR-29a	RAB30	27314	A_24_P167338	-0.182142857142857	0.5	-0.857142857142857	-0.857142857142857
miR-223	RABGAP1	23637	A_33_P3411991	-0.353571428571429	0.214285714285714	-0.857142857142857	-0.857142857142857
miR-374a	RAI1	10743	A_33_P3320503	-0.221428571428571	-0.0714285714285714	-0.857142857142857	-0.857142857142857
miR-196a	RANBP10	57610	A_23_P369733	-0.0464285714285714	0.238095238095238	-0.857142857142857	-0.857142857142857
miR-370	RAP1GDS1	5910	A_33_P3215123	-0.282142857142857	0.285714285714286	-0.857142857142857	-0.857142857142857
miR-30d	RAP2B	5912	A_33_P3303121	-0.167857142857143	-0.857142857142857	0.642857142857143	-0.857142857142857
miR-101	RAPH1	65059	A_33_P3217020	0.103571428571429	0.30952380952381	-0.857142857142857	-0.857142857142857
miR-203	RAPH1	65059	A_33_P3217020	-0.560714285714286	0.0476190476190476	-0.857142857142857	-0.857142857142857
miR-30b	RAPH1	65059	A_24_P924862	-0.217857142857143	-0.69047619047619	-0.857142857142857	-0.857142857142857
miR-30d	RARB	5915	A_24_P3249	-0.628571428571429	-0.857142857142857	-0.571428571428571	-0.857142857142857
miR-377	RBM47	54502	A_24_P226108	-0.475	-0.857142857142857	-0.178571428571429	-0.857142857142857
miR-374a	RC3H2	54542	A_33_P3345504	-0.453571428571429	-0.547619047619048	-0.857142857142857	-0.857142857142857
miR-371-5p	RER1	11079	A_33_P3353712	-0.142857142857143	0.428571428571429	-0.857142857142857	-0.857142857142857
miR-32	REV3L	5980	A_23_P214139	-0.435714285714286	-0.261904761904762	-0.857142857142857	-0.857142857142857
miR-25	RGS3	5998	A_24_P377775	0.453571428571429	0.285714285714286	-0.857142857142857	-0.857142857142857
miR-92a	RGS3	5998	A_23_P219197	-0.55	-0.380952380952381	-0.857142857142857	-0.857142857142857
miR-21	RHOB	388	A_33_P3308446	-0.167857142857143	0.261904761904762	-0.857142857142857	-0.857142857142857
miR-590-5p	RHOB	388	A_33_P3398862	-0.560714285714286	-0.428571428571429	-0.857142857142857	-0.857142857142857
miR-101	RIMBP2	23504	A_32_P334325	-0.0714285714285714	-0.0476190476190476	-0.857142857142857	-0.857142857142857
miR-424	RNF138	51444	A_23_P89755	-0.507142857142857	-0.857142857142857	-0.428571428571429	-0.857142857142857
miR-422a	RPL23A	6147	A_24_P91140	-0.517857142857143	0.0238095238095238	-0.857142857142857	-0.857142857142857
miR-30e	RPS6KA2	6196	A_33_P3399935	-0.107142857142857	0.19047619047619	-0.857142857142857	-0.857142857142857
miR-342-3p	RREB1	6239	A_23_P59294	-0.478571428571429	-0.0714285714285714	-0.857142857142857	-0.857142857142857
miR-202	RTCD1	8634	A_33_P3338494	-0.253571428571429	-0.857142857142857	0.357142857142857	-0.857142857142857
miR-30b	RTKN2	219790	A_24_P13041	-0.732142857142857	-0.857142857142857	-0.392857142857143	-0.857142857142857
miR-320a	RUFY2	55680	A_33_P3346132	-0.671428571428571	-0.476190476190476	-0.857142857142857	-0.857142857142857
miR-144	RUNX1	861	A_33_P3211804	0.00714285714285714	0.619047619047619	-0.857142857142857	-0.857142857142857
miR-30d	RUNX1	861	A_33_P3211818	0.128571428571429	0.5	-0.857142857142857	-0.857142857142857
miR-200c	RUSC2	9853	A_23_P216549	-0.189285714285714	0.285714285714286	-0.857142857142857	-0.857142857142857
miR-196a	PPP6R2	9701	A_33_P3397768	-0.475	0.0238095238095238	-0.857142857142857	-0.857142857142857
miR-371-5p	SCAMP1	9522	A_33_P3249574	-0.525469378725852	0.526955555241834	-0.857142857142857	-0.857142857142857
miR-30e	SCN8A	6334	A_23_P76245	-0.321428571428571	0.333333333333333	-0.857142857142857	-0.857142857142857
miR-30b	SEC24A	10802	A_33_P3331080	-0.214285714285714	-0.214285714285714	-0.857142857142857	-0.857142857142857
miR-202	SENP2	59343	A_32_P74712	-0.507142857142857	-0.19047619047619	-0.857142857142857	-0.857142857142857
miR-324-5p	SEPT3	55964	A_23_P211572	-0.128571428571429	0.595238095238095	-0.857142857142857	-0.857142857142857
miR-30b	SEPT6	23157	A_33_P3243554	0.0321428571428571	0.380952380952381	-0.857142857142857	-0.857142857142857
miR-186	SEPT7	989	A_33_P3402414	-0.632142857142857	-0.857142857142857	-0.678571428571429	-0.857142857142857
miR-320a	SERBP1	26135	A_23_P337424	-0.357142857142857	0.0476190476190476	-0.857142857142857	-0.857142857142857
miR-497	SETD3	84193	A_23_P25989	-0.364285714285714	0.0476190476190476	-0.857142857142857	-0.857142857142857
miR-494	SETD7	80854	A_33_P3255229	-0.439285714285714	-0.547619047619048	-0.857142857142857	-0.857142857142857
miR-28-5p	SETDB1	9869	A_23_P126393	-0.396428571428571	-0.857142857142857	0.714285714285714	-0.857142857142857
miR-24	SFXN5	94097	A_33_P3292896	0.260714285714286	0.666666666666667	-0.857142857142857	-0.857142857142857
miR-134	SH2B3	10019	A_24_P201739	-0.246428571428571	-0.547619047619048	-0.857142857142857	-0.857142857142857
miR-107	SH3BP4	23677	A_33_P3273369	-0.403571428571429	0.142857142857143	-0.857142857142857	-0.857142857142857
miR-494	SHANK2	22941	A_23_P334883	-0.503571428571429	-0.857142857142857	-0.0714285714285714	-0.857142857142857
miR-33a	SHANK2	22941	A_33_P3374010	-0.375	-0.857142857142857	0.0357142857142857	-0.857142857142857
miR-377	SHE	126669	A_23_P400716	0	-0.857142857142857	0.857142857142857	-0.857142857142857
miR-371-5p	SIPA1L2	57568	A_23_P137470	-0.478571428571429	0.0476190476190476	-0.857142857142857	-0.857142857142857
miR-218	SKAP1	8631	A_23_P100730	-0.375	-0.857142857142857	0.0714285714285714	-0.857142857142857
miR-96	SLC12A5	57468	A_23_P355377	-0.596428571428571	-0.428571428571429	-0.857142857142857	-0.857142857142857
miR-24	SLC19A2	10560	A_23_P160466	-0.628571428571429	-0.857142857142857	-0.107142857142857	-0.857142857142857
miR-29a	SLC30A3	7781	A_23_P302568	0.0214285714285714	0.380952380952381	-0.857142857142857	-0.857142857142857
miR-30a	SLC38A7	55238	A_23_P65967	-0.110714285714286	0.738095238095238	-0.857142857142857	-0.857142857142857
miR-16	SLC39A9	55334	A_23_P380326	-0.310714285714286	0.119047619047619	-0.857142857142857	-0.857142857142857
miR-374b	SLC6A17	388662	A_24_P820037	-0.571428571428571	-0.547619047619048	-0.857142857142857	-0.857142857142857
miR-30e	SLC6A9	6536	A_23_P11984	-0.521428571428571	-0.166666666666667	-0.857142857142857	-0.857142857142857
miR-218	SMCHD1	23347	A_24_P82630	-0.446428571428571	-0.857142857142857	-0.0714285714285714	-0.857142857142857
miR-30e	SNAI1	6615	A_23_P131846	-0.653571428571429	-0.0476190476190476	-0.857142857142857	-0.857142857142857
miR-30a	SNX6	58533	A_23_P54000	0.132142857142857	-0.857142857142857	0.607142857142857	-0.857142857142857
miR-27a	SOLH	6650	A_24_P282210	0.0392857142857143	-0.857142857142857	-0.107142857142857	-0.857142857142857
miR-200a	SON	6651	A_24_P67142	-0.114285714285714	-0.857142857142857	0.285714285714286	-0.857142857142857
miR-101	SORCS3	22986	A_33_P3420889	-0.310714285714286	-0.119047619047619	-0.857142857142857	-0.857142857142857
miR-152	SOS1	6654	A_33_P3356406	-0.432142857142857	0.0238095238095238	-0.857142857142857	-0.857142857142857
miR-374b	SOS1	6654	A_23_P343808	-0.810714285714286	-0.80952380952381	-0.857142857142857	-0.857142857142857
miR-340	SOX3	6658	A_23_P85218	-0.292857142857143	0.452380952380952	-0.857142857142857	-0.857142857142857
miR-182	SOX6	55553	A_33_P3233916	-0.775	-0.857142857142857	-0.821428571428571	-0.857142857142857
miR-1	SP2	6668	A_23_P381449	-0.65	-0.857142857142857	-0.607142857142857	-0.857142857142857
miR-30d	SPAST	6683	A_24_P941988	-0.525	-0.857142857142857	0.464285714285714	-0.857142857142857
miR-182	SPIRE1	56907	A_33_P3301010	-0.460714285714286	-0.214285714285714	-0.857142857142857	-0.857142857142857
miR-195	SPRY3	10251	A_23_P311010	-0.0928571428571429	0.333333333333333	-0.857142857142857	-0.857142857142857
miR-103	SPTBN4	57731	A_24_P238420	-0.553571428571429	-0.238095238095238	-0.857142857142857	-0.857142857142857
miR-1	SPTLC3	55304	A_24_P40721	-0.167857142857143	0.357142857142857	-0.857142857142857	-0.857142857142857
miR-371-5p	SRRM1	10250	A_24_P11131	0.0857142857142857	0.595238095238095	-0.857142857142857	-0.857142857142857
miR-374b	ST8SIA2	8128	A_24_P664850	-0.203571428571429	-0.857142857142857	0.0714285714285714	-0.857142857142857
miR-25	STARD13	90627	A_33_P3382143	-0.55	-0.333333333333333	-0.857142857142857	-0.857142857142857
miR-92a	STARD13	90627	A_33_P3382143	-0.467857142857143	-0.333333333333333	-0.857142857142857	-0.857142857142857
miR-144	SULT4A1	25830	A_33_P3280367	-0.364285714285714	-0.0952380952380952	-0.857142857142857	-0.857142857142857
miR-29c	SUV420H2	84787	A_33_P3262253	-0.0214285714285714	-0.119047619047619	-0.857142857142857	-0.857142857142857
miR-377	SV2A	9900	A_23_P23728	-0.471428571428571	-0.523809523809524	-0.857142857142857	-0.857142857142857
miR-200c	SYS1	90196	A_33_P3398107	-0.203571428571429	-0.0238095238095238	-0.857142857142857	-0.857142857142857
miR-429	SYS1	90196	A_23_P369456	-0.175	0.30952380952381	-0.857142857142857	-0.857142857142857
miR-424	SYT10	341359	A_33_P3340525	-0.360714285714286	-0.0714285714285714	-0.857142857142857	-0.857142857142857
miR-494	TAF4B	6875	A_33_P3358626	-0.253571428571429	0.238095238095238	-0.857142857142857	-0.857142857142857
miR-30b	TANK	10010	A_24_P257108	0.107142857142857	-0.857142857142857	-0.0714285714285714	-0.857142857142857
miR-29c	TET1	80312	A_33_P3295550	-0.667857142857143	-0.30952380952381	-0.857142857142857	-0.857142857142857
miR-429	TFAP2A	7020	A_33_P3378056	-0.339285714285714	-0.0476190476190476	-0.857142857142857	-0.857142857142857
miR-429	ERI1	90459	A_33_P3315504	-0.2	0.0952380952380952	-0.857142857142857	-0.857142857142857
miR-125a-3p	THOC5	8563	A_23_P109470	0.107142857142857	0.0476190476190476	-0.857142857142857	-0.857142857142857
miR-30d	TIA1	7072	A_24_P405430	-0.271428571428571	-0.857142857142857	0.535714285714286	-0.857142857142857
miR-340	TLX1	3195	A_23_P24031	-0.35	0.333333333333333	-0.857142857142857	-0.857142857142857
miR-371-5p	TMEM106B	54664	A_32_P353072	-0.553571428571429	-0.214285714285714	-0.857142857142857	-0.857142857142857
miR-200c	ANO6	196527	A_33_P3286804	-0.678571428571429	-0.619047619047619	-0.857142857142857	-0.857142857142857
miR-340	ANO6	196527	A_33_P3286804	0.132142857142857	0.452380952380952	-0.857142857142857	-0.857142857142857
miR-92a	TMEM50B	757	A_33_P3815935	-0.414285714285714	-0.0952380952380952	-0.857142857142857	-0.857142857142857
miR-425	TNC	3371	A_23_P157865	-0.632142857142857	-0.857142857142857	-0.0714285714285714	-0.857142857142857
miR-374b	TNRC18	84629	A_33_P3209214	-0.635714285714286	-0.857142857142857	-0.607142857142857	-0.857142857142857
miR-141	TNS1	7145	A_33_P3738458	-0.532142857142857	-0.619047619047619	-0.857142857142857	-0.857142857142857
miR-103	TPD52	7163	A_33_P3418838	-0.492857142857143	-0.357142857142857	-0.857142857142857	-0.857142857142857
miR-30e	TRPS1	7227	A_23_P134755	-0.389285714285714	-0.857142857142857	-0.0714285714285714	-0.857142857142857
miR-451	TTN	7273	A_23_P85269	-0.228571428571429	0.714285714285714	-0.857142857142857	-0.857142857142857
miR-30b	TUBGCP3	10426	A_23_P76705	0.135714285714286	0.0952380952380952	-0.857142857142857	-0.857142857142857
miR-30d	TUBGCP3	10426	A_23_P76705	-0.0785714285714286	0.119047619047619	-0.857142857142857	-0.857142857142857
miR-214	TXN2	25828	A_23_P68899	-0.378571428571429	-0.857142857142857	0.392857142857143	-0.857142857142857
miR-29c	ERP44	23071	A_23_P373927	-0.339285714285714	-0.857142857142857	-0.25	-0.857142857142857
miR-200a	UBE2Z	65264	A_33_P3390521	-0.153571428571429	0.5	-0.857142857142857	-0.857142857142857
miR-16	UBXN10	127733	A_24_P942921	-0.542857142857143	-0.238095238095238	-0.857142857142857	-0.857142857142857
miR-30d	UBXN7	26043	A_33_P3262292	0	0.380952380952381	-0.857142857142857	-0.857142857142857
miR-27a	UQCC	55245	A_33_P3309064	0.157142857142857	-0.119047619047619	-0.857142857142857	-0.857142857142857
miR-29b	USP37	57695	A_24_P109082	-0.625	-0.857142857142857	0.464285714285714	-0.857142857142857
miR-30d	USP48	84196	A_23_P200551	0.264285714285714	0.547619047619048	-0.857142857142857	-0.857142857142857
miR-32	UVRAG	7405	A_33_P3260722	-0.571428571428571	-0.857142857142857	-0.285714285714286	-0.857142857142857
miR-30d	VAT1	10493	A_24_P152527	-0.125	0.619047619047619	-0.857142857142857	-0.857142857142857
miR-182	VAV2	7410	A_24_P84419	-0.439285714285714	-0.285714285714286	-0.857142857142857	-0.857142857142857
miR-320a	VPS37B	79720	A_23_P150876	-0.489285714285714	-0.142857142857143	-0.857142857142857	-0.857142857142857
miR-203	VTI1A	143187	A_23_P10785	-0.239285714285714	0.428571428571429	-0.857142857142857	-0.857142857142857
miR-186	WIPF1	7456	A_23_P330616	-0.357142857142857	0.214285714285714	-0.857142857142857	-0.857142857142857
miR-29a	WSCD2	9671	A_33_P3222019	0.142857142857143	0.166666666666667	-0.857142857142857	-0.857142857142857
miR-96	XKR4	114786	A_32_P134007	0.00357142857142857	-0.142857142857143	-0.857142857142857	-0.857142857142857
miR-224	YOD1	55432	A_32_P178945	-0.1	0.19047619047619	-0.857142857142857	-0.857142857142857
miR-29a	YRDC	79693	A_23_P62840	-0.528571428571429	-0.857142857142857	-0.107142857142857	-0.857142857142857
miR-202	YTHDF3	253943	A_33_P3264419	-0.2	0.30952380952381	-0.857142857142857	-0.857142857142857
miR-125a-3p	YY1	7528	A_33_P3315600	0.275	0.452380952380952	-0.857142857142857	-0.857142857142857
miR-221	ZADH2	284273	A_24_P22746	-0.375	-0.857142857142857	-0.178571428571429	-0.857142857142857
miR-342-3p	ZAK	51776	A_33_P3284557	-0.239285714285714	-0.238095238095238	-0.857142857142857	-0.857142857142857
miR-202	ZC3H11A	9877	A_32_P130265	-0.735714285714286	-0.333333333333333	-0.857142857142857	-0.857142857142857
miR-374b	ZEB2	9839	A_33_P3243832	-0.896428571428571	-0.833333333333333	-0.857142857142857	-0.857142857142857
miR-92a	ZEB2	9839	A_33_P3243832	-0.442857142857143	-0.0952380952380952	-0.857142857142857	-0.857142857142857
miR-30e	ZEB2	9839	A_33_P3243832	-0.525	-0.19047619047619	-0.857142857142857	-0.857142857142857
miR-200a	ZFR	51663	A_23_P41818	-0.432142857142857	0.119047619047619	-0.857142857142857	-0.857142857142857
miR-221	ZFYVE16	9765	A_24_P286054	-0.553571428571429	-0.857142857142857	-0.214285714285714	-0.857142857142857
miR-144	ZIC1	7545	A_33_P3384362	-0.1	0.523809523809524	-0.857142857142857	-0.857142857142857
miR-134	ZMAT5	55954	A_23_P132248	-0.496428571428571	-0.857142857142857	-0.5	-0.857142857142857
miR-30d	ZNF200	7752	A_23_P152356	-0.478571428571429	-0.857142857142857	0.535714285714286	-0.857142857142857
miR-340	ZNF503	84858	A_33_P3268695	-0.232142857142857	0.5	-0.857142857142857	-0.857142857142857
miR-27b	ZNF608	57507	A_33_P3279241	-0.207142857142857	-0.857142857142857	0.25	-0.857142857142857
miR-497	ZNF622	90441	A_23_P156209	-0.375	-0.857142857142857	0.214285714285714	-0.857142857142857
miR-152	ZNRF1	84937	A_24_P16610	-0.242857142857143	-0.857142857142857	-0.142857142857143	-0.857142857142857
miR-145	CCNA2	890	A_23_P58321	0.0214285714285714	-0.833333333333333	0.464285714285714	-0.833333333333333
miR-155	TRIP13	9319	A_33_P3339212	0.142857142857143	-0.833333333333333	-0.214285714285714	-0.833333333333333
miR-19b	BACE1	23621	A_23_P52806	-0.0785714285714286	-0.833333333333333	0.821428571428571	-0.833333333333333
miR-202	RBFOX1	54715	A_24_P147242	-0.185714285714286	-0.833333333333333	0.464285714285714	-0.833333333333333
miR-374b	AFF3	3899	A_33_P3373348	-0.560714285714286	-0.833333333333333	-0.642857142857143	-0.833333333333333
miR-27b	AKIRIN1	79647	A_23_P256148	-0.307142857142857	-0.833333333333333	0.464285714285714	-0.833333333333333
miR-193b	ANKFY1	51479	A_24_P151834	-0.317857142857143	-0.833333333333333	0.321428571428571	-0.833333333333333
miR-182	ANKRD27	84079	A_33_P3280192	-0.55	-0.833333333333333	-0.25	-0.833333333333333
miR-195	ANKRD57	65124	A_33_P3219785	-0.15	-0.833333333333333	0.428571428571429	-0.833333333333333
miR-424	ANKRD57	65124	A_33_P3219785	-0.114285714285714	-0.833333333333333	0.178571428571429	-0.833333333333333
miR-374b	ANTXR2	118429	A_23_P170733	-0.592857142857143	-0.833333333333333	-0.642857142857143	-0.833333333333333
miR-374b	AP1S3	130340	A_33_P3289000	-0.614285714285714	-0.833333333333333	-0.571428571428571	-0.833333333333333
miR-125a-3p	AQP1	358	A_33_P3253723	-0.610714285714286	-0.833333333333333	-0.178571428571429	-0.833333333333333
miR-377	ARID1B	57492	A_33_P3291877	-0.382142857142857	-0.833333333333333	-0.107142857142857	-0.833333333333333
miR-23b	ATP11C	286410	A_33_P3276505	-0.107142857142857	-0.833333333333333	0.428571428571429	-0.833333333333333
miR-18b	ATXN1	6310	A_24_P294842	-0.375	-0.833333333333333	0.75	-0.833333333333333
miR-29c	BCORL1	63035	A_23_P147495	-0.210714285714286	-0.833333333333333	0.571428571428571	-0.833333333333333
miR-27b	BRWD1	54014	A_33_P3395713	-0.517857142857143	-0.833333333333333	-0.285714285714286	-0.833333333333333
miR-145	C14orf119	55017	A_24_P73535	-0.617857142857143	-0.833333333333333	-0.571428571428571	-0.833333333333333
miR-132	SPTSSA	171546	A_23_P311150	0.117857142857143	-0.833333333333333	0.392857142857143	-0.833333333333333
miR-23a	C2orf69	205327	A_24_P413941	-0.478571428571429	-0.833333333333333	0.107142857142857	-0.833333333333333
miR-27b	CABLES2	81928	A_23_P307761	-0.296428571428571	-0.833333333333333	0.142857142857143	-0.833333333333333
miR-196a	CALM3	808	A_23_P4944	-0.557142857142857	-0.833333333333333	-0.5	-0.833333333333333
miR-16	CASR	846	A_33_P3280646	-0.192857142857143	-0.833333333333333	0.464285714285714	-0.833333333333333
miR-203	CAV1	857	A_24_P12626	0.1	-0.833333333333333	0.714285714285714	-0.833333333333333
miR-23b	CCNG1	900	A_33_P3232277	-0.371428571428571	-0.833333333333333	-0.142857142857143	-0.833333333333333
miR-30e	CD302	9936	A_24_P396702	-0.332142857142857	-0.833333333333333	0.285714285714286	-0.833333333333333
miR-141	CDK13	8621	A_23_P215296	-0.0214285714285714	-0.833333333333333	-0.178571428571429	-0.833333333333333
miR-374a	CELF2	10659	A_23_P115645	-0.546428571428571	-0.833333333333333	-0.607142857142857	-0.833333333333333
miR-107	CXorf23	256643	A_24_P841677	-0.482142857142857	-0.833333333333333	0	-0.833333333333333
miR-30b	D4S234E	27065	A_33_P3259135	0.271428571428571	-0.833333333333333	0.428571428571429	-0.833333333333333
miR-25	DACT1	51339	A_23_P65518	-0.510714285714286	-0.833333333333333	-0.535714285714286	-0.833333333333333
miR-92a	DACT1	51339	A_23_P65518	-0.582142857142857	-0.833333333333333	-0.285714285714286	-0.833333333333333
miR-200c	DDIT4L	115265	A_33_P3372099	-0.357142857142857	-0.833333333333333	-0.178571428571429	-0.833333333333333
miR-183	DEPDC5	9681	A_33_P3409665	-0.35	-0.833333333333333	0.142857142857143	-0.833333333333333
miR-374b	DLG2	1740	A_33_P3419012	-0.228571428571429	-0.833333333333333	0.285714285714286	-0.833333333333333
miR-200c	DMD	1756	A_24_P185854	-0.328571428571429	-0.833333333333333	0.107142857142857	-0.833333333333333
miR-23a	DZIP3	9666	A_33_P3267651	-0.292857142857143	-0.833333333333333	-0.428571428571429	-0.833333333333333
miR-196a	EBF1	1879	A_33_P3241521	-0.746428571428571	-0.833333333333333	-0.571428571428571	-0.833333333333333
miR-185	ELK1	2002	A_33_P3386099	-0.65	-0.833333333333333	-0.357142857142857	-0.833333333333333
miR-27a	EPB41	2035	A_23_P351	-0.375	-0.833333333333333	0.214285714285714	-0.833333333333333
miR-200b	EPS15	2060	A_33_P3371752	-0.192857142857143	-0.833333333333333	0.607142857142857	-0.833333333333333
miR-195	FAM122A	116224	A_23_P409516	-0.3	-0.833333333333333	0.107142857142857	-0.833333333333333
miR-23b	FAM123B	139285	A_33_P3227329	-0.392857142857143	-0.833333333333333	-0.285714285714286	-0.833333333333333
miR-27b	FAM91A1	157769	A_33_P3225313	-0.567857142857143	-0.833333333333333	-0.392857142857143	-0.833333333333333
miR-200b	FAT3	120114	A_33_P3257513	-0.303571428571429	-0.833333333333333	-0.107142857142857	-0.833333333333333
miR-27a	FBXO33	254170	A_24_P41021	-0.0607142857142857	-0.833333333333333	0.107142857142857	-0.833333333333333
miR-200a	FKBP5	2289	A_24_P38081	-0.825	-0.833333333333333	-0.821428571428571	-0.833333333333333
miR-7	C1orf226	400793	A_24_P925737	-0.721428571428571	-0.833333333333333	0.75	-0.833333333333333
miR-186	FNDC3B	64778	A_24_P223124	-0.221428571428571	-0.833333333333333	0.285714285714286	-0.833333333333333
miR-377	FOXK2	3607	A_33_P3310070	-0.521428571428571	-0.833333333333333	-0.25	-0.833333333333333
miR-34a	FOXP1	27086	A_33_P3214310	-0.0142857142857143	-0.833333333333333	0.285714285714286	-0.833333333333333
miR-26b	GOLGA3	2802	A_23_P203819	-0.235714285714286	-0.833333333333333	0.142857142857143	-0.833333333333333
miR-23a	GPR64	10149	A_23_P253692	-0.485714285714286	-0.833333333333333	-0.321428571428571	-0.833333333333333
miR-195	GRAMD3	65983	A_23_P22350	-0.192857142857143	-0.833333333333333	0.392857142857143	-0.833333333333333
miR-30e	HERC3	8916	A_23_P121586	0.0964285714285714	-0.833333333333333	0.535714285714286	-0.833333333333333
miR-374b	HOXB3	3213	A_23_P316511	-0.421428571428571	-0.833333333333333	-0.357142857142857	-0.833333333333333
miR-140-5p	HSPA13	6782	A_24_P134392	0.25	-0.833333333333333	0.642857142857143	-0.833333333333333
miR-152	JPH3	57338	A_24_P150791	-0.621428571428571	-0.833333333333333	-0.178571428571429	-0.833333333333333
miR-30e	KCTD3	51133	A_33_P3293346	-0.378571428571429	-0.833333333333333	-0.214285714285714	-0.833333333333333
miR-200b	SECISBP2L	9728	A_23_P37415	-0.1	-0.833333333333333	0.571428571428571	-0.833333333333333
miR-200c	SECISBP2L	9728	A_23_P37415	-0.235714285714286	-0.833333333333333	0.107142857142857	-0.833333333333333
miR-186	LAMP2	3920	A_24_P396231	-0.525	-0.833333333333333	-0.428571428571429	-0.833333333333333
miR-27b	LARP4	113251	A_33_P3456341	-0.621428571428571	-0.833333333333333	-0.428571428571429	-0.833333333333333
miR-429	LPIN1	23175	A_32_P52609	-0.353571428571429	-0.833333333333333	0.0357142857142857	-0.833333333333333
miR-193b	LRP4	4038	A_24_P403561	-0.532142857142857	-0.833333333333333	0.142857142857143	-0.833333333333333
miR-29b	LSM11	134353	A_23_P368195	-0.214285714285714	-0.833333333333333	0.107142857142857	-0.833333333333333
miR-196b	MAP3K1	4214	A_33_P3368139	-0.128571428571429	-0.833333333333333	0.0357142857142857	-0.833333333333333
miR-183	MAP3K4	4216	A_33_P3245922	-0.232142857142857	-0.833333333333333	-0.285714285714286	-0.833333333333333
miR-103	MAP4	4134	A_33_P3346573	-0.625	-0.833333333333333	-0.535714285714286	-0.833333333333333
miR-29c	MIER3	166968	A_33_P3375527	0.15	-0.833333333333333	-0.285714285714286	-0.833333333333333
miR-200b	MLL3	58508	A_33_P3321275	-0.275	-0.833333333333333	0.678571428571429	-0.833333333333333
miR-96	MPP1	4354	A_33_P3247858	-0.557142857142857	-0.833333333333333	-0.107142857142857	-0.833333333333333
miR-32	MYH9	4627	A_24_P408424	-0.321428571428571	-0.833333333333333	0.178571428571429	-0.833333333333333
miR-30e	NAALADL2	254827	A_33_P3269631	-0.203571428571429	-0.833333333333333	-0.0357142857142857	-0.833333333333333
miR-424	NAA15	80155	A_24_P226116	-0.428571428571429	-0.833333333333333	-0.142857142857143	-0.833333333333333
miR-29c	NCOR2	9612	A_23_P203891	-0.325	-0.833333333333333	0.285714285714286	-0.833333333333333
miR-32	NF2	4771	A_23_P251051	-0.292857142857143	-0.833333333333333	0.25	-0.833333333333333
miR-27a	NKAIN1	79570	A_23_P51376	-0.478571428571429	-0.833333333333333	0.178571428571429	-0.833333333333333
miR-138	NNAT	4826	A_33_P3212575	-0.0392857142857143	-0.833333333333333	0.285714285714286	-0.833333333333333
miR-363	NOTCH1	4851	A_33_P3370424	-0.575	-0.833333333333333	-0.107142857142857	-0.833333333333333
miR-29c	NOTCH2	4853	A_23_P200792	-0.564285714285714	-0.833333333333333	0.678571428571429	-0.833333333333333
miR-144	NPTX1	4884	A_23_P124905	-0.592857142857143	-0.833333333333333	-0.285714285714286	-0.833333333333333
miR-374b	NR4A2	4929	A_33_P3299066	-0.635714285714286	-0.833333333333333	-0.535714285714286	-0.833333333333333
miR-218	OTUD7B	56957	A_33_P3358307	-0.610714285714286	-0.833333333333333	-0.428571428571429	-0.833333333333333
miR-25	PCDH7	5099	A_33_P3349646	-0.546428571428571	-0.833333333333333	-0.107142857142857	-0.833333333333333
miR-92a	PCDH7	5099	A_33_P3349646	-0.610714285714286	-0.833333333333333	0.0357142857142857	-0.833333333333333
miR-320a	PCDHAC1	56135	A_24_P191931	-0.225	-0.833333333333333	0.285714285714286	-0.833333333333333
miR-320a	PCSK1	5122	A_24_P174793	-0.132142857142857	-0.833333333333333	0.571428571428571	-0.833333333333333
miR-186	PDGFA	5154	A_23_P113701	-0.517857142857143	-0.833333333333333	-0.321428571428571	-0.833333333333333
miR-22	PDSS1	23590	A_23_P161152	-0.728571428571429	-0.833333333333333	-0.214285714285714	-0.833333333333333
miR-429	PHC3	80012	A_33_P3400324	-0.407142857142857	-0.833333333333333	-0.107142857142857	-0.833333333333333
miR-27a	PIP5K1B	8395	A_32_P465742	-0.357142857142857	-0.833333333333333	0.321428571428571	-0.833333333333333
miR-26a	POLR3G	10622	A_33_P3396527	-0.292857142857143	-0.833333333333333	0.642857142857143	-0.833333333333333
miR-143	PPM1E	22843	A_32_P73796	-0.185714285714286	-0.833333333333333	0.214285714285714	-0.833333333333333
miR-497	PRDM4	11108	A_23_P117146	-0.339285714285714	-0.833333333333333	0.464285714285714	-0.833333333333333
miR-374b	PRIMA1	145270	A_32_P15544	-0.142857142857143	-0.833333333333333	0.464285714285714	-0.833333333333333
miR-22	CENPV	201161	A_23_P313828	-0.110714285714286	-0.833333333333333	0.821428571428571	-0.833333333333333
miR-196b	PRUNE2	158471	A_33_P3294921	-0.603571428571429	-0.833333333333333	-0.285714285714286	-0.833333333333333
miR-361-5p	RANBP17	64901	A_23_P58819	-0.517857142857143	-0.833333333333333	-0.214285714285714	-0.833333333333333
miR-30d	RAPH1	65059	A_24_P924862	-0.260714285714286	-0.833333333333333	-0.464285714285714	-0.833333333333333
miR-27b	RARA	5914	A_32_P5251	-0.367857142857143	-0.833333333333333	-0.0357142857142857	-0.833333333333333
miR-128	RCAN2	10231	A_33_P3230818	-0.564285714285714	-0.833333333333333	-0.214285714285714	-0.833333333333333
miR-18b	RGS4	5999	A_23_P433855	-0.560714285714286	-0.833333333333333	0.107142857142857	-0.833333333333333
miR-424	RNF125	54941	A_33_P3257993	-0.282142857142857	-0.833333333333333	0.107142857142857	-0.833333333333333
miR-183	SACS	26278	A_23_P128663	-0.625	-0.833333333333333	-0.107142857142857	-0.833333333333333
miR-23a	SATB2	23314	A_32_P174365	-0.353571428571429	-0.833333333333333	-0.142857142857143	-0.833333333333333
miR-25	SCRG1	11341	A_23_P167159	-0.785714285714286	-0.833333333333333	-0.535714285714286	-0.833333333333333
miR-27a	SCAF11	9169	A_33_P3283196	-0.485714285714286	-0.833333333333333	-0.142857142857143	-0.833333333333333
miR-26b	SLC38A2	54407	A_23_P218079	-0.00714285714285714	-0.833333333333333	0.607142857142857	-0.833333333333333
miR-497	SLC4A7	9497	A_24_P368575	-0.260714285714286	-0.833333333333333	0	-0.833333333333333
miR-203	TCF4	6925	A_23_P27332	0.285714285714286	-0.833333333333333	0.857142857142857	-0.833333333333333
miR-18a	TEX2	55852	A_23_P4036	-0.0678571428571429	-0.833333333333333	0.178571428571429	-0.833333333333333
miR-101	TGFBR1	7046	A_33_P3331451	-0.117857142857143	-0.833333333333333	0.964285714285714	-0.833333333333333
miR-23b	TIPRL	261726	A_33_P3407675	-0.375	-0.833333333333333	-0.142857142857143	-0.833333333333333
miR-200b	TRIO	7204	A_33_P3415500	-0.375	-0.833333333333333	0.142857142857143	-0.833333333333333
miR-30d	UBE2V2	7336	A_33_P3333810	-0.603571428571429	-0.833333333333333	0.428571428571429	-0.833333333333333
miR-363	UBXN4	23190	A_32_P95823	-0.117857142857143	-0.833333333333333	0.178571428571429	-0.833333333333333
miR-32	SUN1	23353	A_23_P147070	-0.503571428571429	-0.833333333333333	-0.142857142857143	-0.833333333333333
miR-30c	USP45	85015	A_23_P134008	-0.339285714285714	-0.833333333333333	-0.428571428571429	-0.833333333333333
miR-30b	VKORC1L1	154807	A_23_P413815	-0.717857142857143	-0.833333333333333	0.214285714285714	-0.833333333333333
miR-182	WIPF1	7456	A_33_P3339388	-0.803571428571429	-0.833333333333333	-0.571428571428571	-0.833333333333333
miR-21	WNK3	65267	A_32_P99055	-0.421428571428571	-0.833333333333333	-0.107142857142857	-0.833333333333333
miR-141	YAF2	10138	A_33_P3390456	-0.207142857142857	-0.833333333333333	-0.142857142857143	-0.833333333333333
miR-222	ZADH2	284273	A_33_P3395274	-0.103571428571429	-0.833333333333333	0.392857142857143	-0.833333333333333
miR-29a	DNMT3A	1788	A_23_P154500	-0.775	-0.666666666666667	-0.821428571428571	-0.821428571428571
miR-15a	PMS1	5378	A_33_P3250463	-0.335714285714286	-0.0952380952380952	-0.821428571428571	-0.821428571428571
miR-15a	MYB	4602	A_33_P3311795	-0.221428571428571	0.261904761904762	-0.821428571428571	-0.821428571428571
miR-605	SEC24D	9871	A_23_P159382	-0.496428571428571	-0.261904761904762	-0.821428571428571	-0.821428571428571
miR-15b	RECK	8434	A_33_P3269899	-0.0821428571428571	-0.30952380952381	-0.821428571428571	-0.821428571428571
miR-1	ABHD11	83451	A_23_P8558	-0.246428571428571	0.166666666666667	-0.821428571428571	-0.821428571428571
miR-194	ACVR1	90	A_23_P79221	-0.678571428571429	-0.214285714285714	-0.821428571428571	-0.821428571428571
miR-29c	ADAM12	8038	A_33_P3310929	0.110714285714286	0.547619047619048	-0.821428571428571	-0.821428571428571
miR-218	ADAMTS14	140766	A_24_P275073	-0.442857142857143	-0.428571428571429	-0.821428571428571	-0.821428571428571
miR-144	ADAMTS3	9508	A_24_P140405	-0.5	-0.333333333333333	-0.821428571428571	-0.821428571428571
miR-30b	ADRA1D	146	A_33_P3243023	0.228571428571429	0.357142857142857	-0.821428571428571	-0.821428571428571
miR-202	ADRB2	154	A_23_P145024	-0.364285714285714	0.476190476190476	-0.821428571428571	-0.821428571428571
miR-30d	AFF3	3899	A_33_P3373348	0.132142857142857	0.238095238095238	-0.821428571428571	-0.821428571428571
miR-374a	AFF4	27125	A_24_P8318	-0.289285714285714	-0.357142857142857	-0.821428571428571	-0.821428571428571
miR-96	FAM117B	150864	A_33_P3370832	-0.314285714285714	-0.595238095238095	-0.821428571428571	-0.821428571428571
miR-1	AMOT	154796	A_33_P3404676	0.0821428571428571	0.785714285714286	-0.821428571428571	-0.821428571428571
miR-200b	AMOTL2	51421	A_23_P166686	-0.232142857142857	0.0714285714285714	-0.821428571428571	-0.821428571428571
miR-136	ANKRD11	29123	A_24_P324405	-0.332142857142857	0.0714285714285714	-0.821428571428571	-0.821428571428571
miR-140-5p	ANKRD12	23253	A_33_P3294524	-0.317857142857143	0	-0.821428571428571	-0.821428571428571
miR-378	ANKRD52	283373	A_33_P3267305	-0.164285714285714	0.428571428571429	-0.821428571428571	-0.821428571428571
miR-134	ANTXR1	84168	A_24_P131522	-0.178571428571429	0.119047619047619	-0.821428571428571	-0.821428571428571
miR-429	APPL1	26060	A_23_P166663	-0.532142857142857	-0.142857142857143	-0.821428571428571	-0.821428571428571
miR-7	ARID2	196528	A_32_P74955	-0.0357142857142857	0.261904761904762	-0.821428571428571	-0.821428571428571
miR-92a	ARID5B	84159	A_33_P3324980	-0.471428571428571	-0.452380952380952	-0.821428571428571	-0.821428571428571
miR-30b	ARID5B	84159	A_33_P3324980	0.242857142857143	0.357142857142857	-0.821428571428571	-0.821428571428571
miR-429	ARL5A	26225	A_24_P165595	-0.364285714285714	0.0238095238095238	-0.821428571428571	-0.821428571428571
miR-21	ASPN	54829	A_33_P3216059	0.117857142857143	0.761904761904762	-0.821428571428571	-0.821428571428571
miR-223	ATP10D	57205	A_33_P3311473	-0.239285714285714	0.30952380952381	-0.821428571428571	-0.821428571428571
miR-103	ATP1B2	482	A_24_P31275	-0.471428571428571	-0.0952380952380952	-0.821428571428571	-0.821428571428571
miR-101	ATP2B2	491	A_33_P3400973	0.0785714285714286	0.619047619047619	-0.821428571428571	-0.821428571428571
miR-363	BAHCC1	57597	A_23_P49539	-0.453571428571429	0.19047619047619	-0.821428571428571	-0.821428571428571
miR-371-5p	BAHD1	22893	A_23_P117928	-0.389285714285714	0.238095238095238	-0.821428571428571	-0.821428571428571
miR-103	BCL11A	53335	A_33_P3249595	-0.585714285714286	-0.5	-0.821428571428571	-0.821428571428571
miR-138	BCL11A	53335	A_24_P411186	-0.260714285714286	0.19047619047619	-0.821428571428571	-0.821428571428571
miR-138	BCL11A	53335	A_24_P402588	-0.310714285714286	0	-0.821428571428571	-0.821428571428571
miR-363	BCL11B	64919	A_33_P3358392	-0.332142857142857	0.404761904761905	-0.821428571428571	-0.821428571428571
miR-26b	BCR	613	A_24_P127235	-0.132142857142857	0.19047619047619	-0.821428571428571	-0.821428571428571
miR-182	BHLHE22	27319	A_32_P75581	-0.157142857142857	0.142857142857143	-0.821428571428571	-0.821428571428571
miR-422a	BMP2	650	A_33_P3237150	-0.317857142857143	-0.0952380952380952	-0.821428571428571	-0.821428571428571
miR-30a	BNIP3L	665	A_33_P3268900	-0.3	0.214285714285714	-0.821428571428571	-0.821428571428571
miR-215	BRD3	8019	A_33_P3240679	-0.542857142857143	0.0476190476190476	-0.821428571428571	-0.821428571428571
miR-340	BRSK2	9024	A_24_P326708	-0.332142857142857	0.452380952380952	-0.821428571428571	-0.821428571428571
miR-30d	BRWD1	54014	A_33_P3395713	0.167857142857143	0.619047619047619	-0.821428571428571	-0.821428571428571
miR-29c	BRWD1	54014	A_33_P3395713	0.125	0.166666666666667	-0.821428571428571	-0.821428571428571
miR-96	BRWD1	54014	A_33_P3395713	-0.353571428571429	-0.404761904761905	-0.821428571428571	-0.821428571428571
miR-26b	BRWD1	54014	A_33_P3395713	0.0928571428571429	0.142857142857143	-0.821428571428571	-0.821428571428571
miR-29c	BTBD7	55727	A_24_P210513	0.075	-0.142857142857143	-0.821428571428571	-0.821428571428571
miR-218	BZW2	28969	A_33_P3216237	-0.353571428571429	-0.19047619047619	-0.821428571428571	-0.821428571428571
miR-101	C10orf12	26148	A_23_P115838	0.0642857142857143	0.857142857142857	-0.821428571428571	-0.821428571428571
miR-320a	C12orf29	91298	A_32_P46765	-0.585714285714286	-0.261904761904762	-0.821428571428571	-0.821428571428571
miR-141	C21orf91	54149	A_24_P125839	-0.435714285714286	0.166666666666667	-0.821428571428571	-0.821428571428571
miR-33a	C2orf55	343990	A_33_P3326578	-0.239285714285714	-0.0476190476190476	-0.821428571428571	-0.821428571428571
miR-32	AP1AR	55435	A_23_P69791	0.0107142857142857	0.476190476190476	-0.821428571428571	-0.821428571428571
miR-429	C9orf5	23731	A_23_P146417	-0.285714285714286	0.119047619047619	-0.821428571428571	-0.821428571428571
miR-451	CAB39	51719	A_33_P3316293	-0.378571428571429	0.166666666666667	-0.821428571428571	-0.821428571428571
miR-185	CADM4	199731	A_23_P5064	-0.653571428571429	-0.714285714285714	-0.821428571428571	-0.821428571428571
miR-200c	CALHM1	255022	A_32_P812268	-0.178571428571429	0.0714285714285714	-0.821428571428571	-0.821428571428571
miR-30a	CCDC144A	9720	A_33_P3273629	-0.3	0.166666666666667	-0.821428571428571	-0.821428571428571
miR-30a	CCNE2	9134	A_33_P3247022	-0.382142857142857	0.523809523809524	-0.821428571428571	-0.821428571428571
miR-205	CCR8	1237	A_23_P69012	-0.15	-0.0714285714285714	-0.821428571428571	-0.821428571428571
miR-182	CD96	10225	A_23_P44155	-0.225	-0.0714285714285714	-0.821428571428571	-0.821428571428571
miR-16	CEP350	9857	A_33_P3244863	-0.392857142857143	-0.30952380952381	-0.821428571428571	-0.821428571428571
miR-374b	CEP350	9857	A_33_P3244863	-0.367857142857143	0.0238095238095238	-0.821428571428571	-0.821428571428571
miR-374b	CLEC12B	387837	A_33_P3303519	-0.692857142857143	-0.666666666666667	-0.821428571428571	-0.821428571428571
miR-25	CLIP4	79745	A_33_P3260572	-0.3	-0.214285714285714	-0.821428571428571	-0.821428571428571
miR-200b	CNKSR3	154043	A_33_P3368646	-0.342857142857143	-0.19047619047619	-0.821428571428571	-0.821428571428571
miR-29c	COL19A1	1310	A_33_P3304162	0.442857142857143	0.30952380952381	-0.821428571428571	-0.821428571428571
miR-26b	COMMD8	54951	A_33_P3285077	0	-0.0238095238095238	-0.821428571428571	-0.821428571428571
miR-196b	CORIN	10699	A_23_P81131	-0.632142857142857	-0.0238095238095238	-0.821428571428571	-0.821428571428571
miR-27a	CRTC1	23373	A_33_P3331882	0.296428571428571	0	-0.821428571428571	-0.821428571428571
miR-200c	CTNND2	1501	A_23_P110624	-0.075	0.238095238095238	-0.821428571428571	-0.821428571428571
miR-103	CUL4A	8451	A_33_P3322909	-0.710714285714286	-0.5	-0.821428571428571	-0.821428571428571
miR-22	CXCL12	6387	A_33_P3712341	0.260714285714286	0.738095238095238	-0.821428571428571	-0.821428571428571
miR-203	CXorf1	9142	A_33_P3247117	-0.596428571428571	-0.404761904761905	-0.821428571428571	-0.821428571428571
miR-196b	DCDC2	51473	A_33_P3212109	-0.325	0.119047619047619	-0.821428571428571	-0.821428571428571
miR-182	DCUN1D1	54165	A_33_P3290328	-0.253571428571429	-0.19047619047619	-0.821428571428571	-0.821428571428571
miR-340	DLC1	10395	A_23_P112016	-0.296428571428571	0.285714285714286	-0.821428571428571	-0.821428571428571
miR-32	DMXL1	1657	A_23_P250571	-0.453571428571429	-0.0952380952380952	-0.821428571428571	-0.821428571428571
miR-26b	DNA2	1763	A_33_P3833211	0.0321428571428571	0.285714285714286	-0.821428571428571	-0.821428571428571
miR-145	DNAL1	83544	A_23_P25913	-0.428571428571429	-0.0476190476190476	-0.821428571428571	-0.821428571428571
miR-218	DPF3	8110	A_33_P3240946	-0.610714285714286	-0.69047619047619	-0.821428571428571	-0.821428571428571
miR-22	DPM2	8818	A_33_P3267543	0.232142857142857	0.238095238095238	-0.821428571428571	-0.821428571428571
miR-30d	EDA	1896	A_33_P3303572	0.292857142857143	0.69047619047619	-0.821428571428571	-0.821428571428571
miR-340	EDEM3	80267	A_24_P208045	-0.192857142857143	0.523809523809524	-0.821428571428571	-0.821428571428571
miR-30b	EDNRA	1909	A_33_P3401701	0.264285714285714	0.523809523809524	-0.821428571428571	-0.821428571428571
miR-371-5p	EEF1A1	1915	A_24_P763243	-0.778571428571429	-0.380952380952381	-0.821428571428571	-0.821428571428571
miR-371-5p	EEF1A1	1915	A_32_P15320	-0.664285714285714	-0.285714285714286	-0.821428571428571	-0.821428571428571
miR-320a	ELOVL6	79071	A_23_P7361	-0.642857142857143	-0.595238095238095	-0.821428571428571	-0.821428571428571
miR-30e	EML1	2009	A_23_P205746	-0.492857142857143	-0.119047619047619	-0.821428571428571	-0.821428571428571
miR-27b	EPB41	2035	A_33_P3227842	-0.364285714285714	-0.142857142857143	-0.821428571428571	-0.821428571428571
miR-26b	ERO1LB	56605	A_33_P3391521	0.414285714285714	0.476190476190476	-0.821428571428571	-0.821428571428571
miR-107	ESR1	2099	A_24_P383478	-0.375	0.404761904761905	-0.821428571428571	-0.821428571428571
miR-30d	ESRRG	2104	A_24_P7965	0.142857142857143	0.5	-0.821428571428571	-0.821428571428571
miR-144	ESRRG	2104	A_24_P7965	0.05	0.642857142857143	-0.821428571428571	-0.821428571428571
miR-23a	ETV1	2115	A_33_P3357954	0.492857142857143	0.880952380952381	-0.821428571428571	-0.821428571428571
miR-145	FAM108B1	51104	A_23_P83149	-0.635714285714286	-0.666666666666667	-0.821428571428571	-0.821428571428571
miR-144	FAM164A	51101	A_23_P20363	-0.428571428571429	-0.0476190476190476	-0.821428571428571	-0.821428571428571
miR-874	FAM63A	55793	A_23_P160546	-0.35	0.142857142857143	-0.821428571428571	-0.821428571428571
miR-30d	FAM73B	84895	A_23_P71864	0.0535714285714286	0.523809523809524	-0.821428571428571	-0.821428571428571
miR-24	FAM78B	149297	A_33_P3259183	-0.517857142857143	-0.619047619047619	-0.821428571428571	-0.821428571428571
miR-324-5p	FBXO11	80204	A_33_P3273822	-0.367857142857143	-0.0952380952380952	-0.821428571428571	-0.821428571428571
miR-429	FGD6	55785	A_32_P104478	-0.303571428571429	0.214285714285714	-0.821428571428571	-0.821428571428571
miR-21	FGF1	2246	A_33_P3242136	-0.321428571428571	0.0476190476190476	-0.821428571428571	-0.821428571428571
miR-30e	MFSD6	54842	A_33_P3272209	-0.135714285714286	-0.0714285714285714	-0.821428571428571	-0.821428571428571
miR-25	FMN2	56776	A_33_P3421209	-0.35	0.0476190476190476	-0.821428571428571	-0.821428571428571
miR-101	FN1	2335	A_24_P334130	-0.596428571428571	-0.428571428571429	-0.821428571428571	-0.821428571428571
miR-374b	FOXD3	27022	A_33_P3264331	-0.539285714285714	0.0476190476190476	-0.821428571428571	-0.821428571428571
miR-218	FRMPD4	9758	A_24_P672240	-0.589285714285714	-0.523809523809524	-0.821428571428571	-0.821428571428571
miR-202	GABPA	2551	A_33_P3269588	-0.253571428571429	0.166666666666667	-0.821428571428571	-0.821428571428571
miR-200b	GIGYF1	64599	A_24_P231173	-0.214285714285714	0.238095238095238	-0.821428571428571	-0.821428571428571
miR-143	GIGYF2	26058	A_33_P3279426	-0.514285714285714	-0.214285714285714	-0.821428571428571	-0.821428571428571
miR-92a	GIT2	9815	A_23_P204436	-0.425	-0.214285714285714	-0.821428571428571	-0.821428571428571
miR-107	GIT2	9815	A_23_P204436	-0.228571428571429	0.452380952380952	-0.821428571428571	-0.821428571428571
miR-30d	GOLGA1	2800	A_33_P3271460	0.167857142857143	0.428571428571429	-0.821428571428571	-0.821428571428571
miR-340	GPR137B	7107	A_33_P3243618	-0.203571428571429	0.5	-0.821428571428571	-0.821428571428571
miR-196a	HAND1	9421	A_23_P58770	-0.621428571428571	-0.452380952380952	-0.821428571428571	-0.821428571428571
miR-29c	HAS3	3038	A_33_P3402454	0.417857142857143	0.571428571428571	-0.821428571428571	-0.821428571428571
miR-195	HDGF	3068	A_33_P3235400	-0.4	-0.142857142857143	-0.821428571428571	-0.821428571428571
miR-30a	HELLS	3070	A_23_P12816	-0.35	0.261904761904762	-0.821428571428571	-0.821428571428571
miR-23a	HMGA2	8091	A_33_P3211078	0.435714285714286	0.785714285714286	-0.821428571428571	-0.821428571428571
miR-16	HNRNPA2B1	3181	A_33_P3337318	-0.496428571428571	-0.357142857142857	-0.821428571428571	-0.821428571428571
miR-340	HNRNPU	3192	A_23_P160862	-0.189285714285714	0.547619047619048	-0.821428571428571	-0.821428571428571
miR-132	HNRNPU	3192	A_23_P160862	-0.735714285714286	-0.80952380952381	-0.821428571428571	-0.821428571428571
miR-29c	HPCAL4	51440	A_24_P139665	0.0857142857142857	0.357142857142857	-0.821428571428571	-0.821428571428571
miR-186	HUNK	30811	A_24_P160070	-0.182142857142857	0.761904761904762	-0.821428571428571	-0.821428571428571
miR-200c	IGSF3	3321	A_33_P3240757	-0.2	0.0476190476190476	-0.821428571428571	-0.821428571428571
miR-374b	IKZF2	22807	A_33_P3328485	-0.564285714285714	-0.476190476190476	-0.821428571428571	-0.821428571428571
miR-33a	IQSEC2	23096	A_33_P3253234	-0.55	-0.428571428571429	-0.821428571428571	-0.821428571428571
miR-224	IRF2BP2	359948	A_24_P497186	0.117857142857143	0.571428571428571	-0.821428571428571	-0.821428571428571
miR-32	ITPR1	3708	A_23_P92042	-0.260714285714286	0.142857142857143	-0.821428571428571	-0.821428571428571
miR-363	JARID2	3720	A_23_P214876	0.214285714285714	0.619047619047619	-0.821428571428571	-0.821428571428571
miR-30e	KCNJ3	3760	A_23_P153986	-0.721428571428571	-0.69047619047619	-0.821428571428571	-0.821428571428571
miR-182	KCNN3	3782	A_23_P126167	-0.307142857142857	0	-0.821428571428571	-0.821428571428571
miR-26b	KCTD16	57528	A_24_P307808	0.307142857142857	0.261904761904762	-0.821428571428571	-0.821428571428571
miR-371-5p	KIAA0101	9768	A_23_P117852	-0.00357142857142857	0	-0.821428571428571	-0.821428571428571
miR-29c	KIAA1199	57214	A_24_P84396	-0.285714285714286	-0.476190476190476	-0.821428571428571	-0.821428571428571
miR-26a	KIAA1598	57698	A_33_P3419134	-0.0178571428571429	0.19047619047619	-0.821428571428571	-0.821428571428571
miR-92a	LBX1	10660	A_23_P86493	-0.510714285714286	-0.547619047619048	-0.821428571428571	-0.821428571428571
miR-214	LDOC1	23641	A_33_P3215113	0.117857142857143	0.595238095238095	-0.821428571428571	-0.821428571428571
miR-144	LHX2	9355	A_23_P32165	-0.353571428571429	-0.238095238095238	-0.821428571428571	-0.821428571428571
miR-186	LIN7A	8825	A_23_P99253	-0.207142857142857	0.238095238095238	-0.821428571428571	-0.821428571428571
miR-374a	LMO7	4008	A_33_P3280796	-0.3	0.380952380952381	-0.821428571428571	-0.821428571428571
miR-874	MBLAC2	153364	A_33_P3415663	-0.203571428571429	0.523809523809524	-0.821428571428571	-0.821428571428571
miR-222	PKDCC	91461	A_33_P3393010	-0.228571428571429	0.30952380952381	-0.821428571428571	-0.821428571428571
miR-371-5p	LONRF1	91694	A_23_P94216	-0.310714285714286	0.166666666666667	-0.821428571428571	-0.821428571428571
miR-30c	LRRC17	10234	A_33_P3329522	-0.0428571428571429	-0.19047619047619	-0.821428571428571	-0.821428571428571
miR-30e	LRRC17	10234	A_33_P3329522	-0.0964285714285714	-0.0238095238095238	-0.821428571428571	-0.821428571428571
miR-365	LYSMD3	116068	A_24_P15658	-0.05	0.666666666666667	-0.821428571428571	-0.821428571428571
miR-30c	MAGI2	9863	A_33_P3311992	0.175	0.428571428571429	-0.821428571428571	-0.821428571428571
miR-23a	MAML1	9794	A_33_P3220149	0.525	0.714285714285714	-0.821428571428571	-0.821428571428571
miR-101	MAML3	55534	A_33_P3357573	0.25	0.619047619047619	-0.821428571428571	-0.821428571428571
miR-96	MAP2K3	5606	A_33_P3212269	-0.0571428571428571	-0.0476190476190476	-0.821428571428571	-0.821428571428571
miR-144	MAP3K4	4216	A_33_P3245922	-0.378571428571429	-0.30952380952381	-0.821428571428571	-0.821428571428571
miR-320a	MAPK1	5594	A_23_P257895	-0.275	0.238095238095238	-0.821428571428571	-0.821428571428571
miR-30a	MARCH4	57574	A_23_P333228	-0.275	0.238095238095238	-0.821428571428571	-0.821428571428571
miR-128	MATN3	4148	A_23_P102058	-0.782142857142857	-0.761904761904762	-0.821428571428571	-0.821428571428571
miR-16	MBD1	4152	A_24_P376322	-0.403571428571429	-0.238095238095238	-0.821428571428571	-0.821428571428571
miR-150	MBD6	114785	A_33_P3224027	0.271428571428571	0.666666666666667	-0.821428571428571	-0.821428571428571
miR-30a	MBD6	114785	A_33_P3224027	-0.460714285714286	-0.119047619047619	-0.821428571428571	-0.821428571428571
miR-200b	MCC	4163	A_33_P3288246	-0.332142857142857	-0.214285714285714	-0.821428571428571	-0.821428571428571
miR-200b	MED1	5469	A_24_P940666	0.0535714285714286	0.738095238095238	-0.821428571428571	-0.821428571428571
miR-218	MED12L	116931	A_32_P701268	-0.539285714285714	-0.476190476190476	-0.821428571428571	-0.821428571428571
miR-22	MED19	219541	A_23_P150510	-0.346428571428571	0.428571428571429	-0.821428571428571	-0.821428571428571
miR-25	MIER3	166968	A_33_P3375528	-0.664285714285714	-0.357142857142857	-0.821428571428571	-0.821428571428571
miR-222	MLL	4297	A_33_P3390576	0.0285714285714286	0.523809523809524	-0.821428571428571	-0.821428571428571
miR-340	MLL	4297	A_33_P3350343	-0.439285714285714	0.357142857142857	-0.821428571428571	-0.821428571428571
miR-143	MLLT3	4300	A_23_P216693	-0.296428571428571	0.0238095238095238	-0.821428571428571	-0.821428571428571
miR-29a	MLXIP	22877	A_24_P415624	0.0928571428571429	0.0952380952380952	-0.821428571428571	-0.821428571428571
miR-125a-3p	MTFR1	9650	A_24_P346587	0.289285714285714	0.119047619047619	-0.821428571428571	-0.821428571428571
miR-101	KAT6B	23522	A_33_P3287731	0.253571428571429	0.69047619047619	-0.821428571428571	-0.821428571428571
miR-340	KAT6B	23522	A_33_P3287731	-0.528571428571429	0.261904761904762	-0.821428571428571	-0.821428571428571
miR-152	NDP	4693	A_23_P73609	-0.278571428571429	0.5	-0.821428571428571	-0.821428571428571
miR-138	NEBL	10529	A_33_P3244013	-0.482142857142857	-0.0476190476190476	-0.821428571428571	-0.821428571428571
miR-103	NEK10	152110	A_23_P337270	-0.435714285714286	-0.119047619047619	-0.821428571428571	-0.821428571428571
miR-16	NF2	4771	A_24_P168726	-0.489285714285714	-0.0476190476190476	-0.821428571428571	-0.821428571428571
miR-92a	NFIA	4774	A_33_P3319625	-0.457142857142857	-0.428571428571429	-0.821428571428571	-0.821428571428571
miR-16	NFS1	9054	A_33_P3298634	-0.15	0.380952380952381	-0.821428571428571	-0.821428571428571
miR-874	NIN	51199	A_23_P396353	-0.478571428571429	-0.0952380952380952	-0.821428571428571	-0.821428571428571
miR-182	NMT2	9397	A_23_P138693	-0.132142857142857	-0.0476190476190476	-0.821428571428571	-0.821428571428571
miR-144	NOVA1	4857	A_33_P3347697	-0.125	0.380952380952381	-0.821428571428571	-0.821428571428571
miR-92a	NR4A3	8013	A_23_P306867	-0.346428571428571	0.0714285714285714	-0.821428571428571	-0.821428571428571
miR-429	NRBP1	29959	A_23_P165442	-0.189285714285714	0.571428571428571	-0.821428571428571	-0.821428571428571
miR-371-5p	NRIP1	8204	A_23_P211007	-0.121428571428571	0.0238095238095238	-0.821428571428571	-0.821428571428571
miR-27b	NRIP2	83714	A_23_P13929	-0.55	-0.738095238095238	-0.821428571428571	-0.821428571428571
miR-374a	NRN1	51299	A_23_P414519	-0.517857142857143	-0.357142857142857	-0.821428571428571	-0.821428571428571
miR-29c	NRSN1	140767	A_33_P3252228	0.0607142857142857	0.30952380952381	-0.821428571428571	-0.821428571428571
miR-222	NTF3	4908	A_23_P360797	-0.425	-0.142857142857143	-0.821428571428571	-0.821428571428571
miR-107	NTRK2	4915	A_24_P343559	-0.335714285714286	0.238095238095238	-0.821428571428571	-0.821428571428571
miR-874	NUPL1	9818	A_33_P3365845	-0.428571428571429	0.166666666666667	-0.821428571428571	-0.821428571428571
miR-26b	NUS1	116150	A_23_P93082	-0.0678571428571429	0.30952380952381	-0.821428571428571	-0.821428571428571
miR-7	NXT2	55916	A_33_P3366575	-0.175	-0.30952380952381	-0.821428571428571	-0.821428571428571
miR-134	ODZ2	57451	A_24_P299474	-0.217857142857143	0.380952380952381	-0.821428571428571	-0.821428571428571
miR-101	ODZ3	55714	A_24_P69053	-0.0178571428571429	0.214285714285714	-0.821428571428571	-0.821428571428571
miR-30a	ORC2	4999	A_33_P3381410	-0.121428571428571	0.380952380952381	-0.821428571428571	-0.821428571428571
miR-200b	ORMDL3	94103	A_23_P38190	-0.139285714285714	0.238095238095238	-0.821428571428571	-0.821428571428571
miR-202	PAG1	55824	A_32_P61684	-0.546428571428571	-0.404761904761905	-0.821428571428571	-0.821428571428571
miR-374a	PAQR3	152559	A_33_P3292235	-0.146428571428571	0.119047619047619	-0.821428571428571	-0.821428571428571
miR-34a	PARD6B	84612	A_33_P3227457	-0.328571428571429	0.214285714285714	-0.821428571428571	-0.821428571428571
miR-340	PAX3	5077	A_24_P362595	-0.532142857142857	0.0952380952380952	-0.821428571428571	-0.821428571428571
miR-363	PCDH11Y	83259	A_33_P3346444	-0.192857142857143	0.595238095238095	-0.821428571428571	-0.821428571428571
miR-195	PCDHA1	56147	A_33_P3403693	0.0357142857142857	0.595238095238095	-0.821428571428571	-0.821428571428571
miR-29a	PCDHA2	56146	A_33_P3391846	-0.0714285714285714	0.285714285714286	-0.821428571428571	-0.821428571428571
miR-185	PCDHA8	56140	A_33_P3250695	-0.0892857142857143	0.476190476190476	-0.821428571428571	-0.821428571428571
miR-222	PCDHAC1	56135	A_24_P191931	-0.610714285714286	-0.428571428571429	-0.821428571428571	-0.821428571428571
miR-374a	PCM1	5108	A_24_P555510	-0.225	0.19047619047619	-0.821428571428571	-0.821428571428571
miR-21	PCSK6	5046	A_23_P151907	-0.217857142857143	-0.0238095238095238	-0.821428571428571	-0.821428571428571
miR-374b	PDE4D	5144	A_33_P3389658	-0.567857142857143	-0.523809523809524	-0.821428571428571	-0.821428571428571
miR-7	PFN2	5217	A_23_P253301	-0.0392857142857143	-0.642857142857143	-0.821428571428571	-0.821428571428571
miR-29a	PGAP1	80055	A_23_P79247	-0.257142857142857	-0.476190476190476	-0.821428571428571	-0.821428571428571
miR-324-5p	PHC1	1911	A_33_P3242014	-0.203571428571429	0.0952380952380952	-0.821428571428571	-0.821428571428571
miR-16	PHKA1	5255	A_24_P238543	-0.439285714285714	-0.0476190476190476	-0.821428571428571	-0.821428571428571
miR-103	PHYHIPL	84457	A_33_P3240492	-0.307142857142857	-0.0476190476190476	-0.821428571428571	-0.821428571428571
miR-186	PIGM	93183	A_33_P3386965	0.0535714285714286	0.595238095238095	-0.821428571428571	-0.821428571428571
miR-200c	PKD1	5310	A_33_P3812815	-0.217857142857143	-0.119047619047619	-0.821428571428571	-0.821428571428571
miR-202	PKN2	5586	A_24_P387869	-0.610714285714286	-0.19047619047619	-0.821428571428571	-0.821428571428571
miR-22	PLAGL2	5326	A_33_P3328292	-0.217857142857143	-0.214285714285714	-0.821428571428571	-0.821428571428571
miR-103	PLCB1	23236	A_23_P6099	-0.657142857142857	-0.666666666666667	-0.821428571428571	-0.821428571428571
miR-186	PMEPA1	56937	A_24_P413126	-0.55	-0.5	-0.821428571428571	-0.821428571428571
miR-125a-3p	PPP1CB	5500	A_24_P396720	-0.335714285714286	-0.5	-0.821428571428571	-0.821428571428571
miR-29b	PPP1R13B	23368	A_33_P3372501	0.542857142857143	0.428571428571429	-0.821428571428571	-0.821428571428571
miR-144	PPP3R1	5534	A_33_P3214293	-0.428571428571429	-0.214285714285714	-0.821428571428571	-0.821428571428571
miR-92a	PRDM15	63977	A_33_P3213892	-0.0464285714285714	0.571428571428571	-0.821428571428571	-0.821428571428571
miR-28-5p	PRDM2	7799	A_33_P3361901	-0.0607142857142857	0.380952380952381	-0.821428571428571	-0.821428571428571
miR-377	PTMA	5757	A_33_P3219803	-0.478571428571429	-0.333333333333333	-0.821428571428571	-0.821428571428571
miR-138	PTP4A1	7803	A_24_P252043	-0.460714285714286	0.0714285714285714	-0.821428571428571	-0.821428571428571
miR-363	PTPRK	5796	A_33_P3296482	-0.271428571428571	0.714285714285714	-0.821428571428571	-0.821428571428571
miR-320a	PUS7	54517	A_23_P82478	-0.1	0.80952380952381	-0.821428571428571	-0.821428571428571
miR-30a	QKI	9444	A_23_P81760	-0.371428571428571	0.19047619047619	-0.821428571428571	-0.821428571428571
miR-320a	RAP2C	57826	A_23_P147826	-0.514285714285714	-0.119047619047619	-0.821428571428571	-0.821428571428571
miR-144	RAPGEF2	9693	A_33_P3334743	0.05	0.761904761904762	-0.821428571428571	-0.821428571428571
miR-203	RAPH1	65059	A_24_P924862	-0.457142857142857	0.238095238095238	-0.821428571428571	-0.821428571428571
miR-186	RASA3	22821	A_33_P3262515	-0.628571428571429	-0.214285714285714	-0.821428571428571	-0.821428571428571
miR-363	DNAJC27	51277	A_23_P17275	-0.0892857142857143	0.452380952380952	-0.821428571428571	-0.821428571428571
miR-340	RBM24	221662	A_23_P167812	-0.207142857142857	0.142857142857143	-0.821428571428571	-0.821428571428571
miR-32	RCOR1	23186	A_33_P3211924	-0.5	-0.357142857142857	-0.821428571428571	-0.821428571428571
miR-378	RFX5	5993	A_24_P20032	-0.525	0.0714285714285714	-0.821428571428571	-0.821428571428571
miR-363	RGS3	5998	A_24_P377775	0.0285714285714286	-0.285714285714286	-0.821428571428571	-0.821428571428571
miR-30a	RIMBP2	23504	A_32_P334325	-0.171428571428571	0.261904761904762	-0.821428571428571	-0.821428571428571
miR-144	ROCK1	6093	A_23_P130429	-0.414285714285714	0.0952380952380952	-0.821428571428571	-0.821428571428571
miR-30d	RPS6KA2	6196	A_33_P3399935	0.182142857142857	0.571428571428571	-0.821428571428571	-0.821428571428571
miR-92a	RRBP1	6238	A_33_P3220277	-0.4	-0.0952380952380952	-0.821428571428571	-0.821428571428571
miR-29b	SCAMP5	192683	A_23_P152047	0.45	0.285714285714286	-0.821428571428571	-0.821428571428571
miR-374a	SCN5A	6331	A_24_P128233	-0.407142857142857	-0.285714285714286	-0.821428571428571	-0.821428571428571
miR-30c	SCN8A	6334	A_24_P231026	-0.625	-0.0238095238095238	-0.821428571428571	-0.821428571428571
miR-186	SCN9A	6335	A_24_P3005	-0.139285714285714	0.5	-0.821428571428571	-0.821428571428571
miR-24	SEPN1	57190	A_33_P3371425	0.260714285714286	0.428571428571429	-0.821428571428571	-0.821428571428571
miR-182	SEPT7	989	A_33_P3402414	-0.167857142857143	0.19047619047619	-0.821428571428571	-0.821428571428571
miR-26a	SERP1	27230	A_33_P3331446	-0.289285714285714	-0.119047619047619	-0.821428571428571	-0.821428571428571
miR-195	SETD3	84193	A_33_P3365524	-0.414285714285714	-0.0714285714285714	-0.821428571428571	-0.821428571428571
miR-222	SH3BP4	23677	A_33_P3273369	-0.139285714285714	0.285714285714286	-0.821428571428571	-0.821428571428571
miR-29a	SH3BP5L	80851	A_33_P3413305	0.0357142857142857	0.119047619047619	-0.821428571428571	-0.821428571428571
miR-203	SHMT1	6470	A_33_P3362048	-0.489285714285714	-0.238095238095238	-0.821428571428571	-0.821428571428571
miR-374a	SLC12A5	57468	A_23_P355377	-0.585714285714286	-0.357142857142857	-0.821428571428571	-0.821428571428571
miR-29a	SLC22A7	10864	A_23_P93213	-0.132142857142857	0.142857142857143	-0.821428571428571	-0.821428571428571
miR-29c	SLC22A7	10864	A_23_P93217	0.378571428571429	0.380952380952381	-0.821428571428571	-0.821428571428571
miR-132	SLC26A7	115111	A_32_P381593	-0.435714285714286	0	-0.821428571428571	-0.821428571428571
miR-27a	SLC39A9	55334	A_23_P380326	-0.242857142857143	-0.119047619047619	-0.821428571428571	-0.821428571428571
miR-340	SLC6A6	6533	A_24_P359191	-0.425	0.19047619047619	-0.821428571428571	-0.821428571428571
miR-141	SLC6A9	6536	A_23_P11984	-0.45	-0.404761904761905	-0.821428571428571	-0.821428571428571
miR-363	SORCS3	22986	A_33_P3420889	-0.182142857142857	0.404761904761905	-0.821428571428571	-0.821428571428571
miR-30d	SOS1	6654	A_23_P343808	0.153571428571429	0.571428571428571	-0.821428571428571	-0.821428571428571
miR-144	SPIRE1	56907	A_33_P3301010	-0.421428571428571	-0.214285714285714	-0.821428571428571	-0.821428571428571
miR-128	SPTBN1	6711	A_33_P3258467	-0.507142857142857	-0.547619047619048	-0.821428571428571	-0.821428571428571
miR-103	SPTBN4	57731	A_24_P293114	-0.492857142857143	-0.285714285714286	-0.821428571428571	-0.821428571428571
miR-186	SPTLC1	10558	A_23_P311192	-0.271428571428571	-0.285714285714286	-0.821428571428571	-0.821428571428571
miR-33a	ST3GAL2	6483	A_24_P48177	-0.367857142857143	0.19047619047619	-0.821428571428571	-0.821428571428571
miR-182	STARD13	90627	A_33_P3382147	-0.589285714285714	-0.80952380952381	-0.821428571428571	-0.821428571428571
miR-140-5p	STC2	8614	A_23_P416395	-0.371428571428571	-0.547619047619048	-0.821428571428571	-0.821428571428571
miR-223	STIM1	6786	A_23_P53162	-0.546428571428571	-0.238095238095238	-0.821428571428571	-0.821428571428571
miR-222	STK24	8428	A_24_P73389	-0.360714285714286	-0.0238095238095238	-0.821428571428571	-0.821428571428571
miR-424	STX1A	6804	A_33_P3212456	-0.332142857142857	-0.0476190476190476	-0.821428571428571	-0.821428571428571
miR-340	STXBP5L	9515	A_32_P95462	-0.682142857142857	-0.380952380952381	-0.821428571428571	-0.821428571428571
miR-144	SULT4A1	25830	A_33_P3353345	-0.328571428571429	-0.166666666666667	-0.821428571428571	-0.821428571428571
miR-29a	SUV420H2	84787	A_33_P3262253	-0.0642857142857143	0.261904761904762	-0.821428571428571	-0.821428571428571
miR-22	SV2A	9900	A_23_P23728	0.342857142857143	0.333333333333333	-0.821428571428571	-0.821428571428571
miR-34a	SYN2	6854	A_33_P3317613	-0.517857142857143	-0.738095238095238	-0.821428571428571	-0.821428571428571
miR-29a	SYPL2	284612	A_33_P3376095	-0.353571428571429	0.404761904761905	-0.821428571428571	-0.821428571428571
miR-27a	SYT1	6857	A_33_P3237201	0.267857142857143	0	-0.821428571428571	-0.821428571428571
miR-370	SYT9	143425	A_33_P3322870	-0.492857142857143	-0.0952380952380952	-0.821428571428571	-0.821428571428571
miR-203	TARDBP	23435	A_33_P3279920	-0.00714285714285714	0.857142857142857	-0.821428571428571	-0.821428571428571
miR-371-5p	TBPL1	9519	A_23_P168276	-0.271428571428571	0.0238095238095238	-0.821428571428571	-0.821428571428571
miR-22	TET2	54790	A_33_P3238685	0.378571428571429	0	-0.821428571428571	-0.821428571428571
miR-141	TFAP2A	7020	A_33_P3378056	-0.489285714285714	-0.238095238095238	-0.821428571428571	-0.821428571428571
miR-25	TFAP2E	339488	A_23_P322116	-0.464285714285714	-0.0238095238095238	-0.821428571428571	-0.821428571428571
miR-26a	THRAP3	9967	A_33_P3280461	-0.0357142857142857	0.5	-0.821428571428571	-0.821428571428571
miR-103	TLK2	11011	A_33_P3399028	-0.728571428571429	-0.761904761904762	-0.821428571428571	-0.821428571428571
miR-377	TMEM132B	114795	A_32_P153812	-0.275	0.238095238095238	-0.821428571428571	-0.821428571428571
miR-203	TMEM57	55219	A_23_P170290	-0.421428571428571	-0.19047619047619	-0.821428571428571	-0.821428571428571
miR-96	TNS1	7145	A_24_P105733	-0.471428571428571	-0.452380952380952	-0.821428571428571	-0.821428571428571
miR-378	TOB2	10766	A_32_P179676	-0.378571428571429	0.0476190476190476	-0.821428571428571	-0.821428571428571
miR-186	TRPC1	7220	A_24_P28977	-0.492857142857143	-0.19047619047619	-0.821428571428571	-0.821428571428571
miR-150	TSPYL5	85453	A_33_P3278951	-0.178571428571429	-0.0476190476190476	-0.821428571428571	-0.821428571428571
miR-203	UPF2	26019	A_23_P149818	-0.257142857142857	0.357142857142857	-0.821428571428571	-0.821428571428571
miR-590-5p	UQCRB	7381	A_33_P3299882	-0.128571428571429	0.357142857142857	-0.821428571428571	-0.821428571428571
miR-103	USP42	84132	A_24_P135276	-0.596428571428571	-0.404761904761905	-0.821428571428571	-0.821428571428571
miR-16	VAMP1	6843	A_23_P105545	-0.6	-0.523809523809524	-0.821428571428571	-0.821428571428571
miR-377	VEGFA	7422	A_23_P70398	-0.132142857142857	0.523809523809524	-0.821428571428571	-0.821428571428571
miR-222	VGLL4	9686	A_24_P410582	0.1	0.80952380952381	-0.821428571428571	-0.821428571428571
miR-92a	DCAF8	50717	A_33_P3243622	-0.189285714285714	0.30952380952381	-0.821428571428571	-0.821428571428571
miR-107	WHSC1	7468	A_33_P3380346	-0.164285714285714	0.261904761904762	-0.821428571428571	-0.821428571428571
miR-195	WIBG	84305	A_33_P3268634	-0.75	-0.666666666666667	-0.821428571428571	-0.821428571428571
miR-424	WNK3	65267	A_32_P99055	-0.685714285714286	-0.785714285714286	-0.821428571428571	-0.821428571428571
miR-32	WWP2	11060	A_23_P206684	0.0142857142857143	0.452380952380952	-0.821428571428571	-0.821428571428571
miR-26a	YPEL1	29799	A_32_P88120	-0.4	0.261904761904762	-0.821428571428571	-0.821428571428571
miR-29c	ZBTB10	65986	A_33_P3613000	-0.103571428571429	0.19047619047619	-0.821428571428571	-0.821428571428571
miR-363	ZBTB40	9923	A_33_P3275000	-0.167857142857143	0.595238095238095	-0.821428571428571	-0.821428571428571
miR-186	ZCCHC11	23318	A_23_P34433	-0.310714285714286	-0.0714285714285714	-0.821428571428571	-0.821428571428571
miR-101	ZDHHC23	254887	A_33_P3376449	-0.242857142857143	0.0952380952380952	-0.821428571428571	-0.821428571428571
miR-222	ZEB2	9839	A_33_P3243832	-0.203571428571429	0.285714285714286	-0.821428571428571	-0.821428571428571
miR-30c	ZEB2	9839	A_33_P3243832	-0.0892857142857143	0.166666666666667	-0.821428571428571	-0.821428571428571
miR-340	ZNF326	284695	A_33_P3301689	-0.196428571428571	0.476190476190476	-0.821428571428571	-0.821428571428571
miR-363	ZNF385D	79750	A_24_P917306	-0.282142857142857	0.238095238095238	-0.821428571428571	-0.821428571428571
miR-874	ZNF618	114991	A_24_P743802	-0.307142857142857	0.261904761904762	-0.821428571428571	-0.821428571428571
miR-101	ZNF770	54989	A_23_P65733	0.135714285714286	0.833333333333333	-0.821428571428571	-0.821428571428571
miR-30d	ZNF770	54989	A_23_P65733	-0.00357142857142857	0.19047619047619	-0.821428571428571	-0.821428571428571
miR-144	ZNRF3	84133	A_24_P162373	-0.364285714285714	-0.30952380952381	-0.821428571428571	-0.821428571428571
miR-29b	SUV420H1	51111	A_23_P217968	-0.0893655405996347	-0.814385858101016	0.392857142857143	-0.814385858101016
miR-144	PAX8	7849	A_33_P3234809	-0.289544351542817	-0.238095238095238	-0.810843716426003	-0.810843716426003
miR-1	HIST1H3I	8354	A_24_P9321	-0.503571428571429	-0.80952380952381	-0.321428571428571	-0.80952380952381
miR-141	PTPRD	5789	A_33_P3309551	-0.564285714285714	-0.80952380952381	-0.357142857142857	-0.80952380952381
miR-1	RFT1	91869	A_23_P155441	-0.178571428571429	-0.80952380952381	0.428571428571429	-0.80952380952381
miR-144	ACOX1	51	A_33_P3244803	-0.403571428571429	-0.80952380952381	0.464285714285714	-0.80952380952381
miR-874	ADAM19	8728	A_23_P81369	-0.332142857142857	-0.80952380952381	-0.142857142857143	-0.80952380952381
miR-30e	AFF3	3899	A_23_P373464	-0.146428571428571	-0.80952380952381	-0.178571428571429	-0.80952380952381
miR-365	AHI1	54806	A_23_P70746	-0.428571428571429	-0.80952380952381	0.107142857142857	-0.80952380952381
miR-27b	ALDH4A1	8659	A_32_P192970	-0.464285714285714	-0.80952380952381	0.0714285714285714	-0.80952380952381
miR-590-5p	ALX1	8092	A_23_P83798	-0.392857142857143	-0.80952380952381	0	-0.80952380952381
miR-374a	ANTXR2	118429	A_23_P170733	-0.392857142857143	-0.80952380952381	-0.714285714285714	-0.80952380952381
miR-374b	AP1S3	130340	A_33_P3275707	-0.107142857142857	-0.80952380952381	0.214285714285714	-0.80952380952381
miR-202	ARHGAP19	84986	A_33_P3411025	-0.0142857142857143	-0.80952380952381	0.25	-0.80952380952381
miR-32	ARHGAP29	9411	A_33_P3325502	-0.196428571428571	-0.80952380952381	0.5	-0.80952380952381
miR-186	ARMC10	83787	A_33_P3213432	-0.0535714285714286	-0.80952380952381	0.321428571428571	-0.80952380952381
miR-23a	ARNT	405	A_24_P391568	-0.221428571428571	-0.80952380952381	0.357142857142857	-0.80952380952381
miR-18a	ATXN1	6310	A_24_P294842	-0.403571428571429	-0.80952380952381	0.75	-0.80952380952381
miR-21	BCL11A	53335	A_33_P3249589	-0.417857142857143	-0.80952380952381	0.142857142857143	-0.80952380952381
miR-377	BCL2L1	598	A_23_P210886	-0.146428571428571	-0.80952380952381	0.642857142857143	-0.80952380952381
miR-30d	BCL2L11	10018	A_24_P122921	-0.307142857142857	-0.80952380952381	0.464285714285714	-0.80952380952381
miR-221	BRWD1	54014	A_24_P231025	-0.717857142857143	-0.80952380952381	-0.5	-0.80952380952381
miR-30d	KIAA0226L	80183	A_23_P53763	-0.575	-0.80952380952381	0.285714285714286	-0.80952380952381
miR-21	C17orf39	79018	A_33_P3381771	-0.503571428571429	-0.80952380952381	-0.0357142857142857	-0.80952380952381
miR-424	OSCP1	127700	A_23_P103433	-0.0392857142857143	-0.80952380952381	0.678571428571429	-0.80952380952381
miR-23b	C1orf9	51430	A_23_P104054	-0.385714285714286	-0.80952380952381	0	-0.80952380952381
miR-424	CAB39	51719	A_33_P3316293	-0.410714285714286	-0.80952380952381	-0.392857142857143	-0.80952380952381
miR-33a	CACNA1C	775	A_33_P3297580	-0.328571428571429	-0.80952380952381	0	-0.80952380952381
miR-203	CAV1	857	A_23_P134454	0.0357142857142857	-0.80952380952381	0.535714285714286	-0.80952380952381
miR-30c	CCNK	8812	A_24_P348925	-0.232142857142857	-0.80952380952381	0.0714285714285714	-0.80952380952381
miR-200a	CCNL2	81669	A_24_P51588	-0.0321428571428571	-0.80952380952381	0.285714285714286	-0.80952380952381
miR-590-5p	CD69	969	A_33_P3241021	-0.682142857142857	-0.80952380952381	-0.75	-0.80952380952381
miR-424	CDC23	8697	A_23_P133629	-0.446428571428571	-0.80952380952381	-0.321428571428571	-0.80952380952381
miR-377	CDYL2	124359	A_23_P371865	-0.471428571428571	-0.80952380952381	-0.428571428571429	-0.80952380952381
miR-363	CHST1	8534	A_33_P3413355	-0.0571428571428571	-0.80952380952381	0.214285714285714	-0.80952380952381
miR-92a	CLIP4	79745	A_23_P209232	-0.142857142857143	-0.80952380952381	0.357142857142857	-0.80952380952381
miR-182	COL5A1	1289	A_33_P3383351	-0.496428571428571	-0.80952380952381	0.0714285714285714	-0.80952380952381
miR-1	CPLX2	10814	A_33_P3415300	-0.235714285714286	-0.80952380952381	-0.107142857142857	-0.80952380952381
miR-30e	CPNE8	144402	A_24_P56240	-0.371428571428571	-0.80952380952381	0.107142857142857	-0.80952380952381
miR-374b	CREB5	9586	A_23_P157117	-0.525	-0.80952380952381	-0.428571428571429	-0.80952380952381
miR-374b	CTAGE5	4253	A_33_P3246017	-0.567857142857143	-0.80952380952381	-0.714285714285714	-0.80952380952381
miR-374b	CELF2	10659	A_23_P115645	-0.521428571428571	-0.80952380952381	-0.25	-0.80952380952381
miR-27b	CELF2	10659	A_23_P115645	-0.246428571428571	-0.80952380952381	0.357142857142857	-0.80952380952381
miR-26b	CUL3	8452	A_33_P3321150	-0.3	-0.80952380952381	0.535714285714286	-0.80952380952381
miR-103	CXorf23	256643	A_24_P841677	-0.507142857142857	-0.80952380952381	-0.0357142857142857	-0.80952380952381
miR-30e	DACT1	51339	A_23_P65518	-0.371428571428571	-0.80952380952381	-0.178571428571429	-0.80952380952381
miR-152	DGCR8	54487	A_23_P211355	-0.546428571428571	-0.80952380952381	-0.357142857142857	-0.80952380952381
miR-103	DISC1	27185	A_24_P83787	-0.453571428571429	-0.80952380952381	-0.214285714285714	-0.80952380952381
miR-152	DMPK	1760	A_23_P50535	-0.539285714285714	-0.80952380952381	-0.321428571428571	-0.80952380952381
miR-24	DNAJC16	23341	A_23_P358009	-0.3	-0.80952380952381	0.142857142857143	-0.80952380952381
miR-32	DNAJC30	84277	A_24_P218006	-0.196428571428571	-0.80952380952381	0.357142857142857	-0.80952380952381
miR-30a	DOCK7	85440	A_32_P230547	-0.0714285714285714	-0.80952380952381	0.5	-0.80952380952381
miR-30e	DSEL	92126	A_33_P3251841	-0.435714285714286	-0.80952380952381	-0.107142857142857	-0.80952380952381
miR-200b	DZIP1	22873	A_33_P3400224	-0.446428571428571	-0.80952380952381	0.142857142857143	-0.80952380952381
miR-152	E2F3	1871	A_33_P3418516	-0.378571428571429	-0.80952380952381	-0.535714285714286	-0.80952380952381
miR-30d	EFHA2	286097	A_24_P194688	-0.560714285714286	-0.80952380952381	-0.464285714285714	-0.80952380952381
miR-144	ELAVL2	1993	A_23_P94571	-0.632142857142857	-0.80952380952381	-0.642857142857143	-0.80952380952381
miR-30e	EML4	27436	A_23_P143127	-0.15	-0.80952380952381	0.464285714285714	-0.80952380952381
miR-96	EOMES	8320	A_24_P97374	-0.510714285714286	-0.80952380952381	-0.285714285714286	-0.80952380952381
miR-27a	EPB41	2035	A_33_P3227842	-0.35	-0.80952380952381	-0.428571428571429	-0.80952380952381
miR-22	EPB41L4B	54566	A_23_P216556	-0.617857142857143	-0.80952380952381	0.464285714285714	-0.80952380952381
miR-182	EPHA7	2045	A_23_P7835	-0.421428571428571	-0.80952380952381	0.142857142857143	-0.80952380952381
miR-320a	EREG	2069	A_23_P41344	-0.375	-0.80952380952381	0.214285714285714	-0.80952380952381
miR-361-5p	ERG	2078	A_23_P301414	-0.189285714285714	-0.80952380952381	0.142857142857143	-0.80952380952381
miR-30b	ERMAP	114625	A_24_P105391	-0.357142857142857	-0.80952380952381	-0.285714285714286	-0.80952380952381
miR-152	ESR1	2099	A_24_P383478	-0.725	-0.80952380952381	-0.571428571428571	-0.80952380952381
miR-30b	ETNK1	55500	A_33_P3351559	-0.0642857142857143	-0.80952380952381	0.75	-0.80952380952381
miR-371-5p	ETV1	2115	A_33_P3357954	-0.3	-0.80952380952381	0.321428571428571	-0.80952380952381
miR-203	ETV1	2115	A_33_P3357954	-0.696428571428571	-0.80952380952381	-0.642857142857143	-0.80952380952381
miR-30b	EXTL2	2135	A_23_P118	-0.0392857142857143	-0.80952380952381	0.464285714285714	-0.80952380952381
miR-424	FAM123B	139285	A_23_P308150	-0.528571428571429	-0.80952380952381	-0.214285714285714	-0.80952380952381
miR-429	RIMKLB	57494	A_23_P361841	-0.439285714285714	-0.80952380952381	0.0357142857142857	-0.80952380952381
miR-363	FRY	10129	A_33_P3223488	-0.389285714285714	-0.80952380952381	0.25	-0.80952380952381
miR-425	FSCN1	6624	A_33_P3411075	-0.325	-0.80952380952381	0.535714285714286	-0.80952380952381
miR-128	FURIN	5045	A_23_P3368	-0.296428571428571	-0.80952380952381	-0.142857142857143	-0.80952380952381
miR-30d	GALNT3	2591	A_24_P114249	-0.246428571428571	-0.80952380952381	0.857142857142857	-0.80952380952381
miR-128	GCNT2	2651	A_24_P397489	-0.471428571428571	-0.80952380952381	-0.214285714285714	-0.80952380952381
miR-22	GIGYF2	26058	A_33_P3279426	-0.025	-0.80952380952381	-0.25	-0.80952380952381
miR-141	GLS	2744	A_33_P3379916	0.0607142857142857	-0.80952380952381	0.285714285714286	-0.80952380952381
miR-30a	GNPDA1	10007	A_23_P144622	-0.025	-0.80952380952381	0.535714285714286	-0.80952380952381
miR-185	GPR61	83873	A_23_P326303	-0.721428571428571	-0.80952380952381	-0.214285714285714	-0.80952380952381
miR-21	GPR64	10149	A_23_P253692	-0.0642857142857143	-0.80952380952381	0.464285714285714	-0.80952380952381
miR-1	GRK6	2870	A_33_P3264875	-0.153571428571429	-0.80952380952381	0.5	-0.80952380952381
miR-424	GSTCD	79807	A_23_P110288	-0.464285714285714	-0.80952380952381	-0.0714285714285714	-0.80952380952381
miR-494	GULP1	51454	A_32_P153388	-0.575	-0.80952380952381	-0.0714285714285714	-0.80952380952381
miR-429	HBS1L	10767	A_24_P29594	-0.275	-0.80952380952381	0.392857142857143	-0.80952380952381
miR-376a	HES5	388585	A_32_P234184	-0.182142857142857	-0.80952380952381	0.714285714285714	-0.80952380952381
miR-202	HGF	3082	A_33_P3276713	0.1	-0.80952380952381	0.857142857142857	-0.80952380952381
miR-107	HIATL1	84641	A_23_P33187	-0.121428571428571	-0.80952380952381	0.25	-0.80952380952381
miR-24	INPP5B	3633	A_23_P85640	-0.414285714285714	-0.80952380952381	0	-0.80952380952381
miR-23a	INTU	27152	A_32_P118372	-0.0964285714285714	-0.80952380952381	0	-0.80952380952381
miR-30b	ITGA6	3655	A_23_P210176	0.128571428571429	-0.80952380952381	0.75	-0.80952380952381
miR-542-3p	KCTD9	54793	A_23_P43226	-0.325	-0.80952380952381	0.285714285714286	-0.80952380952381
miR-136	FTSJD2	23070	A_33_P3393245	-0.471428571428571	-0.80952380952381	-0.392857142857143	-0.80952380952381
miR-23a	KIAA0317	9870	A_33_P3424143	-0.0107142857142857	-0.80952380952381	0	-0.80952380952381
miR-424	KIAA0317	9870	A_33_P3424143	-0.342857142857143	-0.80952380952381	-0.0714285714285714	-0.80952380952381
miR-1	ATG13	9776	A_24_P295601	-0.146428571428571	-0.80952380952381	0.428571428571429	-0.80952380952381
miR-30d	KIAA1024	23251	A_33_P3421490	-0.246428571428571	-0.80952380952381	0.107142857142857	-0.80952380952381
miR-185	PPP1R18	170954	A_33_P3287584	-0.728571428571429	-0.80952380952381	-0.5	-0.80952380952381
miR-205	KPNA1	3836	A_33_P3214879	-0.414285714285714	-0.80952380952381	0.107142857142857	-0.80952380952381
miR-186	LAMP2	3920	A_33_P3410409	-0.128571428571429	-0.80952380952381	0.392857142857143	-0.80952380952381
miR-23b	PKDCC	91461	A_32_P112493	-0.228571428571429	-0.80952380952381	-0.0714285714285714	-0.80952380952381
miR-29c	LRCH1	23143	A_24_P170774	0.15	-0.80952380952381	0.785714285714286	-0.80952380952381
miR-192	LRRFIP1	9208	A_33_P3374085	-0.528571428571429	-0.80952380952381	0.357142857142857	-0.80952380952381
miR-194	LRRFIP1	9208	A_33_P3374085	-0.539285714285714	-0.80952380952381	0.107142857142857	-0.80952380952381
miR-25	LYST	1130	A_23_P354074	-0.307142857142857	-0.80952380952381	0.321428571428571	-0.80952380952381
miR-132	MAPK1	5594	A_23_P257895	-0.585714285714286	-0.80952380952381	-0.428571428571429	-0.80952380952381
miR-377	MBD1	4152	A_24_P376322	-0.653571428571429	-0.80952380952381	-0.678571428571429	-0.80952380952381
miR-193b	MED14	9282	A_33_P3223749	-0.367857142857143	-0.80952380952381	0.107142857142857	-0.80952380952381
miR-377	MIP	4284	A_23_P47806	-0.467857142857143	-0.80952380952381	-0.428571428571429	-0.80952380952381
miR-182	MLL	4297	A_33_P3307307	-0.382142857142857	-0.80952380952381	-0.0357142857142857	-0.80952380952381
miR-136	MPZL1	9019	A_33_P3215953	-0.103571428571429	-0.80952380952381	0.678571428571429	-0.80952380952381
miR-26b	MTX2	10651	A_23_P120335	-0.307142857142857	-0.80952380952381	0.357142857142857	-0.80952380952381
miR-23a	MUTED	63915	A_33_P3309271	-0.114285714285714	-0.80952380952381	-0.0714285714285714	-0.80952380952381
miR-144	MYCN	4613	A_24_P94402	-0.228571428571429	-0.80952380952381	0.642857142857143	-0.80952380952381
miR-494	NCF2	4688	A_23_P138194	-0.332142857142857	-0.80952380952381	-0.178571428571429	-0.80952380952381
miR-24	NEK4	6787	A_24_P80338	-0.628571428571429	-0.80952380952381	0.285714285714286	-0.80952380952381
miR-30b	NF1	4763	A_24_P917026	0.0464285714285714	-0.80952380952381	0.714285714285714	-0.80952380952381
miR-365	NFIB	4781	A_33_P3320077	-0.592857142857143	-0.80952380952381	-0.0357142857142857	-0.80952380952381
miR-27b	NR1D2	9975	A_24_P943472	-0.139285714285714	-0.80952380952381	0.285714285714286	-0.80952380952381
miR-30d	NTNG1	22854	A_33_P3221408	-0.257142857142857	-0.80952380952381	-0.321428571428571	-0.80952380952381
miR-30a	RPRD1A	55197	A_24_P382253	0.167857142857143	-0.80952380952381	0.714285714285714	-0.80952380952381
miR-30e	PCDH10	57575	A_23_P158851	-0.432142857142857	-0.80952380952381	-0.107142857142857	-0.80952380952381
miR-218	PCDHA4	56144	A_33_P3318002	-0.396428571428571	-0.80952380952381	0	-0.80952380952381
miR-30e	PER3	8863	A_24_P291231	-0.489285714285714	-0.80952380952381	-0.214285714285714	-0.80952380952381
miR-30d	PHTF2	57157	A_24_P175176	-0.542857142857143	-0.80952380952381	-0.0714285714285714	-0.80952380952381
miR-21	PIKFYVE	200576	A_33_P3348973	-0.510714285714286	-0.80952380952381	-0.0714285714285714	-0.80952380952381
miR-200b	PKD1	5310	A_23_P77502	-0.292857142857143	-0.80952380952381	0.464285714285714	-0.80952380952381
miR-22	PLAGL2	5326	A_23_P6151	-0.310714285714286	-0.80952380952381	0.892857142857143	-0.80952380952381
miR-144	PLEKHG1	57480	A_24_P6517	-0.25	-0.80952380952381	0.428571428571429	-0.80952380952381
miR-429	PPM1B	5495	A_33_P3407746	-0.0678571428571429	-0.80952380952381	0.642857142857143	-0.80952380952381
miR-22	PPM1L	151742	A_23_P147563	-0.217857142857143	-0.80952380952381	0.464285714285714	-0.80952380952381
miR-30a	PPP3CB	5532	A_24_P98524	0.167857142857143	-0.80952380952381	0.821428571428571	-0.80952380952381
miR-30d	PRDM1	639	A_33_P3342081	-0.485714285714286	-0.80952380952381	0.285714285714286	-0.80952380952381
miR-33a	PRICKLE2	166336	A_24_P152188	-0.414285714285714	-0.80952380952381	-0.142857142857143	-0.80952380952381
miR-365	PRPF40A	55660	A_33_P3256695	-0.375	-0.80952380952381	0.178571428571429	-0.80952380952381
miR-374a	PSMF1	9491	A_23_P79911	-0.142857142857143	-0.80952380952381	0.678571428571429	-0.80952380952381
miR-30b	PTCH1	5727	A_24_P106910	-0.103571428571429	-0.80952380952381	0.714285714285714	-0.80952380952381
miR-30b	PTPN13	5783	A_23_P18493	0.15	-0.80952380952381	0.785714285714286	-0.80952380952381
miR-23b	PWWP2A	114825	A_33_P3275943	-0.425	-0.80952380952381	-0.178571428571429	-0.80952380952381
miR-200a	QKI	9444	A_23_P81760	-0.0964285714285714	-0.80952380952381	0.0357142857142857	-0.80952380952381
miR-30b	RAP2B	5912	A_33_P3303121	-0.0321428571428571	-0.80952380952381	0.928571428571429	-0.80952380952381
miR-30d	RARG	5916	A_23_P387552	-0.314285714285714	-0.80952380952381	0.214285714285714	-0.80952380952381
miR-30b	RAVER2	55225	A_23_P328323	-0.367857142857143	-0.80952380952381	-0.357142857142857	-0.80952380952381
miR-27b	DNAJC27	51277	A_32_P13795	-0.460714285714286	-0.80952380952381	-0.392857142857143	-0.80952380952381
miR-221	REV1	51455	A_24_P291426	-0.410714285714286	-0.80952380952381	-0.535714285714286	-0.80952380952381
miR-128	RUNX1	861	A_24_P96403	-0.425	-0.80952380952381	-0.142857142857143	-0.80952380952381
miR-23b	SEL1L	6400	A_33_P3404701	-0.475	-0.80952380952381	-0.428571428571429	-0.80952380952381
miR-186	SEPT7	989	A_23_P8482	-0.282142857142857	-0.80952380952381	0.178571428571429	-0.80952380952381
miR-141	SEPT7	989	A_33_P3287028	-0.0785714285714286	-0.80952380952381	0.607142857142857	-0.80952380952381
miR-1	SH3PXD2B	285590	A_32_P24585	-0.0428571428571429	-0.80952380952381	0.571428571428571	-0.80952380952381
miR-141	SIDT2	51092	A_23_P98402	-0.103571428571429	-0.80952380952381	0.678571428571429	-0.80952380952381
miR-371-5p	SLAMF8	56833	A_23_P200138	-0.235714285714286	-0.80952380952381	0.25	-0.80952380952381
miR-21	SLC2A13	114134	A_33_P3354514	0.0357142857142857	-0.80952380952381	0.535714285714286	-0.80952380952381
miR-25	SOX11	6664	A_24_P302584	-0.0321428571428571	-0.80952380952381	0.178571428571429	-0.80952380952381
miR-200a	SPAG9	9043	A_24_P8454	-0.0607142857142857	-0.80952380952381	0.392857142857143	-0.80952380952381
miR-429	SSH2	85464	A_33_P3367917	-0.289285714285714	-0.80952380952381	0.75	-0.80952380952381
miR-200b	STARD13	90627	A_33_P3382147	-0.0964285714285714	-0.80952380952381	0.321428571428571	-0.80952380952381
miR-363	STK39	27347	A_24_P19544	-0.128571428571429	-0.80952380952381	0.571428571428571	-0.80952380952381
miR-29c	STX16	8675	A_24_P936122	-0.257142857142857	-0.80952380952381	0.964285714285714	-0.80952380952381
miR-185	TAPBP	6892	A_23_P360291	-0.410714285714286	-0.80952380952381	0.357142857142857	-0.80952380952381
miR-99b	THAP2	83591	A_24_P350437	-0.0678571428571429	-0.80952380952381	0.642857142857143	-0.80952380952381
miR-374b	TLE4	7091	A_33_P3302662	0.0821428571428571	-0.80952380952381	0.642857142857143	-0.80952380952381
miR-32	TMEM87A	25963	A_24_P65098	-0.392857142857143	-0.80952380952381	0.0714285714285714	-0.80952380952381
miR-30d	TMEM87A	25963	A_23_P88710	0.0321428571428571	-0.80952380952381	0.357142857142857	-0.80952380952381
miR-149	TNXB	7148	A_24_P911362	-0.307142857142857	-0.80952380952381	0.25	-0.80952380952381
miR-29c	TTC30B	150737	A_23_P408913	0.0535714285714286	-0.80952380952381	0.107142857142857	-0.80952380952381
miR-340	TYW3	127253	A_24_P396327	-0.0857142857142857	-0.80952380952381	0.642857142857143	-0.80952380952381
miR-186	VEGFA	7422	A_23_P70398	-0.564285714285714	-0.80952380952381	-0.464285714285714	-0.80952380952381
miR-200a	VSIG8	391123	A_33_P3393684	-0.0142857142857143	-0.80952380952381	0.821428571428571	-0.80952380952381
miR-200c	WASF1	8936	A_33_P3243812	-0.553571428571429	-0.80952380952381	-0.357142857142857	-0.80952380952381
miR-182	WIPF1	7456	A_33_P3339376	-0.782142857142857	-0.80952380952381	-0.642857142857143	-0.80952380952381
miR-23a	WNK3	65267	A_32_P99055	-0.221428571428571	-0.80952380952381	0.107142857142857	-0.80952380952381
miR-200b	XKR6	286046	A_23_P431505	-0.117857142857143	-0.80952380952381	0.678571428571429	-0.80952380952381
miR-218	YWHAZ	7534	A_32_P226149	-0.475	-0.80952380952381	-0.142857142857143	-0.80952380952381
miR-30b	ZBED4	9889	A_33_P3398822	-0.253571428571429	-0.80952380952381	0.642857142857143	-0.80952380952381
miR-33a	ZC3H12C	85463	A_23_P388993	-0.435714285714286	-0.80952380952381	-0.285714285714286	-0.80952380952381
miR-429	ZFHX4	79776	A_23_P43095	-0.221428571428571	-0.80952380952381	0.0714285714285714	-0.80952380952381
miR-182	ZFP36	7538	A_23_P39237	-0.310714285714286	-0.80952380952381	0.5	-0.80952380952381
miR-22	ZFYVE9	9372	A_23_P251974	-0.0642857142857143	-0.80952380952381	-0.5	-0.80952380952381
miR-17	RUNX1	861	A_33_P3211804	-0.657142857142857	-0.547619047619048	-0.785714285714286	-0.785714285714286
miR-16	CCNE1	898	A_23_P209200	-0.532142857142857	-0.761904761904762	-0.785714285714286	-0.785714285714286
miR-143	KRAS	3845	A_33_P3317815	-0.417857142857143	-0.238095238095238	-0.785714285714286	-0.785714285714286
miR-141	ZEB2	9839	A_33_P3243832	-0.335714285714286	0.142857142857143	-0.785714285714286	-0.785714285714286
miR-146a	TMSB15A	11013	A_23_P137173	-0.0428571428571429	-0.785714285714286	-0.178571428571429	-0.785714285714286
miR-128	EIF2C1	26523	A_33_P3402116	-0.367857142857143	-0.785714285714286	-0.107142857142857	-0.785714285714286
miR-18a	ESR1	2099	A_23_P309739	-0.425	-0.785714285714286	-0.214285714285714	-0.785714285714286
miR-296-5p	BAX	581	A_23_P208706	-0.635714285714286	-0.714285714285714	-0.785714285714286	-0.785714285714286
miR-1	POLA2	23649	A_23_P161615	-0.478571428571429	-0.785714285714286	-0.321428571428571	-0.785714285714286
miR-155	PHF17	79960	A_23_P410587	-0.075	0	-0.785714285714286	-0.785714285714286
miR-1	SLC25A1	6576	A_23_P120776	-0.214285714285714	-0.785714285714286	0.392857142857143	-0.785714285714286
miR-155	HSDL1	83693	A_23_P206324	0.00714285714285714	-0.0952380952380952	-0.785714285714286	-0.785714285714286
let-7b	TTC9C	283237	A_23_P24751	-0.517857142857143	-0.261904761904762	-0.785714285714286	-0.785714285714286
miR-19b	BACE1	23621	A_33_P3240941	-0.535714285714286	-0.785714285714286	-0.0714285714285714	-0.785714285714286
miR-1	TMSB4X	7114	A_24_P374516	-0.182142857142857	0.214285714285714	-0.785714285714286	-0.785714285714286
miR-196a	ABCB9	23457	A_33_P3376947	-0.435714285714286	-0.785714285714286	-0.714285714285714	-0.785714285714286
miR-29c	ABHD4	63874	A_23_P205519	0.296428571428571	0.523809523809524	-0.785714285714286	-0.785714285714286
miR-200a	ABL2	27	A_33_P3413671	0.0714285714285714	-0.785714285714286	0.535714285714286	-0.785714285714286
miR-29c	ADAMTS7	11173	A_23_P11005	0.357142857142857	0.428571428571429	-0.785714285714286	-0.785714285714286
miR-30d	ADRB1	153	A_33_P3310189	-0.210714285714286	-0.785714285714286	0.0714285714285714	-0.785714285714286
miR-374a	AFF1	4299	A_33_P3242373	-0.328571428571429	-0.5	-0.785714285714286	-0.785714285714286
miR-340	AFF3	3899	A_23_P373464	-0.582142857142857	-0.785714285714286	0.0357142857142857	-0.785714285714286
miR-30b	AFF3	3899	A_33_P3373348	0.4	0.452380952380952	-0.785714285714286	-0.785714285714286
miR-92a	AHCYL1	10768	A_24_P11307	-0.139285714285714	0.0952380952380952	-0.785714285714286	-0.785714285714286
miR-424	ALOX12	239	A_23_P152906	-0.464285714285714	-0.119047619047619	-0.785714285714286	-0.785714285714286
miR-424	ANK3	288	A_33_P3342448	-0.135714285714286	0.19047619047619	-0.785714285714286	-0.785714285714286
miR-222	ANKHD1	54882	A_23_P92642	-0.0428571428571429	0.738095238095238	-0.785714285714286	-0.785714285714286
miR-26b	ANKRD11	29123	A_33_P3280044	0.210714285714286	-0.119047619047619	-0.785714285714286	-0.785714285714286
miR-374a	ANKRD12	23253	A_24_P179183	-0.303571428571429	-0.19047619047619	-0.785714285714286	-0.785714285714286
miR-101	ANKRD28	23243	A_24_P217365	0.0785714285714286	-0.785714285714286	0.607142857142857	-0.785714285714286
miR-374a	ANTXR2	118429	A_24_P345846	-0.189285714285714	-0.785714285714286	-0.178571428571429	-0.785714285714286
miR-429	AP1S2	8905	A_33_P3258782	-0.246428571428571	0.5	-0.785714285714286	-0.785714285714286
miR-200b	APLP2	334	A_23_P202939	-0.1	-0.785714285714286	0.321428571428571	-0.785714285714286
miR-320a	ARF1	375	A_23_P201086	-0.607142857142857	-0.452380952380952	-0.785714285714286	-0.785714285714286
miR-194	ARHGAP24	83478	A_33_P3236030	-0.342857142857143	-0.0238095238095238	-0.785714285714286	-0.785714285714286
miR-25	ARHGEF10	9639	A_33_P3351351	-0.589285714285714	-0.238095238095238	-0.785714285714286	-0.785714285714286
miR-96	ARID5B	84159	A_33_P3324980	0.103571428571429	0.0238095238095238	-0.785714285714286	-0.785714285714286
miR-30c	ARID5B	84159	A_33_P3324980	0.171428571428571	-0.0952380952380952	-0.785714285714286	-0.785714285714286
miR-30e	ARID5B	84159	A_33_P3324980	-0.185714285714286	-0.142857142857143	-0.785714285714286	-0.785714285714286
miR-186	ART3	419	A_33_P3723448	-0.535714285714286	-0.166666666666667	-0.785714285714286	-0.785714285714286
miR-141	ASXL1	171023	A_33_P3436316	-0.335714285714286	0.261904761904762	-0.785714285714286	-0.785714285714286
miR-374b	ATMIN	23300	A_33_P3262024	-0.428571428571429	-0.785714285714286	-0.178571428571429	-0.785714285714286
miR-30d	ATP2B1	490	A_33_P3267185	0.128571428571429	0.547619047619048	-0.785714285714286	-0.785714285714286
miR-103	ATXN7L1	222255	A_23_P356109	-0.667857142857143	-0.547619047619048	-0.785714285714286	-0.785714285714286
miR-24	B3GALT5	10317	A_23_P102919	0.107142857142857	0.571428571428571	-0.785714285714286	-0.785714285714286
miR-374b	BACE1	23621	A_33_P3240936	-0.242857142857143	-0.785714285714286	0.142857142857143	-0.785714285714286
miR-1	BAIAP2	10458	A_23_P61810	0.117857142857143	-0.785714285714286	0.821428571428571	-0.785714285714286
miR-103	BCL11A	53335	A_24_P402588	-0.160714285714286	-0.785714285714286	0.464285714285714	-0.785714285714286
miR-144	BCL11A	53335	A_33_P3249595	-0.142857142857143	0.333333333333333	-0.785714285714286	-0.785714285714286
miR-182	BCL11A	53335	A_33_P3249589	-0.325	-0.285714285714286	-0.785714285714286	-0.785714285714286
miR-200c	BCL11B	64919	A_33_P3358392	-0.228571428571429	-0.0476190476190476	-0.785714285714286	-0.785714285714286
miR-30c	BCL11B	64919	A_23_P205738	-0.125	-0.142857142857143	-0.785714285714286	-0.785714285714286
miR-486-5p	BCORL1	63035	A_23_P147495	-0.2	0.238095238095238	-0.785714285714286	-0.785714285714286
miR-16	BCR	613	A_24_P127235	-0.478571428571429	0.142857142857143	-0.785714285714286	-0.785714285714286
miR-30b	BDNF	627	A_23_P127891	-0.578571428571429	0.357142857142857	-0.785714285714286	-0.785714285714286
miR-16	BDNF	627	A_23_P127891	-0.407142857142857	-0.476190476190476	-0.785714285714286	-0.785714285714286
miR-18a	BHLHE22	27319	A_32_P75581	-0.264285714285714	-0.214285714285714	-0.785714285714286	-0.785714285714286
miR-18b	BHLHE22	27319	A_32_P75581	-0.414285714285714	-0.357142857142857	-0.785714285714286	-0.785714285714286
miR-132	BNC2	54796	A_23_P43690	-0.575	-0.333333333333333	-0.785714285714286	-0.785714285714286
miR-340	BNC2	54796	A_23_P43690	-0.342857142857143	0.19047619047619	-0.785714285714286	-0.785714285714286
miR-425	BNC2	54796	A_32_P133916	-0.771428571428571	-0.69047619047619	-0.785714285714286	-0.785714285714286
miR-218	CELF6	60677	A_33_P3304312	-0.685714285714286	-0.785714285714286	-0.678571428571429	-0.785714285714286
miR-30d	BTBD7	55727	A_24_P210513	0.0857142857142857	0.238095238095238	-0.785714285714286	-0.785714285714286
miR-374a	BTBD9	114781	A_33_P3356092	0	0.19047619047619	-0.785714285714286	-0.785714285714286
miR-27a	C10orf137	26098	A_33_P3345608	-0.275	-0.785714285714286	-0.285714285714286	-0.785714285714286
miR-92a	FAM196A	642938	A_32_P202013	-0.0142857142857143	0.571428571428571	-0.785714285714286	-0.785714285714286
miR-27a	C17orf85	55421	A_23_P15669	-0.0642857142857143	-0.785714285714286	-0.214285714285714	-0.785714285714286
miR-101	C1orf52	148423	A_24_P195037	-0.428571428571429	-0.380952380952381	-0.785714285714286	-0.785714285714286
miR-497	BRK1	55845	A_23_P420361	-0.225	-0.785714285714286	0.0714285714285714	-0.785714285714286
miR-196b	PACRGL	133015	A_24_P311604	-0.0178571428571429	-0.785714285714286	0.25	-0.785714285714286
miR-30d	C7orf43	55262	A_33_P3405349	0.139285714285714	0.404761904761905	-0.785714285714286	-0.785714285714286
miR-320a	C9orf5	23731	A_24_P12904	-0.460714285714286	0.214285714285714	-0.785714285714286	-0.785714285714286
miR-25	CACNA1I	8911	A_33_P3350566	-0.614285714285714	0.0714285714285714	-0.785714285714286	-0.785714285714286
miR-101	CACNB2	783	A_33_P3285275	-0.35	0.0476190476190476	-0.785714285714286	-0.785714285714286
miR-30e	CALB2	794	A_23_P21092	-0.0107142857142857	-0.785714285714286	0.285714285714286	-0.785714285714286
miR-377	CAPZB	832	A_33_P3235562	-0.285714285714286	-0.0476190476190476	-0.785714285714286	-0.785714285714286
miR-30a	CASP3	836	A_23_P92410	0.114285714285714	-0.785714285714286	0.892857142857143	-0.785714285714286
miR-200a	CBL	867	A_33_P3256033	-0.317857142857143	-0.285714285714286	-0.785714285714286	-0.785714285714286
miR-21	CBX4	8535	A_23_P89621	0.00357142857142857	0.595238095238095	-0.785714285714286	-0.785714285714286
miR-424	CC2D1B	200014	A_23_P383031	-0.439285714285714	-0.142857142857143	-0.785714285714286	-0.785714285714286
miR-221	CCDC64	92558	A_33_P3283126	-0.367857142857143	-0.238095238095238	-0.785714285714286	-0.785714285714286
miR-195	CCNE1	898	A_23_P209200	-0.55	-0.523809523809524	-0.785714285714286	-0.785714285714286
miR-223	CCT3	7203	A_33_P3396831	-0.453571428571429	-0.166666666666667	-0.785714285714286	-0.785714285714286
miR-363	CCT6A	908	A_32_P54544	0.175	-0.785714285714286	0.357142857142857	-0.785714285714286
miR-374a	CDA	978	A_23_P34597	-0.142857142857143	-0.0238095238095238	-0.785714285714286	-0.785714285714286
miR-128	CDC14B	8555	A_23_P216679	-0.342857142857143	0.261904761904762	-0.785714285714286	-0.785714285714286
miR-26b	CDK13	8621	A_33_P3329149	0.417857142857143	0.642857142857143	-0.785714285714286	-0.785714285714286
miR-422a	CDC40	51362	A_24_P414786	-0.535714285714286	-0.119047619047619	-0.785714285714286	-0.785714285714286
miR-26a	CDC6	990	A_33_P3218450	-0.110714285714286	0.714285714285714	-0.785714285714286	-0.785714285714286
miR-26b	CDK5R1	8851	A_33_P3226985	-0.557142857142857	-0.0476190476190476	-0.785714285714286	-0.785714285714286
miR-101	CDK5R1	8851	A_33_P3226985	-0.367857142857143	0.357142857142857	-0.785714285714286	-0.785714285714286
miR-152	CDK5R1	8851	A_33_P3226985	-0.15	-0.785714285714286	-0.357142857142857	-0.785714285714286
miR-340	CDK5R1	8851	A_33_P3226985	0.214285714285714	0.476190476190476	-0.785714285714286	-0.785714285714286
miR-26b	CEP350	9857	A_33_P3244863	0.407142857142857	0.214285714285714	-0.785714285714286	-0.785714285714286
miR-23a	CFDP1	10428	A_23_P89123	-0.178571428571429	-0.785714285714286	-0.178571428571429	-0.785714285714286
miR-340	CHMP7	91782	A_23_P303203	-0.196428571428571	-0.0952380952380952	-0.785714285714286	-0.785714285714286
miR-25	CHRM5	1133	A_23_P117873	-0.475	-0.0476190476190476	-0.785714285714286	-0.785714285714286
miR-182	CHST1	8534	A_33_P3413355	-0.332142857142857	0.0714285714285714	-0.785714285714286	-0.785714285714286
miR-30d	CHST1	8534	A_23_P98205	-0.289285714285714	-0.142857142857143	-0.785714285714286	-0.785714285714286
miR-218	CLCN5	1184	A_33_P3415087	-0.528571428571429	-0.595238095238095	-0.785714285714286	-0.785714285714286
miR-92a	CLIP4	79745	A_33_P3260572	-0.560714285714286	-0.452380952380952	-0.785714285714286	-0.785714285714286
miR-16	COL12A1	1303	A_23_P214168	-0.0607142857142857	-0.785714285714286	0.714285714285714	-0.785714285714286
miR-29b	COL19A1	1310	A_33_P3304162	0.485714285714286	0.5	-0.785714285714286	-0.785714285714286
miR-128	COL5A1	1289	A_33_P3629678	-0.539285714285714	-0.785714285714286	-0.392857142857143	-0.785714285714286
miR-377	LUC7L3	51747	A_33_P3246997	-0.367857142857143	-0.119047619047619	-0.785714285714286	-0.785714285714286
miR-374a	CSMD2	114784	A_33_P3246920	-0.532142857142857	-0.428571428571429	-0.785714285714286	-0.785714285714286
miR-374a	CSMD2	114784	A_33_P3246935	-0.325	-0.261904761904762	-0.785714285714286	-0.785714285714286
miR-30d	CSNK1G1	53944	A_33_P3279581	0.0857142857142857	0.523809523809524	-0.785714285714286	-0.785714285714286
miR-103	CSNK1G2	1455	A_23_P56140	-0.403571428571429	-0.0476190476190476	-0.785714285714286	-0.785714285714286
miR-23a	CTAGE5	4253	A_33_P3246017	0.242857142857143	0.428571428571429	-0.785714285714286	-0.785714285714286
miR-141	CTBP2	1488	A_33_P3318624	-0.414285714285714	-0.404761904761905	-0.785714285714286	-0.785714285714286
miR-107	CTNND1	1500	A_33_P3209716	-0.55	-0.428571428571429	-0.785714285714286	-0.785714285714286
miR-29a	CTNND1	1500	A_33_P3209716	0.360714285714286	0.19047619047619	-0.785714285714286	-0.785714285714286
miR-200a	CUL4B	8450	A_23_P148463	-0.246428571428571	0.238095238095238	-0.785714285714286	-0.785714285714286
miR-141	CXCL12	6387	A_33_P3712341	-0.196428571428571	-0.0476190476190476	-0.785714285714286	-0.785714285714286
miR-200b	CXCL12	6387	A_33_P3712341	-0.0392857142857143	0.380952380952381	-0.785714285714286	-0.785714285714286
miR-32	CXCL5	6374	A_24_P277367	-0.560714285714286	-0.357142857142857	-0.785714285714286	-0.785714285714286
miR-340	CYBRD1	79901	A_23_P209564	-0.560714285714286	-0.333333333333333	-0.785714285714286	-0.785714285714286
miR-25	DAB2IP	153090	A_24_P149704	-0.55	0.0714285714285714	-0.785714285714286	-0.785714285714286
miR-32	DAB2IP	153090	A_23_P123848	-0.0357142857142857	-0.785714285714286	0.428571428571429	-0.785714285714286
miR-25	DCLK2	166614	A_33_P3237734	-0.375	0.0714285714285714	-0.785714285714286	-0.785714285714286
miR-370	DDX3X	1654	A_24_P126060	-0.153571428571429	0.261904761904762	-0.785714285714286	-0.785714285714286
miR-23a	DEPDC1	55635	A_23_P200310	-0.917857142857143	-0.761904761904762	-0.785714285714286	-0.785714285714286
miR-29a	DICER1	23405	A_33_P3212490	-0.242857142857143	-0.785714285714286	0.0714285714285714	-0.785714285714286
miR-202	PARM1	25849	A_24_P191781	-0.475	-0.119047619047619	-0.785714285714286	-0.785714285714286
miR-221	DMRT3	58524	A_23_P157895	-0.421428571428571	-0.214285714285714	-0.785714285714286	-0.785714285714286
miR-29a	DNM3	26052	A_33_P3264364	0.25	0.523809523809524	-0.785714285714286	-0.785714285714286
miR-30a	DNMT3A	1788	A_33_P3272330	-0.439285714285714	0.357142857142857	-0.785714285714286	-0.785714285714286
miR-214	DOCK9	23348	A_33_P3259817	-0.253571428571429	-0.785714285714286	0.428571428571429	-0.785714285714286
miR-27a	DPY19L3	147991	A_33_P3209816	-0.371428571428571	-0.785714285714286	-0.428571428571429	-0.785714285714286
miR-200a	DUSP3	1845	A_23_P129956	-0.192857142857143	-0.785714285714286	0.714285714285714	-0.785714285714286
miR-27b	DYRK1A	1859	A_33_P3406998	-0.660714285714286	-0.571428571428571	-0.785714285714286	-0.785714285714286
miR-27a	EDNRA	1909	A_33_P3401701	0.178571428571429	0.238095238095238	-0.785714285714286	-0.785714285714286
miR-96	EDNRA	1909	A_33_P3401701	-0.0607142857142857	-0.0238095238095238	-0.785714285714286	-0.785714285714286
miR-92a	EFR3A	23167	A_23_P71513	-0.0928571428571429	-0.785714285714286	0.714285714285714	-0.785714285714286
miR-134	EHD2	30846	A_24_P156113	-0.425	-0.785714285714286	0.0714285714285714	-0.785714285714286
miR-503	EIF4E	1977	A_24_P349560	-0.185714285714286	0.333333333333333	-0.785714285714286	-0.785714285714286
miR-185	ELK1	2002	A_33_P3385002	-0.535714285714286	-0.785714285714286	0	-0.785714285714286
miR-30c	EML1	2009	A_23_P205746	-0.375	0.357142857142857	-0.785714285714286	-0.785714285714286
miR-27b	EPB41L1	2036	A_33_P3228510	-0.485714285714286	-0.476190476190476	-0.785714285714286	-0.785714285714286
miR-320a	EPB41L4B	54566	A_23_P216556	-0.207142857142857	0.285714285714286	-0.785714285714286	-0.785714285714286
miR-101	EPN2	22905	A_33_P3429864	-0.335714285714286	0.428571428571429	-0.785714285714286	-0.785714285714286
miR-18b	ESR1	2099	A_23_P309739	-0.478571428571429	-0.785714285714286	-0.214285714285714	-0.785714285714286
miR-26b	ESR1	2099	A_24_P383478	0.539285714285714	0.666666666666667	-0.785714285714286	-0.785714285714286
miR-30b	ESRRG	2104	A_24_P7965	0.271428571428571	0.357142857142857	-0.785714285714286	-0.785714285714286
miR-30a	EVI5	7813	A_23_P34942	-0.25	0.19047619047619	-0.785714285714286	-0.785714285714286
miR-196b	EXOC8	149371	A_33_P3397051	0.0142857142857143	-0.785714285714286	0.428571428571429	-0.785714285714286
miR-16	EZH1	2145	A_23_P428219	-0.567857142857143	-0.333333333333333	-0.785714285714286	-0.785714285714286
miR-30d	FAM104A	84923	A_23_P78289	-0.410714285714286	-0.785714285714286	0.464285714285714	-0.785714285714286
miR-186	FAM120A	23196	A_33_P3378865	-0.496428571428571	-0.142857142857143	-0.785714285714286	-0.785714285714286
miR-33a	FAM120A	23196	A_33_P3378865	-0.196428571428571	0.19047619047619	-0.785714285714286	-0.785714285714286
miR-186	FAM124B	79843	A_23_P39525	-0.135714285714286	0.666666666666667	-0.785714285714286	-0.785714285714286
miR-874	FAM160B1	57700	A_33_P3299766	-0.232142857142857	0.380952380952381	-0.785714285714286	-0.785714285714286
miR-152	FAM168B	130074	A_33_P3397147	-0.671428571428571	-0.785714285714286	-0.285714285714286	-0.785714285714286
miR-196a	FAM178A	55719	A_33_P3392245	-0.160714285714286	0.476190476190476	-0.785714285714286	-0.785714285714286
miR-30e	FAM43A	131583	A_33_P3410589	-0.728571428571429	-0.785714285714286	-0.678571428571429	-0.785714285714286
miR-21	FAM46A	55603	A_33_P3290573	-0.142857142857143	0.238095238095238	-0.785714285714286	-0.785714285714286
miR-30b	FAM49A	81553	A_23_P21560	-0.610714285714286	0.30952380952381	-0.785714285714286	-0.785714285714286
miR-30c	FAM73B	84895	A_23_P71864	-0.121428571428571	-0.214285714285714	-0.785714285714286	-0.785714285714286
miR-34a	FAM73B	84895	A_23_P71864	-0.253571428571429	-0.785714285714286	0.357142857142857	-0.785714285714286
miR-590-5p	FASLG	356	A_23_P369815	-0.532142857142857	-0.785714285714286	-0.142857142857143	-0.785714285714286
miR-103	FBXL18	80028	A_33_P3211404	-0.264285714285714	0.0476190476190476	-0.785714285714286	-0.785714285714286
miR-125a-3p	FBXO21	23014	A_23_P53736	-0.271428571428571	0.0238095238095238	-0.785714285714286	-0.785714285714286
miR-29c	FERMT2	10979	A_33_P3344477	-0.475	-0.785714285714286	0.642857142857143	-0.785714285714286
miR-107	FERMT2	10979	A_33_P3344482	0.0928571428571429	-0.785714285714286	0.785714285714286	-0.785714285714286
miR-377	FHOD1	29109	A_23_P37778	-0.471428571428571	-0.785714285714286	-0.464285714285714	-0.785714285714286
miR-202	FIGN	55137	A_32_P397824	-0.260714285714286	0.571428571428571	-0.785714285714286	-0.785714285714286
miR-200c	FIGNL2	401720	A_33_P3319581	-0.214285714285714	0.285714285714286	-0.785714285714286	-0.785714285714286
miR-223	FIGNL2	401720	A_33_P3319585	-0.403571428571429	-0.166666666666667	-0.785714285714286	-0.785714285714286
miR-497	FKBP1A	2280	A_23_P397238	-0.517857142857143	-0.785714285714286	-0.142857142857143	-0.785714285714286
miR-30c	MFSD6	54842	A_33_P3272209	0.396428571428571	0.571428571428571	-0.785714285714286	-0.785714285714286
miR-16	TEX19	400629	A_23_P375165	-0.335714285714286	-0.0476190476190476	-0.785714285714286	-0.785714285714286
miR-128	FLRT3	23767	A_33_P3418833	-0.703571428571429	-0.619047619047619	-0.785714285714286	-0.785714285714286
miR-92a	FMN2	56776	A_33_P3421209	-0.264285714285714	0.0476190476190476	-0.785714285714286	-0.785714285714286
miR-363	FMN2	56776	A_33_P3421209	-0.182142857142857	0.404761904761905	-0.785714285714286	-0.785714285714286
miR-29b	FNDC5	252995	A_23_P420326	-0.603571428571429	0	-0.785714285714286	-0.785714285714286
miR-22	FOXP1	27086	A_33_P3214310	0.0964285714285714	-0.785714285714286	-0.0357142857142857	-0.785714285714286
miR-141	FRMD4A	55691	A_24_P942321	-0.339285714285714	-0.785714285714286	-0.214285714285714	-0.785714285714286
miR-144	GABPB1	2553	A_23_P205789	-0.185714285714286	0.166666666666667	-0.785714285714286	-0.785714285714286
miR-27a	GABRB3	2562	A_33_P3309206	-0.189285714285714	-0.166666666666667	-0.785714285714286	-0.785714285714286
miR-429	GAL3ST1	9514	A_23_P120863	-0.435714285714286	-0.785714285714286	0.25	-0.785714285714286
miR-429	GATA4	2626	A_23_P384761	-0.525	-0.785714285714286	-0.107142857142857	-0.785714285714286
miR-30a	GDA	9615	A_23_P383258	-0.235714285714286	0.0476190476190476	-0.785714285714286	-0.785714285714286
miR-30e	GIGYF1	64599	A_24_P231173	-0.146428571428571	0.261904761904762	-0.785714285714286	-0.785714285714286
miR-141	GLS	2744	A_23_P39766	0.217857142857143	-0.785714285714286	0.5	-0.785714285714286
miR-29c	GXYLT2	727936	A_24_P118196	-0.464285714285714	-0.785714285714286	0.357142857142857	-0.785714285714286
miR-30b	GOLGA1	2800	A_33_P3271460	0.410714285714286	0.523809523809524	-0.785714285714286	-0.785714285714286
miR-28-5p	GON4L	54856	A_33_P3369419	-0.1	0.142857142857143	-0.785714285714286	-0.785714285714286
miR-214	GOSR2	9570	A_33_P3279441	0.142857142857143	0.619047619047619	-0.785714285714286	-0.785714285714286
miR-141	GPD1	2819	A_23_P204736	-0.360714285714286	0	-0.785714285714286	-0.785714285714286
miR-200a	GPD1	2819	A_23_P204736	-0.210714285714286	0.0952380952380952	-0.785714285714286	-0.785714285714286
miR-361-5p	GPR155	151556	A_33_P3253653	-0.0392857142857143	-0.0476190476190476	-0.785714285714286	-0.785714285714286
miR-101	GRAMD4	23151	A_24_P23258	-0.203571428571429	-0.785714285714286	0.535714285714286	-0.785714285714286
miR-26b	GRB10	2887	A_24_P235266	0.0678571428571429	-0.785714285714286	0.75	-0.785714285714286
miR-92a	GRIA1	2890	A_23_P303072	-0.635714285714286	-0.785714285714286	-0.5	-0.785714285714286
miR-363	GRIA3	2892	A_24_P143127	-0.192857142857143	0.238095238095238	-0.785714285714286	-0.785714285714286
miR-96	GRID1	2894	A_33_P3234949	0.246428571428571	0.523809523809524	-0.785714285714286	-0.785714285714286
miR-185	GRM6	2916	A_33_P3421303	-0.207142857142857	0.452380952380952	-0.785714285714286	-0.785714285714286
miR-202	GTPBP2	54676	A_24_P298013	-0.382142857142857	-0.785714285714286	-0.142857142857143	-0.785714285714286
miR-494	GULP1	51454	A_33_P3407324	-0.382142857142857	-0.785714285714286	-0.25	-0.785714285714286
miR-182	HBEGF	1839	A_24_P140608	0.0285714285714286	0.285714285714286	-0.785714285714286	-0.785714285714286
miR-429	HBS1L	10767	A_33_P3246293	-0.289285714285714	-0.785714285714286	0.5	-0.785714285714286
miR-32	HBS1L	10767	A_24_P29594	-0.442857142857143	-0.785714285714286	0.214285714285714	-0.785714285714286
miR-30d	HEPHL1	341208	A_33_P3215043	-0.382142857142857	-0.357142857142857	-0.785714285714286	-0.785714285714286
miR-30c	HERC3	8916	A_24_P51201	-0.396428571428571	-0.785714285714286	0.321428571428571	-0.785714285714286
miR-24	HIP1R	9026	A_23_P398294	-0.364285714285714	-0.785714285714286	-0.214285714285714	-0.785714285714286
miR-145	HLTF	6596	A_24_P277155	-0.478571428571429	-0.785714285714286	-0.357142857142857	-0.785714285714286
miR-26a	HNF1B	6928	A_24_P330822	-0.278571428571429	-0.285714285714286	-0.785714285714286	-0.785714285714286
miR-320a	HNRNPC	3183	A_32_P142028	-0.378571428571429	0.0238095238095238	-0.785714285714286	-0.785714285714286
miR-429	HNRNPD	3184	A_24_P123245	-0.485714285714286	-0.119047619047619	-0.785714285714286	-0.785714285714286
miR-200c	HOOK1	51361	A_33_P3409844	-0.65	-0.619047619047619	-0.785714285714286	-0.785714285714286
miR-30d	HPCAL4	51440	A_24_P139665	0.217857142857143	0.785714285714286	-0.785714285714286	-0.785714285714286
miR-365	HSPA8	3312	A_33_P3346688	0.0357142857142857	-0.785714285714286	0.607142857142857	-0.785714285714286
miR-29c	IFFO1	25900	A_33_P3319860	0.1	0.5	-0.785714285714286	-0.785714285714286
miR-503	IGF1R	3480	A_23_P417282	0.0714285714285714	-0.785714285714286	0.464285714285714	-0.785714285714286
miR-34a	IGSF1	3547	A_33_P3371989	-0.25	-0.785714285714286	0	-0.785714285714286
miR-107	IGSF3	3321	A_33_P3240757	-0.639285714285714	-0.166666666666667	-0.785714285714286	-0.785714285714286
miR-25	IKZF2	22807	A_33_P3328485	-0.457142857142857	0.30952380952381	-0.785714285714286	-0.785714285714286
miR-374b	IL10	3586	A_23_P126735	-0.542857142857143	-0.785714285714286	-0.428571428571429	-0.785714285714286
miR-590-5p	IL12A	3592	A_23_P91943	-0.714285714285714	-0.714285714285714	-0.785714285714286	-0.785714285714286
miR-27b	ING5	84289	A_24_P34545	-0.407142857142857	-0.785714285714286	-0.285714285714286	-0.785714285714286
miR-23a	INPP5A	3632	A_33_P3374190	-0.0892857142857143	0.5	-0.785714285714286	-0.785714285714286
miR-23a	IPO5	3843	A_23_P205007	-0.339285714285714	-0.785714285714286	0	-0.785714285714286
miR-136	IQSEC2	23096	A_32_P159445	-0.371428571428571	-0.785714285714286	-0.5	-0.785714285714286
miR-422a	IQSEC2	23096	A_32_P159445	-0.207142857142857	-0.785714285714286	-0.0714285714285714	-0.785714285714286
miR-128	IRS1	3667	A_24_P802145	-0.3	-0.785714285714286	-0.321428571428571	-0.785714285714286
miR-30d	ITGA4	3676	A_33_P3353816	-0.6	-0.785714285714286	0.464285714285714	-0.785714285714286
miR-30b	ITSN1	6453	A_33_P3250595	-0.182142857142857	0.0714285714285714	-0.785714285714286	-0.785714285714286
miR-30d	ITSN1	6453	A_33_P3250595	-0.0964285714285714	0.214285714285714	-0.785714285714286	-0.785714285714286
miR-141	ITSN1	6453	A_33_P3250595	-0.492857142857143	-0.285714285714286	-0.785714285714286	-0.785714285714286
miR-152	ITSN2	50618	A_33_P3416350	-0.192857142857143	0.357142857142857	-0.785714285714286	-0.785714285714286
miR-142-3p	JMJD1C	221037	A_23_P427217	-0.325	-0.0476190476190476	-0.785714285714286	-0.785714285714286
miR-23b	JMJD1C	221037	A_23_P427217	-0.267857142857143	0.0238095238095238	-0.785714285714286	-0.785714285714286
miR-22	KDM6B	23135	A_24_P942630	0	-0.785714285714286	0.857142857142857	-0.785714285714286
miR-30a	JPH4	84502	A_33_P3325665	-0.196428571428571	0.452380952380952	-0.785714285714286	-0.785714285714286
miR-30c	JPH4	84502	A_33_P3325665	0.0214285714285714	-0.785714285714286	-0.178571428571429	-0.785714285714286
miR-103	KANK4	163782	A_32_P51237	-0.6	-0.69047619047619	-0.785714285714286	-0.785714285714286
miR-21	KBTBD6	89890	A_33_P3268174	-0.346428571428571	-0.785714285714286	-0.0714285714285714	-0.785714285714286
miR-202	KCMF1	56888	A_33_P3354181	-0.235714285714286	0.0952380952380952	-0.785714285714286	-0.785714285714286
miR-320a	KDSR	2531	A_23_P27367	-0.225	0.285714285714286	-0.785714285714286	-0.785714285714286
miR-144	KHDRBS3	10656	A_33_P3332081	-0.346428571428571	-0.452380952380952	-0.785714285714286	-0.785714285714286
miR-320a	KIAA0247	9766	A_23_P371787	-0.628571428571429	-0.785714285714286	-0.607142857142857	-0.785714285714286
miR-30b	KIAA1147	57189	A_23_P404821	-0.135714285714286	-0.785714285714286	0.285714285714286	-0.785714285714286
miR-22	KIAA1274	27143	A_23_P161481	0.285714285714286	0.404761904761905	-0.785714285714286	-0.785714285714286
miR-28-5p	VAT1L	57687	A_23_P400449	0.0642857142857143	0.785714285714286	-0.785714285714286	-0.785714285714286
miR-30d	PPP1R18	170954	A_33_P3287584	0.0571428571428571	0.142857142857143	-0.785714285714286	-0.785714285714286
miR-132	KIF21B	23046	A_23_P126888	-0.478571428571429	-0.166666666666667	-0.785714285714286	-0.785714285714286
miR-195	KIF23	9493	A_33_P3311755	-0.435714285714286	-0.404761904761905	-0.785714285714286	-0.785714285714286
miR-25	KLF4	9314	A_23_P32233	-0.521428571428571	-0.547619047619048	-0.785714285714286	-0.785714285714286
miR-429	KRT80	144501	A_24_P331704	-0.564285714285714	-0.30952380952381	-0.785714285714286	-0.785714285714286
miR-103	KRTAP11-1	337880	A_32_P481377	-0.253571428571429	0.0238095238095238	-0.785714285714286	-0.785714285714286
miR-197	L3MBTL4	91133	A_23_P326474	-0.146428571428571	0.30952380952381	-0.785714285714286	-0.785714285714286
miR-29a	LARP4B	23185	A_33_P3382730	-0.264285714285714	-0.380952380952381	-0.785714285714286	-0.785714285714286
miR-29c	LARP4B	23185	A_33_P3382730	0.05	0.0238095238095238	-0.785714285714286	-0.785714285714286
miR-141	LHX6	26468	A_23_P32175	-0.342857142857143	0.0476190476190476	-0.785714285714286	-0.785714285714286
miR-30c	LHX8	431707	A_33_P3339246	-0.267857142857143	0.0476190476190476	-0.785714285714286	-0.785714285714286
miR-29c	LIF	3976	A_24_P233488	-0.25	-0.785714285714286	0.321428571428571	-0.785714285714286
miR-27b	LIN28B	389421	A_33_P3220615	-0.671428571428571	-0.69047619047619	-0.785714285714286	-0.785714285714286
miR-363	PKDCC	91461	A_33_P3393010	-0.628571428571429	-0.285714285714286	-0.785714285714286	-0.785714285714286
miR-183	LPHN1	22859	A_23_P391926	0.0714285714285714	0.404761904761905	-0.785714285714286	-0.785714285714286
miR-363	LPIN1	23175	A_33_P3356070	-0.153571428571429	0.404761904761905	-0.785714285714286	-0.785714285714286
miR-1	LPPR4	9890	A_33_P3384958	-0.371428571428571	-0.785714285714286	-0.285714285714286	-0.785714285714286
miR-200c	LRP1	4035	A_23_P124837	-0.7	-0.785714285714286	-0.714285714285714	-0.785714285714286
miR-30d	LRRC17	10234	A_23_P253958	0.110714285714286	-0.166666666666667	-0.785714285714286	-0.785714285714286
miR-30e	LRRC17	10234	A_23_P253958	-0.0357142857142857	-0.166666666666667	-0.785714285714286	-0.785714285714286
miR-874	LSM12	124801	A_23_P307430	-0.403571428571429	0.0238095238095238	-0.785714285714286	-0.785714285714286
miR-30a	LSM14B	149986	A_23_P323783	-0.414285714285714	0.0714285714285714	-0.785714285714286	-0.785714285714286
miR-23a	LZTFL1	54585	A_24_P37519	-0.510714285714286	-0.785714285714286	0.0714285714285714	-0.785714285714286
miR-22	MACROD2	140733	A_33_P3281028	-0.225	-0.785714285714286	0.0714285714285714	-0.785714285714286
miR-30b	MAF	4094	A_23_P397376	0.0821428571428571	0.404761904761905	-0.785714285714286	-0.785714285714286
miR-96	MAGI1	9223	A_24_P75220	-0.478571428571429	-0.785714285714286	-0.392857142857143	-0.785714285714286
miR-30b	MAGI2	9863	A_33_P3311992	-0.0321428571428571	-0.261904761904762	-0.785714285714286	-0.785714285714286
miR-144	MAML3	55534	A_33_P3335371	-0.185714285714286	0.0714285714285714	-0.785714285714286	-0.785714285714286
miR-26a	MAN1A2	10905	A_24_P213548	-0.264285714285714	-0.785714285714286	-0.428571428571429	-0.785714285714286
miR-590-5p	MAP2K3	5606	A_33_P3212269	-0.660714285714286	-0.19047619047619	-0.785714285714286	-0.785714285714286
miR-202	TAB2	23118	A_23_P19702	-0.225	0.0952380952380952	-0.785714285714286	-0.785714285714286
miR-107	MAP4	4134	A_33_P3346573	-0.592857142857143	-0.785714285714286	-0.464285714285714	-0.785714285714286
miR-26a	MAT2A	4144	A_33_P3403044	-0.2	0.19047619047619	-0.785714285714286	-0.785714285714286
miR-21	MATN2	4147	A_23_P71328	0.0892857142857143	0.738095238095238	-0.785714285714286	-0.785714285714286
miR-424	MBD1	4152	A_24_P376322	-0.257142857142857	-0.0714285714285714	-0.785714285714286	-0.785714285714286
miR-142-3p	MBD6	114785	A_33_P3224027	-0.339285714285714	0.285714285714286	-0.785714285714286	-0.785714285714286
miR-224	MBNL1	4154	A_23_P357811	-0.310714285714286	-0.785714285714286	0.178571428571429	-0.785714285714286
miR-30a	MCF2L	23263	A_33_P3282023	-0.292857142857143	-0.0714285714285714	-0.785714285714286	-0.785714285714286
miR-374b	MECP2	4204	A_33_P3339036	-0.564285714285714	-0.761904761904762	-0.785714285714286	-0.785714285714286
miR-96	MED1	5469	A_24_P940666	0.164285714285714	0.30952380952381	-0.785714285714286	-0.785714285714286
miR-222	MED1	5469	A_24_P940666	-0.639285714285714	-0.428571428571429	-0.785714285714286	-0.785714285714286
miR-183	MED1	5469	A_33_P3210423	-0.0178571428571429	0.238095238095238	-0.785714285714286	-0.785714285714286
miR-107	MEF2D	4209	A_23_P51679	-0.432142857142857	0.0714285714285714	-0.785714285714286	-0.785714285714286
miR-144	MEIS1	4211	A_33_P3342942	-0.025	0.380952380952381	-0.785714285714286	-0.785714285714286
miR-429	MEST	4232	A_23_P156970	-0.385714285714286	-0.0952380952380952	-0.785714285714286	-0.785714285714286
miR-29b	METAP2	10988	A_24_P141736	-0.582142857142857	-0.785714285714286	-0.464285714285714	-0.785714285714286
miR-30c	MEX3B	84206	A_24_P65060	-0.696428571428571	0.261904761904762	-0.785714285714286	-0.785714285714286
miR-200b	MEX3C	51320	A_23_P50137	-0.171428571428571	0.380952380952381	-0.785714285714286	-0.785714285714286
miR-26a	MICAL3	57553	A_33_P3267822	0.0607142857142857	0.357142857142857	-0.785714285714286	-0.785714285714286
miR-30c	MIER3	166968	A_33_P3375528	0.175	-0.261904761904762	-0.785714285714286	-0.785714285714286
miR-101	MITF	4286	A_23_P73345	0.142857142857143	0.333333333333333	-0.785714285714286	-0.785714285714286
miR-30a	MLL	4297	A_33_P3390570	-0.0928571428571429	0.547619047619048	-0.785714285714286	-0.785714285714286
miR-150	MLL	4297	A_33_P3390570	-0.221428571428571	-0.119047619047619	-0.785714285714286	-0.785714285714286
miR-144	MLL5	55904	A_33_P3277407	-0.142857142857143	0.428571428571429	-0.785714285714286	-0.785714285714286
miR-202	MLLT10	8028	A_33_P3355071	-0.689285714285714	-0.19047619047619	-0.785714285714286	-0.785714285714286
miR-92a	MMP16	4325	A_24_P235400	-0.525	-0.785714285714286	-0.285714285714286	-0.785714285714286
miR-223	MMP16	4325	A_24_P235400	-0.317857142857143	0.238095238095238	-0.785714285714286	-0.785714285714286
miR-195	MOB3B	79817	A_33_P3284883	-0.171428571428571	0.285714285714286	-0.785714285714286	-0.785714285714286
miR-218	C5orf62	85027	A_23_P414273	-0.367857142857143	-0.785714285714286	-0.428571428571429	-0.785714285714286
miR-424	MTCH2	23788	A_24_P934563	-0.321428571428571	-0.785714285714286	0.0357142857142857	-0.785714285714286
miR-96	MTMR3	8897	A_33_P3235335	0.0285714285714286	0.119047619047619	-0.785714285714286	-0.785714285714286
[truncated: 16,237 more rows]
