# Supplementary material for: A New Algorithm for Integrated Analysis of miRNA-mRNA Interactions Based on Individual Classification Reveals Insights into Bladder Cancer
Source: PLoS One. 2013 May 24;8(5):e64543. doi: 10.1371/journal.pone.0064543 (PMC3663800; doi:10.1371/journal.pone.0064543)
Supplement: TableS8 — List of the shared interactions between our approach CAPE_RNA and each of the other used prediction methods. Two different collectives were analysed: the entire bladder cancer set of normal (n = 8) and tumor samples (n = 16) and the collective of invasive (n = 8) and non-invasive (n = 8) bladder cancer tumor samples without normal samples. Each of the 500 best interactions were compared. A) Intersection TaLasso - CAPE RNA; B) Intersection GenMiR++ - CAPE RNA; C) Intersection Spearman correlation - CAPE RNA: D) a Meta analysis approach – CAPE RNA. (CSV) [file pone.0064543.s013.csv]

A) Intersection TaLasso - CAPE RNA
bladder cancer set of normal (n=8) and tumor samples (n=16)
miRNA	gene_symbol	geneID	JI	state_group1	state_group2	score
miR-19a	CTGF	1490	0.810810810810811	HL	LH	0.10109
miR-19b	CTGF	1490	0.810810810810811	HL	LH	0.00045758
miR-183	PLCB4	5332	0.753333333333333	HL	LH	0.1202
miR-1	HOXB4	3214	0.736486486486487	LH	HL	0.021037
miR-183	ARHGAP21	57584	0.736486486486487	HL	LH	0.0005407
miR-204	ELOVL6	79071	0.736486486486487	LH	HL	0.092761
miR-182	ZFP36	7538	0.685897435897436	HL	LH	0.12349
miR-182	SLC4A7	9497	0.675675675675676	HL	LH	0.00015794
miR-183	BACH2	60468	0.675675675675676	HL	LH	0.028771
miR-182	RECK	8434	0.652439024390244	HL	LH	0.14827
miR-27b	SLC39A11	201266	0.628378378378378	LH	HL	0.00014196
miR-205	SORBS1	10580	0.621794871794872	HL	LH	0.39438
A) Intersection TaLasso - CAPE RNA
collective of invasive (n=8) and non-invasive (n=8) bladder cancer tumor samples without normal samples
miRNA	gene_symbol	geneID	JI	state_group1	state_group2	score
miR-7	PDE4D	5144	0.627450980392157	HL	LH	0.029709
miR-29c	COL5A3	50509	0.436363636363636	LH	HL	0.0002235
miR-27a	HAPLN1	1404	0.428571428571429	LH	ML	0.00026198
miR-25	ELOVL4	6785	0.413793103448276	HL	LH	0.00022483
miR-29b	SLC16A1	6566	0.365079365079365	LH	HL	0.091383
B) Intersection GenMiR++ -CAPE RNA
bladder cancer set of normal (n=8) and tumor samples (n=16)
miRNA	gene_symbol	geneID	JI	state_group1	state_group2	score
miR-19a	CTGF	1490	0.810810810810811	HL	LH	91.449
miR-19b	CTGF	1490	0.810810810810811	HL	LH	83.841
miR-183	PLCB4	5332	0.753333333333333	HL	LH	147.94
miR-204	ELOVL6	79071	0.736486486486487	LH	HL	74.503
miR-182	ZFP36	7538	0.685897435897436	HL	LH	94.41
miR-183	BACH2	60468	0.675675675675676	HL	LH	121.05
miR-182	RECK	8434	0.652439024390244	HL	LH	142.11
miR-205	SORBS1	10580	0.621794871794872	HL	LH	141.02
B) Intersection GenMiR++ -CAPE RNA
collective of invasive (n=8) and non-invasive (n=8) bladder cancer tumor samples without normal samples
miRNA	gene_symbol	geneID	JI	state_group1	state_group2	score
miR-26b	EPHA7	2045	0.563636363636364	LH	HL	46.386
miR-29c	ADAMTS6	11174	0.543859649122807	LH	HL	70.825
miR-30b	ADAMTS6	11174	0.543859649122807	LH	HL	64.721
miR-24	DHFR	1719	0.456140350877193	LH	HL	51.724
miR-29b	ADAMTS6	11174	0.456140350877193	LH	HL	67.417
miR-29c	SNX24	28966	0.428571428571429	LH	HL	55.635
miR-25	ELOVL4	6785	0.413793103448276	HL	LH	118.75
miR-29c	PPM1E	22843	0.406779661016949	LH	HL	51.903
miR-30c	ADAMTS6	11174	0.379310344827586	LH	HL	59.392
miR-29b	SLC16A1	6566	0.365079365079365	LH	HL	65.444
miR-30d	ADAMTS6	11174	0.365079365079365	LH	HL	63.319
miR-26b	SRP19	6728	0.344262295081967	LM	HL	44.323
C) Intersection Spearman correlation - CAPE RNA
bladder cancer set of normal (n=8) and tumor samples (n=16)
miRNA	gene_symbol	geneID	JI	state_group1	state_group2	measure	q_value
miR-200c	DDIT4L	115265	1	HL	LH	-0.724347826087	0.00359497930653
miR-200c	MYLK	4638	1	HL	LH	-0.722608695652	0.00369875030267
miR-200c	RAB23	51715	1	HL	LH	-0.827826086957	0.000306126659665
miR-200c	KIAA1462	57608	1	HL	LH	-0.709565217391	0.00473072190036
miR-200c	REEP1	65055	1	HL	LH	-0.719130434783	0.00394350175311
miR-429	AKAP2	11217	1	HL	LH	-0.737391304348	0.00290172119797
miR-429	ZCCHC24	219654	1	HL	LH	-0.744347826087	0.00251085009645
miR-429	FOXF1	2294	1	HL	LH	-0.686956521739	0.00718472218554
miR-429	FYN	2534	1	HL	LH	-0.70347826087	0.00529554064301
miR-429	MYLK	4638	1	HL	LH	-0.76347826087	0.00172165328148
miR-429	NCAM1	4684	1	HL	LH	-0.72	0.00385564595888
miR-429	KIAA1462	57608	1	HL	LH	-0.834782608696	0.000236986017388
miR-429	DIXDC1	85458	1	HL	LH	-0.835652173913	0.000236001120686
miR-200a	KATNAL1	84056	0.898648648648649	HL	LH	-0.733043478261	0.00312194392415
miR-200a	DIXDC1	85458	0.898648648648649	HL	LH	-0.764347826087	0.00171045004075
miR-200b	DDIT4L	115265	0.898648648648649	HL	LH	-0.686956521739	0.00718472218554
miR-200b	ZCCHC24	219654	0.898648648648649	HL	LH	-0.705217391304	0.00514264626271
miR-200b	MYLK	4638	0.898648648648649	HL	LH	-0.72	0.00385564595888
miR-200b	NCAM1	4684	0.898648648648649	HL	LH	-0.709565217391	0.00473072190036
miR-200b	KIAA1462	57608	0.898648648648649	HL	LH	-0.788695652174	0.000906189332558
miR-200b	REEP1	65055	0.898648648648649	HL	LH	-0.747826086957	0.00236605076152
miR-200b	DIXDC1	85458	0.898648648648649	HL	LH	-0.808695652174	0.000535183564469
miR-200c	CORO1C	23603	0.898648648648649	HL	LH	-0.748695652174	0.00235531346421
miR-200c	MAMDC2	256691	0.898648648648649	HL	LH	-0.73652173913	0.00297226699854
miR-200c	LRIG1	26018	0.898648648648649	HL	LH	-0.731304347826	0.00320690177521
miR-200c	GEM	2669	0.898648648648649	HL	LH	-0.792173913043	0.000833035539359
miR-429	RGL1	23179	0.898648648648649	HL	LH	-0.750434782609	0.00227409445707
miR-429	CORO1C	23603	0.898648648648649	HL	LH	-0.85652173913	0.000128262995064
miR-429	GEM	2669	0.898648648648649	HL	LH	-0.738260869565	0.00286687663612
miR-429	SDC2	6383	0.898648648648649	HL	LH	-0.822608695652	0.00036003117471
miR-429	ZFHX4	79776	0.898648648648649	HL	LH	-0.693913043478	0.00633343961296
miR-200b	DUSP1	1843	0.852564102564103	HL	LH	-0.706086956522	0.00505362300715
miR-200b	MAMDC2	256691	0.852564102564103	HL	LH	-0.687826086957	0.00709160550709
miR-200b	GEM	2669	0.852564102564103	HL	LH	-0.747826086957	0.00236605076152
miR-429	DUSP1	1843	0.852564102564103	HL	LH	-0.786956521739	0.000963082966994
miR-19b	CTGF	1490	0.810810810810811	HL	LH	-0.729565217391	0.00329110086837
miR-200a	SOBP	55084	0.810810810810811	HL	LH	-0.693913043478	0.00633343961296
miR-200a	TSHZ3	57616	0.810810810810811	HL	LH	-0.739130434783	0.00285080995622
miR-200b	CORO1C	23603	0.810810810810811	HL	LH	-0.840869565217	0.00021105418949
miR-200b	SDC2	6383	0.810810810810811	HL	LH	-0.778260869565	0.00121531834323
miR-429	JUN	3725	0.810810810810811	HL	LH	-0.757391304348	0.00193760638631
miR-429	MSN	4478	0.810810810810811	HL	LH	-0.755652173913	0.00198711979462
miR-429	PRKAR2B	5577	0.810810810810811	HL	LH	-0.765217391304	0.00169476875369
miR-200c	AMFR	267	0.769736842105263	HL	LH	-0.72	0.00385564595888
miR-200a	FKBP5	2289	0.762820512820513	HL	LH	-0.835652173913	0.000236001120686
miR-200a	SIRT1	23411	0.762820512820513	HL	LH	-0.74347826087	0.00256079093524
miR-200b	JUN	3725	0.762820512820513	HL	LH	-0.686086956522	0.00728625540245
miR-200c	CYP1B1	1545	0.762820512820513	HL	LH	-0.712173913043	0.00449698340452
miR-30a	LSM14B	149986	0.762820512820513	LH	HL	-0.772173913043	0.00141096861813
miR-30a	DNMT3A	1788	0.762820512820513	LH	HL	-0.838260869565	0.000219035621725
miR-33a	SGCD	6444	0.762820512820513	HL	LH	-0.725217391304	0.00355327332295
miR-143	GXYLT1	283464	0.753333333333333	LH	HL	-0.74347826087	0.00256079093524
miR-200c	DDX3X	1654	0.753333333333333	HL	LH	-0.704347826087	0.00519753340828
miR-182	MITF	4286	0.736486486486487	HL	LH	-0.8	0.000635872458082
miR-200a	KPNA3	3839	0.736486486486487	HL	LH	-0.72	0.00385564595888
miR-200b	STARD13	90627	0.736486486486487	HL	LH	-0.745217391304	0.00247867197648
miR-200c	OSBPL11	114885	0.736486486486487	HL	LH	-0.739130434783	0.00285080995622
miR-200c	CLIC4	25932	0.736486486486487	HL	LH	-0.721739130435	0.00375526555377
miR-205	SYPL2	284612	0.736486486486487	HL	LH	-0.707826086957	0.00485713115405
miR-429	OSBPL11	114885	0.736486486486487	HL	LH	-0.713913043478	0.00435031308603
miR-429	CLIC4	25932	0.736486486486487	HL	LH	-0.730434782609	0.00326239126596
miR-200a	DUSP3	1845	0.731707317073171	HL	LH	-0.72347826087	0.0036216395164
miR-200b	DENND5A	23258	0.731707317073171	HL	LH	-0.731304347826	0.00320690177521
miR-429	DENND5A	23258	0.731707317073171	HL	LH	-0.786086956522	0.000982855919646
miR-182	OSBPL10	114884	0.685897435897436	HL	LH	-0.751304347826	0.00223211405846
miR-182	ZFP36	7538	0.685897435897436	HL	LH	-0.739130434783	0.00285080995622
miR-200a	CDC42EP3	10602	0.685897435897436	HL	LH	-0.792173913043	0.000833035539359
miR-200a	LMO3	55885	0.685897435897436	HL	LH	-0.757391304348	0.00193760638631
miR-200a	CPEB4	80315	0.685897435897436	HL	LH	-0.724347826087	0.00359497930653
miR-200b	CLIC4	25932	0.685897435897436	HL	LH	-0.689565217391	0.00687781765901
miR-200b	SCN3B	55800	0.685897435897436	HL	LH	-0.713043478261	0.00441442105055
miR-200b	ARHGEF17	9828	0.685897435897436	HL	LH	-0.7	0.00566845090278
miR-200c	C9orf5	23731	0.685897435897436	HL	LH	-0.733913043478	0.00305869181927
miR-200c	DNAJB9	4189	0.685897435897436	HL	LH	-0.742608695652	0.00262883529383
miR-200c	SCN3B	55800	0.685897435897436	HL	LH	-0.715652173913	0.00418134829838
miR-200c	SNX16	64089	0.685897435897436	HL	LH	-0.746956521739	0.00240631431869
miR-200c	ARHGEF17	9828	0.685897435897436	HL	LH	-0.734782608696	0.0030360822464
miR-33a	PRICKLE2	166336	0.685897435897436	HL	LH	-0.730434782609	0.00326239126596
miR-429	RIMKLB	57494	0.685897435897436	HL	LH	-0.713043478261	0.00441442105055
miR-429	SNX16	64089	0.685897435897436	HL	LH	-0.738260869565	0.00286687663612
miR-429	ARHGEF17	9828	0.685897435897436	HL	LH	-0.724347826087	0.00359497930653
miR-182	PRUNE2	158471	0.675675675675676	HL	LH	-0.8	0.000635872458082
miR-182	TACC1	6867	0.675675675675676	HL	LH	-0.84	0.00021105418949
miR-182	ANGPTL1	9068	0.675675675675676	HL	LH	-0.773043478261	0.00136932008145
miR-205	TSHZ3	57616	0.675675675675676	HL	LH	-0.688695652174	0.00699367272526
miR-200a	C5orf41	153222	0.652439024390244	HL	LH	-0.690434782609	0.00679657465035
miR-200b	CDK17	5128	0.652439024390244	HL	LH	-0.721739130435	0.00375526555377
miR-200b	GAL3ST1	9514	0.652439024390244	HL	LH	-0.731304347826	0.00320690177521
miR-205	AEBP2	121536	0.652439024390244	HL	LH	-0.753043478261	0.00213978226231
miR-429	CDK17	5128	0.652439024390244	HL	LH	-0.71652173913	0.0041157562849
miR-429	GAL3ST1	9514	0.652439024390244	HL	LH	-0.766086956522	0.00166848617633
miR-23b	ENTPD5	957	0.636942675159236	LH	HL	-0.704347826087	0.00519753340828
miR-30a	GXYLT1	283464	0.636942675159236	LH	HL	-0.802608695652	0.000611432567644
miR-34a	PPP2R3A	5523	0.633720930232558	HL	LH	-0.75652173913	0.00196732654736
miR-143	ERBB3	2065	0.628378378378378	LH	HL	-0.715652173913	0.00418134829838
miR-145	ERBB3	2065	0.628378378378378	LH	HL	-0.712173913043	0.00449698340452
miR-182	STARD13	90627	0.628378378378378	HL	LH	-0.769565217391	0.00153695923619
miR-23b	TOX3	27324	0.628378378378378	LH	HL	-0.72	0.00385564595888
miR-182	FBN1	2200	0.621794871794872	HL	LH	-0.75652173913	0.00196732654736
miR-200a	OSBPL11	114885	0.621794871794872	HL	LH	-0.809565217391	0.000515497203174
miR-200b	C9orf5	23731	0.621794871794872	HL	LH	-0.7	0.00566845090278
miR-429	TTC33	23548	0.621794871794872	HL	LH	-0.726956521739	0.00345701224961
C) Intersection Spearman correlation - CAPE RNA
collective of invasive (n=8) and non-invasive (n=8) bladder cancer tumor samples without normal samples
miRNA	gene_symbol	geneID	JI	state_group1	state_group2	measure	q_value
miR-26b	DEPDC1	55635	0.755102040816326	LH	HL	-0.782142857143	0.242014056569
miR-29b	DOLPP1	57171	0.75	LH	HL	-0.664285714286	0.42538406228
miR-29b	PXDN	7837	0.75	LH	HL	-0.785714285714	0.242014056569
miR-29b	MEX3B	84206	0.75	LH	HL	-0.792857142857	0.242014056569
miR-29c	PXDN	7837	0.75	LH	HL	-0.757142857143	0.286152706567
miR-29c	MEX3B	84206	0.75	LH	HL	-0.757142857143	0.286152706567
miR-30b	RTKN2	219790	0.72	LH	HL	-0.785714285714	0.242014056569
miR-132	GATA2	2624	0.693877551020408	HL	LH	-0.703571428571	0.365925512106
miR-30b	DBF4	10926	0.654545454545455	LH	HL	-0.696428571429	0.376883363551
miR-30b	MEX3B	84206	0.654545454545455	LH	HL	-0.775	0.244639261448
miR-26b	PDCD10	11235	0.642857142857143	LH	HL	-0.664285714286	0.42538406228
miR-29c	ACACA	31	0.642857142857143	LH	HL	-0.653571428571	0.447391550857
miR-7	PDE4D	5144	0.627450980392157	HL	LH	-0.692857142857	0.379425594555
miR-26b	CHAF1A	10036	0.607843137254902	LH	HL	-0.667857142857	0.417912499829
miR-26b	NRIP1	8204	0.607843137254902	LH	HL	-0.664285714286	0.42538406228
miR-29b	CDC7	8317	0.607843137254902	LH	HL	-0.621428571429	0.52884134055
miR-25	DOCK5	80005	0.592592592592593	HL	LH	-0.746428571429	0.308884284926
miR-26b	SERBP1	26135	0.592592592592593	LH	HL	-0.757142857143	0.286152706567
miR-7	C1orf226	400793	0.592592592592593	HL	LH	-0.8	0.222210616697
miR-29b	ACACA	31	0.571428571428571	LH	HL	-0.753571428571	0.300144105594
miR-30c	MEX3B	84206	0.571428571428571	LH	HL	-0.696428571429	0.376883363551
miR-26b	EPHA7	2045	0.563636363636364	LH	HL	-0.664285714286	0.42538406228
miR-26b	SENP5	205564	0.563636363636364	LH	HL	-0.617857142857	0.531546629287
miR-25	STARD13	90627	0.535714285714286	HL	LH	-0.803571428571	0.220264218326
miR-26b	FAM49B	51571	0.535714285714286	LH	HL	-0.614285714286	0.536720895441
miR-29c	PI15	51050	0.535714285714286	LH	HL	-0.832142857143	0.186165585459
miR-30c	ACTN1	87	0.509433962264151	LH	HL	-0.746428571429	0.308884284926
miR-30d	RTKN2	219790	0.509433962264151	LH	HL	-0.675	0.409744307012
miR-27a	AQP11	282679	0.508196721311475	LH	HL	-0.714285714286	0.354883913685
miR-29b	PI15	51050	0.508196721311475	LH	HL	-0.757142857143	0.286152706567
miR-27a	CDK5R1	8851	0.491803278688525	LH	HL	-0.846428571429	0.16546990818
miR-29c	MFAP2	4237	0.464285714285714	LH	HL	-0.675	0.409744307012
miR-30b	SBK1	388228	0.464285714285714	LH	HL	-0.617857142857	0.531546629287
miR-30c	ELOVL5	60481	0.46031746031746	LH	HL	-0.628571428571	0.515049397155
miR-29c	HIATL1	84641	0.456140350877193	LH	HL	-0.617857142857	0.531546629287
miR-29b	RCC2	55920	0.444444444444444	LH	HL	-0.714285714286	0.354883913685
miR-30c	C7orf60	154743	0.444444444444444	LH	HL	-0.603571428571	0.558866431359
miR-29b	CRISPLD1	83690	0.43859649122807	LH	HL	-0.703571428571	0.365925512106
miR-25	MAP3K13	9175	0.436363636363636	HL	LH	-0.675	0.409744307012
miR-30b	FAM49A	81553	0.433333333333333	LM	HL	-0.610714285714	0.545812549716
miR-24	CCDC58	131076	0.419354838709677	LH	HL	-0.782142857143	0.242014056569
miR-30b	CDCA7	83879	0.419354838709677	LH	HL	-0.689285714286	0.388729112932
miR-25	MIER3	166968	0.413793103448276	HL	LH	-0.703571428571	0.365925512106
miR-29c	FNDC5	252995	0.413793103448276	LH	HL	-0.607142857143	0.552612141756
miR-26b	NUS1	116150	0.409836065573771	LH	HL	-0.689285714286	0.388729112932
miR-26b	PFKFB3	5209	0.406779661016949	LH	HL	-0.639285714286	0.478398864505
miR-107	GREM2	64388	0.403508771929825	HL	LH	-0.692857142857	0.379425594555
miR-141	EPHA7	2045	0.403508771929825	LH	HL	-0.653571428571	0.447391550857
miR-29b	SS18L1	26039	0.4	LH	HL	-0.614285714286	0.536720895441
miR-24	TCF7	6932	0.393939393939394	LH	HL	-0.785714285714	0.242014056569
miR-21	ZBTB47	92999	0.380281690140845	ML	LH	-0.603571428571	0.558866431359
miR-25	PTPRK	5796	0.379310344827586	HL	LH	-0.632142857143	0.50804451914
miR-132	LRRFIP1	9208	0.365079365079365	ML	LH	-0.696428571429	0.376883363551
miR-27a	DROSHA	29102	0.365079365079365	LH	HL	-0.625	0.52510665212
miR-140-5p	MIPOL1	145282	0.360655737704918	HL	LH	-0.760714285714	0.286152706567
miR-30b	SCN8A	6334	0.360655737704918	LH	HL	-0.707142857143	0.365925512106
miR-34a	NR4A2	4929	0.352941176470588	LH	HL	-0.628571428571	0.515049397155
miR-429	RECK	8434	0.350649350649351	LH	HL	-0.803571428571	0.220264218326
D) a Meta analysis approach � CAPE RNA
bladder cancer set of normal (n=8) and tumor samples (n=16)
miRNA	gene_symbol	geneID	JI	state_group1	state_group2	q_value
miR-200c	MYLK	4638	1	HL	LH	8,74E-05
miR-200c	REEP1	65055	1	HL	LH	5,03E-04
miR-200c	ZEB1	6935	1	HL	LH	5,97E-05
miR-429	DDIT4L	115265	1	HL	LH	3,30E-04
miR-429	FOXF1	2294	1	HL	LH	3,04E-04
miR-429	MYLK	4638	1	HL	LH	8,51E-06
miR-429	NCAM1	4684	1	HL	LH	3,49E-06
miR-429	ARHGAP20	57569	1	HL	LH	1,33E-03
miR-429	KIAA1462	57608	1	HL	LH	3,88E-04
miR-429	REEP1	65055	1	HL	LH	4,05E-05
miR-429	ZEB1	6935	1	HL	LH	6,23E-06
miR-429	DIXDC1	85458	1	HL	LH	1,89E-04
miR-145	GJB7	375519	0.898648648648649	LH	HL	8,01E-04
miR-200a	DDIT4L	115265	0.898648648648649	HL	LH	6,68E-05
miR-200a	NCAM1	4684	0.898648648648649	HL	LH	6,69E-06
miR-200a	ZEB1	6935	0.898648648648649	HL	LH	1,17E-05
miR-200a	DIXDC1	85458	0.898648648648649	HL	LH	4,10E-04
miR-200b	DDIT4L	115265	0.898648648648649	HL	LH	7,65E-04
miR-200b	MYLK	4638	0.898648648648649	HL	LH	1,88E-05
miR-200b	NCAM1	4684	0.898648648648649	HL	LH	7,65E-06
miR-200b	KIAA1462	57608	0.898648648648649	HL	LH	8,96E-04
miR-200b	REEP1	65055	0.898648648648649	HL	LH	1,06E-04
miR-200b	ZEB1	6935	0.898648648648649	HL	LH	1,38E-05
miR-200b	DIXDC1	85458	0.898648648648649	HL	LH	4,70E-04
miR-200c	GEM	2669	0.898648648648649	HL	LH	6,90E-05
miR-429	GEM	2669	0.898648648648649	HL	LH	6,81E-06
miR-200b	MAMDC2	256691	0.852564102564103	HL	LH	7,56E-04
miR-200b	GEM	2669	0.852564102564103	HL	LH	1,56E-05
miR-200a	CCDC80	151887	0.810810810810811	HL	LH	1,80E-04
miR-200a	SOBP	55084	0.810810810810811	HL	LH	6,77E-04
miR-204	ELF2	1998	0.810810810810811	LH	HL	1,59E-05
miR-204	TANC2	26115	0.753333333333333	LH	HL	2,17E-06
miR-204	SFXN2	118980	0.736486486486487	LH	HL	9,95E-06
miR-204	RSPO4	343637	0.736486486486487	LH	HL	2,04E-06
miR-205	LIMS2	55679	0.736486486486487	HL	LH	8,68E-05
miR-200a	NRXN1	9378	0.675675675675676	HL	LH	1,25E-03
miR-204	TOX3	27324	0.675675675675676	LH	HL	3,82E-06
miR-204	JARID2	3720	0.675496688741722	LH	HL	1,17E-04
miR-490-3p	HM13	81502	0.675496688741722	LH	HL	1,80E-07
miR-205	PI16	221476	0.652439024390244	HL	LH	3,70E-04
miR-204	ARAP2	116984	0.628378378378378	LH	HL	1,53E-04
miR-204	RBBP5	5929	0.628378378378378	LH	HL	1,59E-05
miR-204	CCDC120	90060	0.628378378378378	LH	HL	2,55E-06
D) a Meta analysis approach � CAPE RNA
collective of invasive (n=8) and non-invasive (n=8) bladder cancer tumor samples without normal samples
miRNA	gene_symbol	geneID	JI	state_group1	state_group2	q_value
miR-29b	PXDN	7837	0.75	LH	HL	0.00802366067501
miR-29b	MEX3B	84206	0.75	LH	HL	0.000146577864473
miR-29c	PXDN	7837	0.75	LH	HL	0.0105939361788
miR-29c	MEX3B	84206	0.75	LH	HL	0.000152682147703
miR-7	NRSN1	140767	0.72	HL	LH	0.000151921774419
miR-132	GATA2	2624	0.693877551020408	HL	LH	0.00250262716402
miR-30b	MEX3B	84206	0.654545454545455	LH	HL	0.000275057848773
miR-29c	ACACA	31	0.642857142857143	LH	HL	0.018241295479
miR-27a	SEMA7A	8482	0.627450980392157	LH	HL	0.00565697089488
miR-7	PDE4D	5144	0.627450980392157	HL	LH	6,00E+06
miR-29b	CDC7	8317	0.607843137254902	LH	HL	0.00289807616832
miR-7	PDE4A	5141	0.607843137254902	HL	LH	9,55E+06
miR-25	DOCK5	80005	0.592592592592593	HL	LH	0.0152155671796
miR-7	C1orf226	400793	0.592592592592593	HL	LH	6,08E+06
miR-29b	ACACA	31	0.571428571428571	LH	HL	0.0142159732013
miR-30c	MEX3B	84206	0.571428571428571	LH	HL	0.000280575542586
miR-29c	PI15	51050	0.535714285714286	LH	HL	0.00346880309067
miR-200c	MEX3B	84206	0.509433962264151	LH	HL	0.00218164569886
miR-25	ADAMTSL1	92949	0.509433962264151	HL	LH	0.0170482207228
miR-27a	HMGCS1	3157	0.509433962264151	LH	HL	0.0168527449556
miR-30c	ACTN1	87	0.509433962264151	LH	HL	0.0146737728088
miR-30d	MEX3B	84206	0.509433962264151	LH	HL	0.00102404247471
miR-29b	PI15	51050	0.508196721311475	LH	HL	0.00247804501873
miR-7	EGFR	1956	0.482758620689655	HL	LH	0.000386727834367
miR-30b	SBK1	388228	0.464285714285714	LH	HL	0.0124956478069
miR-7	ATG4A	115201	0.464285714285714	HL	LH	0.000288335734449
miR-7	CNTD2	79935	0.464285714285714	HL	LH	0.000151921774419
miR-363	BAI3	577	0.456140350877193	HL	LH	0.00825794617957
miR-7	ATP2B2	491	0.456140350877193	HL	LH	0.000147514269585
miR-7	RREB1	6239	0.456140350877193	HL	LH	0.000152682147703
miR-200c	GJC1	10052	0.436363636363636	LH	HL	0.017289552975
miR-30e	MEX3B	84206	0.436363636363636	LH	HL	0.0014772672199
miR-7	FAM83A	84985	0.436363636363636	HL	LH	0.000305140903376
miR-30b	CDCA7	83879	0.419354838709677	LH	HL	0.0135398852042
miR-7	KIF16B	55614	0.413793103448276	HL	LH	0.000478302038904
miR-7	SHANK2	22941	0.403508771929825	HL	LH	0.000211320599494
miR-29b	PMP22	5376	0.393939393939394	LH	HL	0.0040156186858
miR-7	SRRM3	222183	0.379310344827586	HL	LH	0.000221247240442
miR-7	CAMK2D	817	0.360655737704918	HL	LH	0.000331236567321
